# Supplementary material for: PFKFB4 is overexpressed in clear-cell renal cell carcinoma promoting pentose phosphate pathway that mediates Sunitinib resistance
Source: J Exp Clin Cancer Res. 2021 Sep 30;40:308. doi: 10.1186/s13046-021-02103-5 (PMC8482632; doi:10.1186/s13046-021-02103-5)
Supplement: Supplementary file 1 — Additional file 1: Suppl Table 1. [file 13046_2021_2103_MOESM1_ESM.xlsx]

## Sheet: Different Gene
Entrez	Gene Symbol	Gene Title	C595	C596	C597	C598	C599	C600	C601	C602	C603	C604	C605	C606	C608	C609	C610	C611	C612	C613	C614	C615	C616	C617	C618	C619	C620	C621	C622	C623	C624	C625	C626	C628	C629	C630	C631	C632	C633	C634	Fold Change	logFC	absolute FC	Regulation	P-value	FDR
5156	PDGFRA	platelet-derived growth factor receptor, alpha polypeptide	7.58438	6.16433	6.22496	5.17415	4.31208	5.10835	4.81419	3.75722	4.93031	4.41441	5.257	6.69587	4.2639	5.92214	6.7683	7.10294	4.81228	4.23376	6.46217	9.11019	8.39863	7.03894	9.05127	7.34993	8.4345	8.19005	7.89037	7.93235	8.31035	7.59766	7.90284	6.92618	8.37809	7.85663	7.75935	7.55033	7.8931	7.18145	-5.50407	-2.4605	5.50407	down	1.4206e-09	1.34736e-07
93129	ORAI3	ORAI calcium release-activated calcium modulator 3	7.409	7.51628	7.77106	7.46921	8.93592	8.03797	8.04366	8.65786	8.23228	8.66888	8.48386	8.77539	8.39196	7.29561	8.24821	7.41758	8.35589	9.24486	8.50293	7.33336	7.281	6.42782	6.68755	7.01118	7.10245	7.65006	6.60325	6.66546	7.35526	6.61892	6.80699	6.64146	6.70352	6.70556	6.59065	7.02651	6.71591	7.33956	2.41707	1.27326	2.41707	up	2.0066e-08	8.70025e-07
6569	SLC34A1	solute carrier family 34 (type II sodium/phosphate cotransporter), member 1	8.35249	7.19461	7.45217	6.12062	4.3134	4.64755	8.10649	5.51173	6.5836	4.72365	5.11742	6.30293	4.35783	5.43048	5.2082	5.03287	4.47379	5.16416	4.57254	8.11442	8.92262	11.4462	10.8049	12.1593	12.2882	12.246	10.2775	9.70967	12.013	10.1372	12.2569	10.6473	10.0527	10.7371	12.2078	11.0653	8.50492	12.086	-34.4356	-5.10583	34.4356	down	1.50058e-10	2.84984e-08
10549	PRDX4	peroxiredoxin 4	8.02232	9.79911	9.04186	9.68512	7.62816	8.46308	8.54076	8.61875	9.53496	7.26718	8.70603	6.48692	8.8075	8.4604	9.06402	9.95944	9.40199	9.43935	9.42391	8.51056	7.63501	6.28381	7.64401	7.13801	7.88815	7.93043	7.31442	7.01345	7.74051	6.79253	7.62168	7.30147	6.80038	7.95767	7.97492	7.94962	8.10469	8.39701	2.2602	1.17645	2.2602	up	2.95866e-05	0.000234124
57568	SIPA1L2	signal-induced proliferation-associated 1 like 2	6.3285	8.54912	8.77745	7.56901	6.882	6.64263	6.71845	7.27018	9.01725	7.20686	7.78018	6.97659	7.89482	9.11057	7.81534	6.90055	8.41105	6.98445	8.453	7.09503	5.98363	5.64551	6.93457	6.92555	7.63754	6.34185	6.43636	6.60619	6.40741	5.14646	6.7418	6.94785	4.14692	7.33204	6.41426	6.7799	6.36394	5.93368	2.35403	1.23513	2.35403	up	0.000675427	0.00285431
861	RUNX1	runt-related transcription factor 1	7.93815	6.26733	9.728	6.72362	7.48099	9.03162	5.15606	6.58032	7.53385	7.43005	7.53267	7.34512	9.26097	7.90469	9.04387	8.7386	9.08648	8.8166	8.78257	7.30828	5.84913	6.57519	7.59124	6.41334	6.94016	4.44358	5.70245	8.43262	6.79663	6.58207	5.06559	7.41285	5.27102	7.23459	6.9889	6.6655	5.67218	5.09012	2.81259	1.4919	2.81259	up	1.58745e-05	0.000143428
652966	SNORD10	small nucleolar RNA, C/D box 10	8.03436	8.34384	8.4975	6.2057	6.88243	7.17778	7.22421	8.19314	7.90649	6.89143	7.88949	6.18476	7.57006	7.74412	8.37297	7.97653	8.37615	6.86596	8.46409	6.81488	7.94937	6.51253	7.16457	6.55391	6.9938	6.64399	6.49535	6.10636	7.13013	5.61581	6.13509	6.83661	5.51475	6.54158	6.91913	7.28775	5.9207	6.55634	2.00792	1.0057	2.00792	up	3.84328e-05	0.000287519
389432	SAMD5	sterile alpha motif domain containing 5	5.83682	7.0094	5.93327	5.23801	7.47698	5.34077	8.02293	6.77744	7.65842	6.73447	6.68825	5.74984	5.51425	6.05133	6.17746	5.94023	6.57786	5.51298	6.62614	7.43093	6.82575	7.07298	7.44806	7.33562	8.23781	8.04242	6.8673	6.78911	7.69465	6.76073	7.79075	7.19082	6.71682	7.24902	7.78773	7.49008	6.84075	8.36836	-2.00532	-1.00383	2.00532	down	9.52802e-05	0.000592046
3162	HMOX1	heme oxygenase 1	8.11425	7.96258	8.84287	9.51535	8.56098	8.2249	8.05096	8.68025	8.87425	8.10387	8.25605	8.16592	8.15752	10.6618	8.31059	9.81333	10.134	8.65003	8.54381	5.45513	5.95824	7.06471	6.78039	7.12492	8.88627	7.47774	5.3757	6.26334	7.13689	6.16102	6.44735	5.95424	7.12783	5.56304	7.45613	6.49535	5.35258	8	4.23153	2.08118	4.23153	up	1.92754e-08	8.44534e-07
79154	DHRS11	dehydrogenase/reductase (SDR family) member 11	6.35107	5.99659	6.15542	6.72726	6.65481	6.41171	6.16489	6.45288	6.02508	6.25601	6.28259	7.15578	6.46839	5.79413	6.04978	6.29744	5.97117	5.82509	6.30222	6.69586	7.2972	7.5201	7.33014	7.64304	7.70505	8.28774	7.3278	7.03683	7.63225	7.36349	7.61722	7.30452	7.57993	7.18724	7.55272	7.23075	7.76393	7.94877	-2.28755	-1.1938	2.28755	down	2.59439e-10	4.14702e-08
23643	LY96	lymphocyte antigen 96	7.21855	6.46493	7.47009	9.00044	5.9612	7.57329	5.58555	8.19001	7.21584	5.5557	7.57143	6.98939	7.33955	8.98417	7.80567	9.40199	8.26565	9.62366	7.66678	6.42505	6.00932	5.10234	5.90126	5.40642	5.80164	4.80185	5.13887	6.10074	5.69031	4.95271	5.33702	5.78574	5.90588	5.77044	5.98439	5.3569	5.63521	5.02582	3.96397	1.98695	3.96397	up	6.23237e-08	2.02107e-06
84952	CGNL1	cingulin-like 1	6.87735	8.59129	8.68191	5.59595	6.28385	8.2594	7.55687	6.85824	8.10915	6.11399	7.10834	7.79799	8.65188	7.6887	7.38846	5.96314	8.64031	7.75918	6.61458	9.99278	10.4333	10.0985	9.83247	10.4164	10.2051	10.1443	9.79574	9.01361	10.1607	9.59772	10.1992	9.82749	9.69841	9.63754	10.0075	10.3924	10.1361	10.1749	-6.02398	-2.59072	6.02398	down	7.23983e-11	1.62422e-08
5053	PAH	phenylalanine hydroxylase	7.25237	8.26542	4.21206	4.38258	4.42218	4.34523	5.74506	10.2887	7.05336	4.66521	5.97096	5.529	4.18193	4.39111	5.87918	4.3212	7.69883	3.81775	4.23303	7.02503	6.0816	10.3081	8.20309	10.5861	10.0309	10.9267	9.41568	9.42527	10.5578	9.24324	10.5493	9.38461	10.1878	8.4894	9.00346	9.74006	5.75346	11.4836	-12.7333	-3.67053	12.7333	down	1.20896e-06	1.95445e-05
4162	MCAM	melanoma cell adhesion molecule	9.7922	8.11549	9.45822	8.85538	7.70495	7.8607	7.15941	8.65733	8.83417	9.15521	8.31394	7.84787	8.05253	8.86784	8.78895	8.62237	9.30073	6.88443	10.135	6.84564	6.53272	7.82183	7.99932	7.31426	7.02811	5.61477	7.71913	8.99662	6.80012	7.74998	6.59451	7.38824	5.58738	7.85006	7.04974	7.67231	7.36454	5.5428	2.67143	1.41761	2.67143	up	1.69956e-05	0.000151031
2857	GPR34	G protein-coupled receptor 34	8.19596	8.45354	8.07097	7.11233	6.38304	7.46294	7.56353	7.87341	7.86868	6.69553	7.78535	6.7937	7.67177	9.26504	7.04437	7.74331	7.70603	8.03453	7.65313	6.17325	5.68025	5.01722	6.68112	5.40212	6.54752	6.07815	5.47569	6.47571	6.17272	5.11594	6.49653	5.64813	4.57942	5.83935	5.89573	5.85116	6.28562	6.152	3.43295	1.77945	3.43295	up	8.09506e-08	2.45938e-06
962	CD48	CD48 molecule	8.42288	8.32619	8.17513	7.82968	8.69466	8.33913	6.62398	8.92227	9.29556	7.98451	10.0822	7.65031	8.5181	8.56109	7.84365	10.7858	9.11592	9.11929	8.62668	7.4071	6.68396	5.53181	8.23764	6.97432	7.62015	6.21683	5.59096	8.27391	8.22591	6.69982	6.4167	8.42945	6.11302	8.57581	8.03013	7.74765	6.33911	6.0028	2.75711	1.46316	2.75711	up	2.26023e-05	0.000189104
4128	MAOA	monoamine oxidase A	9.3003	8.01636	5.88839	7.85555	5.89327	8.39711	7.31244	7.85663	5.21568	4.8528	7.86007	7.16916	6.93809	5.66519	8.10702	5.52123	6.62942	8.40351	6.36934	7.82819	7.81577	8.13884	6.95676	8.13256	8.14538	9.50244	7.61924	6.74901	8.91318	8.55514	8.76771	7.15302	9.10078	7.40466	7.83847	7.94196	8.35794	9.33566	-2.15179	-1.10553	2.15179	down	0.00320411	0.00999587
5265	SERPINA1	serpin peptidase inhibitor, clade A (alpha-1 antiproteinase, antitrypsin), member 1	4.69462	5.11155	5.86959	4.44545	5.03925	7.73969	5.00706	5.35549	4.68419	4.72695	6.11965	6.0293	7.9334	4.97326	6.90833	4.65008	7.59967	8.59175	5.66471	5.05886	5.81631	4.78277	4.69266	4.46919	4.95895	4.78826	4.23685	4.56078	4.69212	4.48266	4.43385	4.58637	5.08529	4.51387	4.78426	4.42842	4.35922	4.34335	2.23702	1.16158	2.23702	up	0.000998078	0.00389977
728635	DHRS4L1	dehydrogenase/reductase (SDR family) member 4 like 1	6.76904	6.9806	5.8604	6.96841	6.12078	5.44714	6.43252	6.73599	6.37946	5.67214	6.40922	5.47253	5.88973	5.65191	6.66378	5.42607	6.63702	5.84541	6.22541	6.11166	6.64526	7.46859	6.25568	7.29805	6.91659	8.34846	6.55137	6.35942	7.71041	7.64367	7.87761	6.92875	8.01908	6.91321	7.38922	7.44985	6.40799	9.29877	-2.07477	-1.05295	2.07477	down	0.00021529	0.00113217
5028	P2RY1	purinergic receptor P2Y, G-protein coupled, 1	6.546	7.49279	6.95717	5.59136	5.97231	6.71038	6.03396	6.90217	8.06229	7.78684	6.90925	6.68212	6.72715	6.8604	7.2398	6.94624	7.42561	5.71029	7.7743	5.64171	5.04043	5.10581	5.00109	5.17766	4.6892	5.09603	4.9784	5.51707	4.9468	4.98909	5.32622	4.99456	5.90946	5.07872	5.36835	4.96566	4.76871	5.07107	3.29249	1.71918	3.29249	up	2.39903e-10	3.94996e-08
2171	FABP5	fatty acid binding protein 5 (psoriasis-associated)	10.1388	8.29255	7.409	10.8818	8.08425	8.09327	8.34753	9.29197	8.37462	8.92227	8.21179	7.69051	8.67599	8.48559	8.14583	8.68946	8.69126	8.8021	9.49467	7.79103	7.93089	7.04736	7.44123	7.22193	7.28549	7.14127	6.98272	7.26745	7.571	6.75331	7.7197	6.85506	5.638	6.9834	6.76346	6.6348	7.96395	6.91911	2.86081	1.51643	2.86081	up	1.39844e-07	3.73596e-06
2702	GJA5	gap junction protein alpha 5	5.48899	6.18603	7.63296	4.86113	4.55999	5.01516	6.56682	4.29875	7.38807	5.11328	6.88042	5.61373	4.83729	8.03171	5.41367	5.64103	6.07924	4.00456	6.59366	6.23611	6.85301	7.83751	7.18969	7.92038	6.14188	6.18192	7.606	7.5392	6.10634	7.59023	6.59227	8.12404	7.07344	7.46521	7.39555	7.24166	6.66367	7.27707	-2.47388	-1.30677	2.47388	down	6.52987e-05	0.000438253
22806	IKZF3	IKAROS family zinc finger 3	5.62636	6.18019	5.16274	4.52241	7.29095	6.42821	4.3734	6.68575	6.36926	5.87311	8.5412	6.35672	6.66553	6.02724	5.58636	9.74671	6.47388	7.65466	5.66651	5.42382	5.12141	3.98349	5.42484	4.85124	5.16594	4.37058	4.17008	6.25238	5.79095	4.61953	4.40953	6.71717	5.16636	5.60232	5.56921	5.24369	4.41489	4.04927	2.47892	1.30971	2.47892	up	0.000274255	0.00137515
644019	CBWD6	COBW domain containing 6	7.54855	8.53981	8.86927	6.64643	9.52354	8.77885	9.00669	8.05894	8.39038	9.4192	8.04582	9.88919	10.2458	9.21531	8.86637	8.34456	9.06777	8.61919	8.46012	8.07875	7.56213	7.53061	7.23811	7.6031	7.53408	7.02898	6.32038	6.60161	7.95381	6.56842	7.40794	8.31869	6.20667	6.99252	7.30965	7.6982	7.00408	7.38772	2.69647	1.43107	2.69647	up	1.21334e-07	3.34873e-06
4535	ND1	NADH dehydrogenase, subunit 1 (complex I)	13.4069	11.4756	11.1094	13.4793	12.8079	13.264	12.0086	12.8504	11.16	12.0506	11.6016	12.4847	12.2565	12.6397	11.2263	11.4658	11.2839	12.1642	11.2292	12.2723	12.6005	13.8424	12.9276	13.8113	12.8461	13.2018	13.7334	13.6422	13.1738	13.9196	13.6328	13.6961	13.9428	12.9326	13.225	13.5821	13.3707	13.4877	-2.38937	-1.25663	2.38937	down	1.16161e-05	0.000113145
9173	IL1RL1	interleukin 1 receptor-like 1	4.47175	6.51422	4.69659	4.0604	5.17643	4.22447	5.37498	4.98646	4.90408	4.284	4.60024	4.6216	4.43628	5.45063	4.36498	4.43047	4.90031	4.39117	6.18115	4.50955	7.03073	7.71863	5.54479	8.07446	8.22526	8.11721	7.91015	5.42178	7.43381	6.56427	7.73008	7.0863	6.22033	8.60893	8.44445	8.09923	4.47857	7.89736	-4.80842	-2.26556	4.80842	down	8.60595e-08	2.56875e-06
64902	AGXT2	alanine--glyoxylate aminotransferase 2	9.08919	10.5136	8.0692	5.58761	9.8482	9.19422	10.7736	11.272	10.3683	10.8302	9.65704	10.8445	9.20343	6.59521	10.5906	6.17801	8.62006	10.3781	8.84105	8.58474	9.65845	11.2035	10.1872	11.2972	10.8695	12.0159	11.0872	10.2225	11.6642	10.8237	11.4383	10.616	10.8802	10.4356	11.1224	10.966	8.93294	12.0175	-2.73396	-1.45099	2.73396	down	0.00136846	0.00502617
126	ADH1C	alcohol dehydrogenase 1C (class I), gamma polypeptide	13.7632	9.2957	8.45016	7.63084	6.79831	5.28673	6.21235	6.2037	5.61672	4.61527	6.67045	9.37082	5.24892	7.41907	8.81828	9.12523	6.00526	4.55583	6.79801	12.6781	11.3106	10.6717	10.8151	9.31277	8.73574	8.76131	10.2271	10.7309	10.3304	10.8395	10.0116	9.85899	10.5104	11.3555	10.6867	10.5276	10.6612	8.63897	-8.53651	-3.09365	8.53651	down	3.88231e-08	1.42251e-06
757	TMEM50B	transmembrane protein 50B	7.65806	7.87694	7.77602	6.23326	6.63047	6.16913	7.13359	6.96105	7.97794	7.0649	6.68458	6.77619	7.39557	8.3995	7.23806	7.24203	7.41335	7.3423	7.73948	8.61294	8.87169	8.21939	8.32947	8.25945	8.0885	8.42942	8.58075	7.72292	8.34076	8.36067	8.44562	8.53455	7.43431	8.69145	8.36611	8.5474	9.05784	8.2649	-2.18665	-1.12872	2.18665	down	7.79551e-07	1.39162e-05
1794	DOCK2	dedicator of cytokinesis 2	6.39283	5.93245	5.70999	5.40588	5.91211	5.68811	4.50522	6.49427	5.74724	5.13282	6.61103	5.00509	5.69763	6.57326	5.4936	7.8467	6.27577	6.07448	6.21649	4.33217	4.07487	4.10861	5.05327	4.39458	4.67045	4.57759	3.82066	4.92696	4.71527	4.32899	4.47659	5.25315	4.67712	4.9305	5.03636	4.72568	4.52021	4.40627	2.55244	1.35188	2.55244	up	1.99099e-07	4.94854e-06
23016	EXOSC7	exosome component 7	7.23738	6.94294	7.53466	8.16886	6.30293	6.55396	6.26791	6.86926	6.94992	6.41436	6.52263	5.77111	6.96281	7.24662	6.88289	7.22624	7.17227	7.06782	7.24831	8.68414	7.90707	7.7931	7.77152	8.18828	7.95427	7.68183	7.96978	7.408	7.91998	7.63301	8.04773	8.67493	7.2179	8.10721	8.29231	8.71422	8.37658	8.15603	-2.16358	-1.11342	2.16358	down	1.30853e-07	3.54765e-06
10866	HCP5	HLA complex P5 (non-protein coding)	7.64748	8.87139	7.82713	7.64815	10.2225	7.86202	7.27164	7.07451	9.0934	8.86443	9.17651	8.44368	8.40557	8.19677	7.49896	9.27994	8.48879	8.68741	8.94002	8.14701	7.58215	6.11714	7.82303	7.99265	7.40303	6.90996	6.20178	7.83904	7.31052	6.94675	7.37647	8.1083	6.71597	7.95205	8.09878	7.74407	7.05004	7.15704	2.00179	1.00129	2.00179	up	1.32867e-05	0.000125084
25816	TNFAIP8	TNF alpha induced protein 8	5.51387	6.79565	5.73223	5.44008	6.16154	6.81841	5.71621	6.312	5.73664	5.224	6.61758	6.07461	6.16458	5.97066	6.74025	6.96805	6.16984	6.99721	5.71831	5.50186	5.44156	4.41176	5.49018	4.35693	5.03852	4.52372	4.65587	4.47562	5.08709	5.09639	4.48989	5.13778	5.245	4.78052	4.69458	4.85636	5.19857	4.45648	2.39435	1.25963	2.39435	up	1.39971e-08	6.77993e-07
3604	TNFRSF9	tumor necrosis factor receptor superfamily member 9	5.55241	5.682	5.89543	6.27367	8.9692	7.37468	5.27093	6.8335	6.92338	6.60319	9.05303	6.73098	6.93228	5.92971	6.43461	9.44394	7.03765	8.15383	6.4805	5.41466	5.05578	5.42507	5.21602	5.72482	5.57082	5.39711	5.44146	5.40163	5.53551	5.49738	5.46609	6.039	5.29045	5.55684	5.33175	5.15738	5.57845	5.41838	2.78301	1.47665	2.78301	up	5.05947e-06	5.88528e-05
57139	RGL3	ral guanine nucleotide dissociation stimulator-like 3	7.88474	7.41027	8.11644	6.60577	8.58463	8.7756	8.49974	8.70993	8.00396	8.53321	7.97534	7.96736	7.50732	7.47205	8.94375	6.47132	7.67218	6.35461	8.06094	9.56814	8.38408	10.5695	9.90876	9.97355	9.08311	8.37336	10.5244	10.8259	8.98205	11.083	9.44995	10.0659	9.44874	9.55684	9.64933	9.96267	9.38031	8.52451	-3.42738	-1.77711	3.42738	down	1.51307e-07	3.99489e-06
5271	SERPINB8	serpin peptidase inhibitor, clade B (ovalbumin), member 8	6.46832	6.67854	7.14262	7.07713	6.6011	6.66506	5.87561	7.22028	6.65731	6.1885	7.17253	6.91516	7.50275	6.40258	7.37864	6.75503	7.44222	6.9544	7.1054	6.14229	5.85815	4.92967	6.38757	5.45948	6.12654	4.93017	4.92786	5.47564	6.07598	4.95091	5.15178	5.33668	5.03491	5.06416	5.79283	5.6538	4.88488	4.97102	2.68259	1.42362	2.68259	up	1.16888e-08	5.90021e-07
5618	PRLR	prolactin receptor	4.21415	3.86002	3.50624	3.45798	4.14026	4.32932	7.77362	6.86019	4.88775	5.81093	4.74179	4.72615	4.14104	3.62463	5.76608	4.0241	3.82259	4.77257	3.95221	4.85684	6.40478	6.90954	6.47726	8.40766	8.10211	9.53735	7.42504	5.79832	8.84017	6.18473	8.40092	7.53933	7.161	7.09504	7.77548	7.73217	7.3385	10.3195	-7.14302	-2.83653	7.14302	down	6.58887e-09	3.87089e-07
56104	PCDHGB1	protocadherin gamma subfamily B, 1	9.94827	10.9957	10.5881	8.81959	9.71572	10.8857	10.5423	10.9258	10.4046	10.855	10.1552	10.2349	9.92195	9.85444	10.509	9.07438	11.3472	10.5919	10.4852	9.64368	8.89994	8.84185	10.0274	9.30511	9.63866	8.79895	9.36683	9.47796	9.291	8.77419	9.38169	9.61491	8.43389	9.78265	9.23505	9.44954	9.31882	9.2134	2.0264	1.01892	2.0264	up	8.6544e-06	8.98072e-05
912	CD1D	CD1d molecule	5.56205	6.84824	6.03439	5.17039	5.76474	5.82247	6.21984	5.63864	6.42569	5.84885	5.6835	5.10616	5.35751	7.81509	6.04373	7.04876	6.6342	5.3266	6.96592	4.99005	4.61638	4.26332	5.08738	4.46991	4.90269	4.62509	4.46437	5.34323	4.97235	4.72894	4.34443	4.67544	4.6693	5.19218	4.82024	4.36073	4.61661	4.11998	2.58698	1.37127	2.58698	up	1.43749e-07	3.81901e-06
9223	MAGI1	membrane associated guanylate kinase, WW and PDZ domain containing 1	6.10389	7.22056	6.41195	5.27944	4.9423	4.6655	5.55349	6.64348	7.18875	6.36116	5.42065	5.58211	6.19677	7.15486	6.17999	5.0099	5.38786	4.61864	6.94287	6.79252	7.70047	7.22384	7.57826	7.56426	7.59681	7.25493	7.59417	6.94321	7.03247	6.897	8.00731	7.80664	6.27023	7.64059	7.39407	7.59575	8.22074	7.85119	-2.78748	-1.47896	2.78748	down	3.55869e-06	4.52796e-05
2212	FCGR2A	Fc fragment of IgG, low affinity IIa, receptor (CD32)	9.41328	9.68157	10.0547	9.19863	9.28776	9.92835	8.08888	9.35822	9.96737	9.2101	9.93329	8.4678	9.73355	10.6361	9.09456	11.2628	10.653	10.7518	10.5806	8.29676	7.86035	7.21227	8.95112	8.41533	8.67696	7.36443	7.95293	9.78639	8.25807	7.32503	7.71255	8.43264	8.01667	8.55375	9.13427	8.60906	8.23647	7.61976	2.8687	1.5204	2.8687	up	9.08537e-08	2.67903e-06
5167	ENPP1	ectonucleotide pyrophosphatase/phosphodiesterase 1	9.96313	8.41688	7.50343	10.9996	7.23145	6.75175	9.87921	5.92335	6.1895	7.30398	7.10612	7.2824	6.90614	6.90707	8.98802	8.01967	7.26121	7.46645	8.11889	9.33287	8.50066	10.0198	10.2398	9.79418	11.5985	10.2977	9.45889	9.44547	10.1466	8.79602	9.86881	9.3854	9.0047	9.36248	9.53082	9.69888	8.97199	9.95371	-3.61014	-1.85205	3.61014	down	4.622e-06	5.50345e-05
3109	HLA-DMB	major histocompatibility complex, class II, DM beta	8.80217	9.00506	9.38204	8.5598	9.87197	9.43059	7.45572	9.53996	9.49239	8.85786	10.1211	9.53724	9.69479	9.58188	9.32204	10.705	10.2714	9.45612	9.41956	9.49784	8.4642	7.62746	8.30354	7.53046	7.793	6.47003	7.36154	8.96521	8.07275	8.20434	7.46228	8.69044	7.45344	8.16025	7.99861	8.08445	8.01305	6.75564	2.73688	1.45253	2.73688	up	2.0872e-07	5.11641e-06
51313	FAM198B	family with sequence similarity 198 member B	8.05945	8.122	8.83278	9.85045	6.50982	7.47303	6.97373	7.3136	8.91318	8.12966	8.63196	7.90901	7.7005	9.37873	7.13659	7.5733	8.06282	6.73367	8.74047	6.25555	6.21982	6.55756	7.02794	6.70358	7.13332	5.65833	6.4438	7.71279	6.53781	6.99822	6.41461	6.68977	5.68958	7.27012	6.75061	6.83858	6.53044	6.0669	2.63377	1.39713	2.63377	up	1.88835e-06	2.76499e-05
2634	GBP2	guanylate binding protein 2, interferon-inducible	8.62449	7.54827	8.33299	7.73737	8.63092	8.31776	7.50779	9.14846	8.80632	8.47002	9.59589	7.3786	8.98017	8.21876	8.33486	9.06686	9.00519	9.30865	8.79766	8.15955	6.28713	6.09272	7.19467	6.33659	7.08719	5.18173	5.79702	7.90224	6.6378	5.90103	5.56852	6.7152	5.259	6.88726	6.8819	6.55006	5.90442	5.72579	4.26233	2.09164	4.26233	up	9.48681e-10	1.01377e-07
84918	LRP11	LDL receptor related protein 11	5.26181	5.19358	4.94892	5.19169	3.73094	3.76348	5.80718	4.99672	5.47623	4.05452	4.39862	4.08107	4.31542	5.17506	4.23782	3.80239	4.25995	3.92631	4.81649	6.10563	5.49152	5.05596	5.55309	6.05857	5.81077	6.14082	6.08072	5.24046	5.55415	5.3011	6.63629	6.19965	4.03906	6.67182	5.87408	6.6168	6.53927	6.89617	-2.43795	-1.28567	2.43795	down	1.79398e-05	0.000157777
84133	ZNRF3	zinc and ring finger 3	5.70528	7.21829	6.08695	5.00602	6.22866	5.17474	7.14083	5.60694	7.25237	5.81496	5.7173	5.76456	5.84379	5.64175	5.03793	3.71735	5.80529	5.51523	5.88892	7.34937	7.04728	6.93422	7.78742	7.95992	8.2382	8.33557	7.76874	7.09971	7.66695	6.56101	7.96866	7.8717	6.34911	7.6851	7.88702	7.64889	8.06438	8.54811	-3.53393	-1.82127	3.53393	down	1.03396e-07	2.94694e-06
50863	NTM	neurotrimin	6.65773	6.31511	6.77587	4.27796	5.90535	6.09418	5.34277	3.893	5.89723	6.70424	6.48488	5.18592	4.65558	6.60905	6.25285	6.19441	7.1665	4.11743	6.33321	6.0824	4.9513	4.70905	6.00948	4.54546	4.73886	4.62923	4.53469	5.88918	4.95782	4.79002	4.27403	4.32682	4.32213	4.80956	4.6145	4.63568	4.6234	3.8773	2.03997	1.02855	2.03997	up	0.000345778	0.0016625
3782	KCNN3	potassium channel, calcium activated intermediate/small conductance subfamily N alpha, member 3	5.68516	8.25367	7.65351	7.5461	6.23077	5.27027	6.8767	7.35163	8.18932	7.97195	6.99876	5.99411	5.99578	7.45657	7.37167	8.57567	8.17982	5.69462	8.07292	6.01939	6.43879	6.59483	5.32988	5.91427	5.19348	5.66335	6.27235	6.13446	5.44255	6.42317	6.02049	6.4373	5.71012	6.22109	5.82168	6.48148	7.41163	5.72357	2.08304	1.05869	2.08304	up	0.000387053	0.00182168
3291	HSD11B2	hydroxysteroid (11-beta) dehydrogenase 2	5.99682	6.32961	6.13938	5.2421	5.87952	6.86463	7.03628	6.12836	6.46693	6.00408	6.12387	5.88856	5.55333	6.04322	6.48112	6.77655	6.51905	5.61494	7.22186	9.1116	8.16731	9.71814	8.648	10.0476	8.33163	8.73317	9.73724	9.34562	9.1568	10.0642	9.67162	10.0477	9.18659	9.80484	9.65726	10.4713	9.04635	9.19422	-8.87042	-3.149	8.87042	down	5.4245e-14	5.62433e-11
28933	IGKV1-33	immunoglobulin kappa variable 1-33	5.70523	5.44343	5.15323	5.94805	6.40078	6.73903	5.72218	5.727	5.67597	5.47691	7.46966	6.36068	5.77116	6.59003	6.10119	10.1151	6.14449	7.90504	5.73994	5.60621	5.19614	5.76251	5.25092	5.11222	5.12744	5.09637	5.02462	5.12008	5.41628	5.25581	5.09075	5.2022	4.95825	5.66503	6.80997	5.41051	4.96314	5.00029	2.0088	1.00633	2.0088	up	9.76619e-05	0.000603512
126823	KLHDC9	kelch domain containing 9	5.97535	6.26471	6.14428	6.87827	6.26984	6.27945	7.10731	5.92041	6.31779	6.40032	5.50883	5.38539	6.15152	5.40454	6.78398	4.37863	6.63187	6.48435	5.53022	7.695	7.83924	7.07065	7.21207	6.97788	6.67274	7.82384	7.17492	6.04988	7.28732	6.75557	7.27968	7.14356	6.46562	7.10038	7.01595	7.57739	7.73706	7.71185	-2.13368	-1.09334	2.13368	down	4.23246e-07	8.72019e-06
5836	PYGL	phosphorylase, glycogen, liver	10.3333	8.74125	8.64101	9.14106	8.77174	8.16334	8.99803	9.1458	8.82835	8.63268	8.97784	8.10687	9.14146	8.29996	8.96207	7.94969	9.02427	9.20813	8.5556	7.33226	5.86866	6.10364	7.3774	6.522	7.68042	6.44908	6.66061	7.04189	6.77352	6.47199	6.203	6.91259	4.93309	7.213	6.71621	6.77158	6.31554	6.66392	4.56339	2.19011	4.56339	up	8.06086e-13	4.32368e-10
79365	BHLHE41	basic helix-loop-helix family member e41	7.82079	7.27824	9.09376	8.46931	9.5109	9.87089	8.74273	6.75119	9.11391	9.77047	8.14179	8.2109	9.12322	8.02087	9.79959	8.38264	9.55079	10.0693	8.98006	7.78511	6.03927	5.86981	6.03142	5.44497	6.22769	4.77761	5.84965	6.84462	5.71318	6.16567	5.55065	6.06043	6.21927	6.24754	6.10383	5.53141	5.31666	4.87025	7.18435	2.84486	7.18435	up	5.5096e-10	7.17573e-08
22854	NTNG1	netrin G1	4.72971	4.36467	4.48538	4.79859	4.49033	4.49581	4.4646	4.61662	4.32599	4.32121	4.44292	5.00325	4.52623	4.35536	4.41312	4.23202	4.28904	4.23613	4.40964	5.82784	4.46959	6.45425	6.2507	7.65282	6.53477	6.46474	7.97552	7.39229	6.91352	6.87644	7.30172	7.66599	6.21793	6.32209	7.06378	6.92978	4.40039	6.92373	-4.40397	-2.1388	4.40397	down	3.73139e-10	5.40178e-08
10928	RALBP1	ralA binding protein 1	10.1664	9.80952	9.83637	10.629	9.08213	8.44837	9.96724	9.68472	9.90574	10.0016	9.62975	8.34468	9.88821	10.0189	9.21144	9.57229	9.96737	9.27505	9.93809	12.0018	10.9578	10.9084	10.7646	10.9626	10.4378	10.5427	10.9487	10.5752	10.6284	11.0688	10.814	11.361	10.0152	11.2135	10.775	11.023	11.0731	10.5291	-2.33319	-1.2223	2.33319	down	4.22259e-08	1.51677e-06
11082	ESM1	endothelial cell-specific molecule 1	7.08191	9.17819	9.37763	6.21081	7.14643	6.32609	9.35593	10.3087	10.5987	10.4384	9.1801	8.74026	9.18186	9.50344	10.0473	6.17835	8.96756	7.22685	10.2461	5.06371	4.52579	5.9533	4.60473	6.33151	7.64904	6.60641	6.27519	7.35273	6.01812	5.13385	7.65228	5.15934	6.12609	5.40415	6.24764	5.5145	4.09071	7.59164	6.66458	2.73651	6.66458	up	9.72243e-08	2.80778e-06
10320	IKZF1	IKAROS family zinc finger 1	8.1198	7.42937	7.74767	7.54888	8.28804	8.0561	6.8767	7.83597	8.02192	7.88877	9.33317	7.46113	7.69515	8.47137	7.25645	10.4781	7.90253	8.32569	7.70631	6.85845	6.47684	5.89678	7.31202	6.18193	6.74063	6.1674	6.00601	7.59207	7.54432	6.06853	6.19392	7.63771	6.89574	7.48014	7.24043	6.86828	5.79404	5.62624	2.56888	1.36114	2.56888	up	2.48581e-06	3.43156e-05
200879	LIPH	lipase, member H	5.59762	4.75133	5.8118	4.64041	4.95924	5.25244	4.33026	5.19302	4.11966	3.96048	5.66169	5.16671	3.95411	4.1572	5.93046	4.14503	4.26649	5.20254	4.4944	7.06151	7.28986	6.15397	6.37206	6.4995	6.27299	6.12817	7.06516	6.14618	6.27104	7.52234	6.6437	7.12902	6.00979	6.89567	6.77616	6.90238	7.27287	6.62655	-3.64388	-1.86548	3.64388	down	1.60538e-11	4.74053e-09
133688	UGT3A1	UDP glycosyltransferase 3 family, polypeptide A1	5.83508	7.4008	6.12939	4.56303	7.36604	6.90805	8.17663	8.82795	7.29105	6.94095	5.48717	6.55979	4.9455	5.40238	7.48453	5.86065	6.566	4.34635	7.06609	7.55986	6.87015	8.69535	7.61485	8.84872	9.51641	9.69979	8.36151	7.35143	9.30121	8.55428	9.04726	8.73022	8.59167	8.46097	8.69594	8.98644	8.72108	10.6233	-4.47453	-2.16174	4.47453	down	2.314e-07	5.51037e-06
7092	TLL1	tolloid like 1	5.86757	7.25977	5.74157	7.17737	6.5964	4.03252	5.21174	6.33358	8.30036	8.15518	6.06934	5.0023	5.78735	7.59864	4.73003	4.6743	6.41695	4.63933	7.61944	4.73616	5.35553	4.01642	5.56153	3.97744	5.89681	4.72063	3.74341	4.82968	4.84499	4.39802	4.52956	4.12299	4.38172	4.74719	4.17883	4.05829	5.14565	5.11536	2.86514	1.51861	2.86514	up	4.21762e-05	0.000309133
7694	ZNF135	zinc finger protein 135	6.581	5.11014	6.95614	5.04477	7.33534	3.80812	6.86665	4.54612	6.00328	6.60939	4.77134	5.64016	6.52359	5.72831	4.4611	4.5271	5.24463	3.96864	5.67013	7.04622	6.58862	7.80959	7.32738	6.80528	6.11939	5.52389	7.77011	7.76844	6.49293	8.38264	6.36907	6.91156	6.4593	6.57233	6.06959	7.20999	6.9895	6.10171	-2.48227	-1.31166	2.48227	down	0.000107692	0.000653806
59277	NTN4	netrin 4	6.71078	8.11421	7.45731	4.64643	8.4592	4.52633	7.98635	7.23206	8.0987	8.30913	6.66651	6.63277	7.18674	7.51967	7.40448	5.57293	8.37381	5.65966	8.15793	10.3672	9.03544	8.61671	9.28165	8.82105	9.14992	8.36006	8.85745	8.37616	8.93571	8.2702	8.50982	8.67716	7.44748	9.00773	8.34194	9.12621	9.51888	8.73901	-3.29975	-1.72236	3.29975	down	1.76681e-05	0.000155816
51296	SLC15A3	solute carrier family 15 (oligopeptide transporter), member 3	6.52014	6.41481	6.96511	7.02785	7.36688	6.67135	5.45539	7.40094	6.76136	6.61717	6.97765	6.50183	6.82652	6.96511	6.50075	7.64145	7.37639	7.5014	7.18363	6.07957	5.81173	5.34734	5.78497	5.93466	5.66897	5.39595	5.74629	6.09381	5.6512	5.77694	5.71001	5.85583	5.997	6.03534	6.0569	5.74713	6.06388	5.4862	2.10726	1.07537	2.10726	up	2.52583e-09	1.95754e-07
100861540	CYP3A7-CYP3A51P	CYP3A7-CYP3A51P readthrough	5.08546	5.6688	5.07278	4.24338	5.30951	4.86738	6.16471	5.63864	5.18244	5.35331	5.34932	5.75322	4.41508	4.10138	5.21209	5.19808	4.54134	5.06955	4.86425	5.48939	5.51148	5.58542	4.91668	6.28925	5.51963	9.80538	6.62433	5.06303	8.92401	6.56352	7.43767	6.65628	6.89791	4.99743	5.74149	5.84295	5.22016	8.64752	-2.45716	-1.29699	2.45716	down	0.000121796	0.000720391
3936	LCP1	lymphocyte cytosolic protein 1 (L-plastin)	8.19911	8.04794	8.09119	8.48972	8.3118	7.94498	6.26995	8.51034	8.43436	7.76016	9.3203	7.25244	8.39645	8.41769	7.20168	10.1882	8.59593	8.43775	7.84923	7.23472	6.52249	5.37269	7.40688	5.93207	6.93768	5.86675	5.46604	7.34211	6.88249	6.38909	5.67474	7.20871	5.66717	7.58481	7.12701	6.75468	6.40064	5.51331	3.26507	1.70711	3.26507	up	4.69705e-08	1.63924e-06
525	ATP6V1B1	ATPase, H+ transporting, lysosomal 56/58kDa, V1 subunit B1	5.93179	5.34942	4.89681	4.70045	5.30748	5.72386	5.24734	5.53999	4.76275	4.91746	5.05432	5.93875	5.42555	4.92341	4.86713	4.86115	4.76153	4.83328	5.19779	7.48854	6.23134	8.344	7.83994	9.07253	7.62079	7.86193	8.65941	7.68744	8.26571	8.14361	8.91405	9.5039	7.98828	8.76751	8.88807	9.55648	7.11505	8.5389	-8.37241	-3.06564	8.37241	down	4.49508e-13	2.82696e-10
677822	SNORA40	small nucleolar RNA, H/ACA box 40	11.4818	10.9896	11.0659	9.4164	11.1442	11.7538	10.3665	11.0369	10.342	10.7504	11.2477	11.9244	11.4308	11.2467	11.9569	11.7891	11.439	11.278	11.179	10.8543	11.1037	8.88921	9.39418	9.19931	7.8881	9.75082	9.19449	9.26433	11.5869	9.63578	9.29459	9.84	10.1098	9.08014	10.2578	10.6095	7.1342	9.17788	2.94145	1.55653	2.94145	up	9.36244e-06	9.5626e-05
10961	ERP29	endoplasmic reticulum protein 29	8.7177	8.64175	8.6124	9.82232	7.9327	7.75483	7.0234	8.40809	8.52084	7.75675	8.19419	6.20101	7.84304	9.00309	8.36036	9.33034	8.77105	8.80032	8.82586	9.62602	9.61788	8.95995	9.46448	9.34606	9.43338	9.67966	9.08517	9.00286	9.7047	9.07582	9.29322	9.46343	8.78745	9.385	9.41765	9.62023	9.52595	9.53197	-2.03688	-1.02636	2.03688	down	2.30492e-05	0.000191975
10149	ADGRG2	adhesion G protein-coupled receptor G2	6.87735	7.5332	6.97263	9.36049	7.32573	7.42696	7.91874	7.05388	7.61808	7.73869	7.48776	7.10305	7.1105	7.72275	7.60608	6.20826	7.17679	7.21864	7.05622	6.30152	6.90735	6.25671	6.60658	6.50715	6.23944	6.65321	6.53985	6.00901	6.45843	6.42282	6.83845	6.28721	5.6573	6.53658	6.19566	6.20051	6.45649	6.38737	2.00396	1.00285	2.00396	up	3.74317e-07	7.96005e-06
2997	GYS1	glycogen synthase 1	6.73497	7.03816	6.746	6.75822	7.58398	8.02182	7.25322	7.66454	6.88211	7.00537	7.73663	7.07288	7.16808	6.37692	8.18381	6.63121	7.11223	7.57567	7.18827	5.94202	5.98823	6.19247	6.4836	5.99645	6.49201	6.6011	6.27993	5.82628	6.28138	5.75301	6.12896	6.00766	4.58785	6.07536	6.3813	6.06646	6.11402	6.30286	2.16976	1.11753	2.16976	up	5.56411e-09	3.47083e-07
1290	COL5A2	collagen, type V, alpha 2	8.55262	7.77422	9.42525	8.85733	5.37557	8.96205	7.44077	7.60079	7.86585	8.07867	7.67107	7.26824	7.692	9.43989	7.83185	8.95479	9.04884	5.62664	9.65135	7.37432	6.9592	6.15044	7.39023	6.14366	6.47558	5.32609	6.18928	7.842	6.41023	5.91051	5.44823	5.93964	5.0695	6.78117	5.89153	6.19077	6.93263	5.57512	3.34739	1.74303	3.34739	up	1.28175e-05	0.000122006
81578	COL21A1	collagen, type XXI, alpha 1	4.70566	7.85703	7.76166	4.72165	4.84557	4.45252	7.13732	6.09115	7.25954	6.31539	7.16615	5.76312	4.91009	8.00648	6.6707	4.37053	3.99714	4.62087	7.68211	5.18187	5.16742	4.99369	4.88155	5.3169	4.4783	4.78178	5.21152	5.32012	4.90288	5.2164	4.87797	4.3138	5.60595	5.43302	5.19108	4.96349	4.64452	4.70027	2.01113	1.00801	2.01113	up	0.00151677	0.00546263
22914	KLRK1	killer cell lectin-like receptor subfamily K, member 1	5.85194	5.45302	4.92458	4.75546	6.79757	6.215	4.67585	5.9787	5.77575	4.85461	7.07275	5.03157	5.03867	5.99915	5.0936	8.72435	5.81242	6.23112	5.80708	4.59245	4.7239	4.19997	4.87778	4.71876	5.02686	4.09781	4.47174	5.38413	4.85952	4.8962	4.56144	4.96748	4.90254	5.0727	5.19989	4.58211	4.50296	3.62714	2.13791	1.0962	2.13791	up	2.18562e-05	0.000184198
7827	NPHS2	nephrosis 2, idiopathic, steroid-resistant (podocin)	4.91283	4.06368	4.86132	5.22791	4.33862	4.66598	4.27745	4.66432	4.28476	4.04994	4.02693	5.04467	4.13287	5.0621	4.20456	4.71502	4.16018	4.11754	4.33465	10.8194	7.33172	11.8384	11.5506	12.4609	10.9593	11.3017	12.5664	11.9519	11.7148	12.2719	12.0255	12.5654	12.0246	11.5162	11.6591	12.1472	8.29198	11.5765	-120.868	-6.91728	120.868	down	2.58403e-17	9.87977e-14
4734	NEDD4	neural precursor cell expressed, developmentally down-regulated 4, E3 ubiquitin protein ligase	6.16527	7.34903	6.65641	7.05065	6.23137	7.5449	6.37448	6.64709	6.71924	6.27856	6.68552	6.25648	7.06583	7.54728	7.09556	5.13539	6.41104	6.3499	6.50317	6.74235	5.31001	5.62297	5.95601	4.97056	6.10466	5.76503	5.07159	5.55448	5.67839	5.50219	5.48504	5.54958	5.58496	5.43521	5.26096	5.40984	4.90305	5.51878	2.12343	1.0864	2.12343	up	1.54239e-07	4.04887e-06
8082	SSPN	sarcospan	8.82058	9.32499	9.22024	6.84109	8.86945	7.99794	8.64525	6.73678	9.21263	9.74851	10.1543	7.75201	9.59256	7.70942	9.28263	7.95002	9.64378	9.6386	9.10708	8.15527	6.98373	6.67474	6.70504	6.62138	6.68578	5.99246	6.79404	7.27063	6.82482	6.72408	6.5943	6.70965	6.57052	7.64632	6.91076	6.90383	6.77337	6.04899	3.80891	1.92938	3.80891	up	1.63934e-08	7.4691e-07
8320	EOMES	eomesodermin	5.57364	5.38423	5.43558	5.39419	7.12405	5.52163	4.64856	5.90075	6.03266	5.41108	7.54251	5.15774	6.04036	5.93836	5.53956	8.54922	6.56566	6.5206	6.20048	5.06231	5.01885	4.33878	5.08923	4.51906	4.88603	4.38405	4.57597	4.85833	5.02608	4.42665	5.09555	5.08989	4.08216	5.18806	4.89428	4.71941	4.39256	4.55086	2.42509	1.27804	2.42509	up	9.1613e-06	9.40473e-05
7531	YWHAE	tyrosine 3-monooxygenase/tryptophan 5-monooxygenase activation protein, epsilon	9.86027	10.2585	9.80019	10.2303	7.9201	8.98394	9.64671	9.7315	10.2538	8.80651	9.14612	6.67021	9.06237	9.78036	9.03542	9.22608	9.80616	9.5346	10.032	10.3378	9.90329	10.4858	10.3032	10.7595	10.603	10.5646	10.3948	9.85947	10.2369	10.2206	10.781	10.7158	10.3215	10.6703	10.7093	10.6485	10.9601	11.0729	-2.21213	-1.14544	2.21213	down	4.29524e-05	0.000314342
53354	PANK1	pantothenate kinase 1	5.52426	7.57265	5.07834	6.24371	6.68141	5.90602	7.00739	8.07193	6.45122	5.49803	5.11845	8.4692	5.23936	5.25379	6.07778	4.19696	5.44439	4.8959	5.67986	6.57097	7.82163	7.16447	6.30793	7.30717	6.90773	8.17765	7.23425	5.98058	7.50003	6.98718	7.8657	6.86512	7.74688	6.4398	7.21709	7.38814	8.08893	8.35242	-2.35794	-1.23753	2.35794	down	0.00010364	0.000634019
10618	TGOLN2	trans-golgi network protein 2	7.01304	7.79852	7.68938	6.10326	7.45023	6.60494	6.86665	7.16269	7.84749	6.69962	6.51048	5.50556	6.48456	7.52103	7.2358	7.35209	7.46926	7.79041	8.07182	8.0991	7.79468	8.03583	7.99362	8.17912	8.41378	8.2437	8.12262	8.12351	8.06505	7.85426	8.36163	8.3749	7.60817	8.087	8.42263	8.37022	8.26682	8.4992	-2.05465	-1.0389	2.05465	down	1.58433e-06	2.41765e-05
4321	MMP12	matrix metallopeptidase 12	4.18903	4.0077	5.01576	9.8001	3.97514	4.29072	3.95135	4.57008	3.85878	4.60479	4.75414	4.32096	5.12299	4.08619	4.06501	6.20826	4.52154	5.36502	4.94454	5.17286	4.7179	6.07784	6.13918	7.40645	7.10806	6.44132	6.47706	5.59861	6.92973	6.01256	7.11156	6.5792	5.74186	5.4991	7.6436	7.57676	4.44125	7.00269	-2.77989	-1.47503	2.77989	down	0.000236413	0.00122209
5578	PRKCA	protein kinase C, alpha	7.7396	8.03817	8.4427	8.00381	8.56292	9.32965	8.17581	7.99988	7.1672	7.24842	7.69612	7.79591	8.68331	7.77943	8.26721	7.50429	8.01111	9.58799	8.30483	9.49947	9.24797	9.88173	9.10895	9.47411	9.37438	9.1672	9.63249	8.99672	9.26315	9.46189	9.59023	9.56891	8.67293	9.40182	9.46212	9.6666	9.17942	9.57468	-2.39028	-1.25718	2.39028	down	1.03086e-08	5.35865e-07
2806	GOT2	glutamic-oxaloacetic transaminase 2	6.00443	6.39992	6.57629	7.00466	5.00333	5.71464	5.90224	6.54209	6.5317	5.42603	4.91283	4.34819	5.81263	5.74948	5.59822	5.62552	6.07605	6.19611	6.1684	7.86067	7.12062	7.41114	7.10565	7.5466	7.56393	8.2035	7.24137	6.65957	7.8686	7.21632	7.34442	7.50511	7.08534	7.48361	7.57841	8.11642	8.26021	8.30385	-3.19991	-1.67803	3.19991	down	3.92838e-09	2.67681e-07
9765	ZFYVE16	zinc finger, FYVE domain containing 16	4.05607	4.34294	4.89316	5.36075	4.2287	3.95299	4.9846	4.5842	4.46838	4.5251	4.02091	3.84833	4.42195	4.60905	5.15731	4.1184	4.325	4.044	4.12111	6.36778	6.1073	5.59916	6.00391	5.83953	5.72752	4.93477	5.61742	4.76518	5.33429	5.3127	6.77312	6.33198	5.27563	6.41758	6.05649	5.95765	8.19468	6.09475	-2.84379	-1.50782	2.84379	down	3.58244e-07	7.71663e-06
10231	RCAN2	regulator of calcineurin 2	6.82604	7.75653	8.12114	6.18005	5.75359	5.45929	7.74532	5.69006	8.2467	9.10439	7.70852	6.16897	5.43568	8.55556	6.28236	6.23483	7.4695	5.73495	7.956	8.21693	8.31384	8.19441	8.33176	9.01748	8.31215	8.22461	8.68472	8.22874	8.14157	8.28153	9.16005	9.2121	7.578	8.90485	8.76735	9.12179	9.11538	8.17057	-2.9387	-1.55518	2.9387	down	8.35991e-05	0.000532213
2710	GK	glycerol kinase	4.85701	5.67233	4.43545	6.85203	4.94505	4.29464	5.37138	5.69966	5.62861	6.10008	4.81701	4.90253	5.09029	4.31348	6.02239	5.69193	4.78353	4.62746	4.65677	5.10055	5.64882	6.87083	5.69045	7.37266	7.54933	8.07467	6.27816	5.95763	7.24851	6.07451	7.14013	6.27706	6.99189	6.08279	6.87961	6.70992	5.81528	8.99391	-2.7768	-1.47343	2.7768	down	3.42096e-05	0.000261901
57460	PPM1H	protein phosphatase, Mg2+/Mn2+ dependent 1H	6.61592	6.7439	5.44823	9.76504	6.84151	9.44411	7.0171	5.86693	6.90821	7.11108	6.21182	6.47762	7.24541	7.38358	5.94303	5.62679	6.50129	7.3694	7.3538	8.51249	9.20125	7.63928	8.15779	7.8276	8.27473	8.54119	7.63218	7.063	8.54487	7.22245	8.21275	7.89633	7.70329	7.60572	7.84586	7.99679	8.70606	8.54633	-2.1715	-1.11869	2.1715	down	7.44666e-05	0.000486308
2999	GZMH	granzyme H	7.60492	6.52203	5.76701	4.45247	5.66118	5.36025	4.46811	6.73545	6.62291	5.76614	6.73403	5.56226	6.97946	6.95393	5.8916	8.425	6.92715	7.29578	6.84229	4.87175	5.15388	4.27111	5.38642	4.10029	4.85674	4.48635	4.3046	5.11016	4.76863	4.33851	4.52552	4.47352	4.7404	4.92915	5.47646	4.08854	4.56805	4.31206	3.19143	1.6742	3.19143	up	2.70262e-07	6.24052e-06
144195	SLC2A14	solute carrier family 2 (facilitated glucose transporter), member 14	6.34183	5.27043	6.84672	5.27477	5.17469	5.3071	5.32415	5.39729	6.4124	5.95205	6.576	5.80499	7.98865	6.14038	6.8562	5.22836	7.70275	6.06096	6.7128	4.31347	4.68083	4.78461	4.81846	4.84123	5.64545	4.68737	4.63657	4.9133	4.82742	4.87844	4.78345	4.69862	4.13009	5.70824	4.90184	5.60842	4.70346	5.21214	2.36536	1.24206	2.36536	up	9.4052e-07	1.60804e-05
55084	SOBP	sine oculis binding protein homolog	8.04264	5.84959	7.36014	4.55369	4.604	4.5522	6.59585	4.99768	5.28737	5.0334	4.85527	5.25289	5.57081	5.95522	5.41733	5.18643	5.68549	4.23496	6.78255	6.66603	5.87011	6.69476	6.98026	7.18223	7.39587	7.41879	6.98769	7.24817	7.17849	6.25428	7.08783	6.92611	6.96296	6.73011	7.76401	6.94231	5.87562	6.9701	-2.51845	-1.33254	2.51845	down	1.62273e-05	0.000145553
3071	NCKAP1L	NCK-associated protein 1-like	6.20018	5.14402	5.32739	6.34257	5.3984	5.81425	4.70491	6.1505	5.45773	5.40034	6.17998	5.66281	5.77115	6.53162	5.20926	7.91592	6.44733	6.06342	5.29419	5.07013	4.63048	4.57226	4.95684	4.37308	4.91529	4.41319	4.74212	5.44634	4.81593	4.68728	4.63338	4.72532	5.0056	4.87011	5.2035	4.72136	4.56588	4.17449	2.11198	1.0786	2.11198	up	8.65506e-08	2.5759e-06
200845	KCTD6	potassium channel tetramerization domain containing 6	6.97996	6.83037	6.85514	7.40147	5.60447	5.09808	7.01164	6.66273	6.65068	6.39991	6.64442	5.85555	7.04424	6.84494	6.77556	6.32978	6.29606	6.24473	6.44775	7.5414	7.50282	7.65643	7.99154	8.34453	8.79885	8.23256	7.758	7.55496	7.82559	7.46884	8.13765	7.93239	7.958	7.79615	7.73872	8.10076	7.93528	8.9607	-2.7031	-1.43462	2.7031	down	8.51958e-08	2.54943e-06
3218	HOXB8	homeobox B8	6.09692	6.08192	6.74741	6.19132	4.80847	5.97811	7.43477	4.77011	7.07736	5.04957	5.10261	4.62183	5.62076	6.92984	6.87946	4.83603	6.5329	6.924	5.90947	9.70933	9.01517	8.74011	8.50939	8.54423	8.14409	7.4129	8.58617	7.89915	7.94059	8.40125	7.96459	8.23112	8.1889	8.49771	8.13019	8.60639	9.22845	8.00788	-5.3879	-2.42972	5.3879	down	2.29721e-10	3.84838e-08
10351	ABCA8	ATP binding cassette subfamily A member 8	9.3773	7.23534	5.13578	4.99955	4.43761	4.22223	4.75222	4.45132	5.07873	4.35676	4.77556	4.71156	4.16683	6.88658	5.58457	4.09636	4.55494	4.17874	5.22348	5.64081	6.78162	5.84532	8.73156	8.08743	8.07382	7.11647	7.41584	7.83257	7.31827	6.59898	7.87406	6.17688	7.16346	8.05196	7.36258	7.57113	7.38977	8.39672	-4.49593	-2.16862	4.49593	down	1.4699e-05	0.000135357
56110	PCDHGA5	protocadherin gamma subfamily A, 5	9.94827	10.9957	10.5881	8.81959	9.71572	10.8857	10.5423	10.9258	10.4046	10.855	10.1552	10.2349	9.92195	9.85444	10.509	9.07438	11.3472	10.5919	10.4852	9.64368	8.89994	8.84185	10.0274	9.30511	9.63866	8.79895	9.36683	9.47796	9.291	8.77419	9.38169	9.61491	8.43389	9.78265	9.23505	9.44954	9.31882	9.2134	2.0264	1.01892	2.0264	up	8.6544e-06	8.98072e-05
5105	PCK1	phosphoenolpyruvate carboxykinase 1 (soluble)	10.7774	9.49865	8.0491	3.79784	8.82186	3.60684	10.874	11.0913	11.1937	7.62104	6.89256	8.48669	5.05455	6.95359	7.43313	4.38767	7.78373	8.86944	8.7638	9.66457	10.1614	12.3467	9.72721	11.9972	11.049	12.3685	10.6374	10.377	12.0389	10.9467	11.635	10.3471	11.8228	11.2698	11.6354	11.5385	10.5175	12.6454	-9.87405	-3.30364	9.87405	down	2.79058e-06	3.77353e-05
100129518	LOC100129518	uncharacterized LOC100129518	8.09315	9.25844	8.8761	7.8453	8.57492	9.29188	7.28079	8.87824	8.51269	8.11449	9.28747	8.82393	10.3154	7.71753	9.28233	8.20687	9.24537	9.74391	8.59897	7.82191	8.74383	7.10485	8.11362	7.27103	9.84255	7.48855	6.72755	7.2079	7.93258	6.77214	7.39768	7.2237	7.11523	7.36844	7.78802	7.63814	7.35922	8.63908	2.10417	1.07325	2.10417	up	0.000110076	0.000664409
2633	GBP1	guanylate binding protein 1, interferon-inducible	7.74832	8.69559	8.26227	7.0571	9.35923	7.02434	7.4487	9.42624	9.50733	8.05369	9.87104	5.8541	9.14546	8.02448	8.81099	9.55716	8.95369	9.01178	9.25448	8.1244	8.12689	5.67505	6.88669	5.40109	5.64623	6.11795	6.18271	6.19236	6.78396	5.43589	5.11036	6.54327	4.42766	6.94469	6.58912	5.70928	6.12224	6.15112	4.78206	2.25763	4.78206	up	9.89423e-08	2.8475e-06
358	AQP1	aquaporin 1 (Colton blood group)	8.73905	9.65052	8.63512	5.08488	9.92299	5.60618	8.37749	8.02571	9.54265	7.63734	7.63128	8.67154	7.37704	9.75834	5.96009	6.09225	8.81553	5.11469	8.95982	8.88838	9.29428	10.0551	9.72606	9.69905	9.90232	10.9238	9.42024	9.07456	10.5945	9.57063	10.0507	9.48166	8.69524	9.26091	9.02845	9.64266	10.4647	11.1994	-3.63408	-1.86159	3.63408	down	7.23584e-05	0.000475323
50515	CHST11	carbohydrate (chondroitin 4) sulfotransferase 11	7.99813	9.05384	9.04811	10.164	9.0857	9.90308	7.99782	8.76814	9.33571	8.38237	9.23765	8.89894	9.17811	9.65358	8.86571	10.3617	9.43345	10.4199	9.63526	8.35879	7.62354	6.86653	8.01074	7.75426	8.14468	7.38649	6.83753	7.83089	7.7799	7.18781	7.91622	7.55142	6.70908	8.13316	7.57734	7.60535	7.32566	7.9692	3.0819	1.62382	3.0819	up	1.70147e-08	7.71554e-07
3248	HPGD	hydroxyprostaglandin dehydrogenase 15-(NAD)	4.91483	4.50172	4.24772	4.62011	4.06	4.67966	4.48861	5.1682	4.34446	3.86412	3.8911	3.98711	4.17668	4.22712	5.15959	3.78105	4.28791	3.84849	4.41162	8.80462	4.78876	7.25769	5.65402	8.08743	6.96017	7.57726	7.78184	6.87174	7.14236	6.98827	8.06705	7.17279	7.38162	7.02851	6.55504	7.18172	6.38938	8.8357	-7.13565	-2.83505	7.13565	down	8.79862e-12	2.90984e-09
9056	SLC7A7	solute carrier family 7 (amino acid transporter light chain, y+L system), member 7	7.24078	7.25944	7.36832	6.83855	6.49221	6.79858	7.51547	10.1128	6.68698	6.98039	6.84299	8.17822	6.93083	6.62312	7.5656	8.11003	8.74923	7.24914	6.3858	6.84185	6.85945	8.36403	7.7686	9.44502	9.81119	10.821	7.78541	8.37182	10.3352	8.15408	9.33372	8.28935	10.0409	7.19096	8.20552	8.3366	5.7796	10.782	-2.27967	-1.18883	2.27967	down	0.00605244	0.0167791
10140	TOB1	transducer of ERBB2, 1	8.18771	7.75507	7.31097	8.76195	7.03838	5.86797	8.9997	7.97836	7.80934	7.7597	8.02297	5.17425	7.60825	9.17609	6.48778	5.88568	7.46799	7.52701	7.66042	8.89361	9.52105	8.17172	8.32953	8.21612	7.94101	9.24389	9.98189	7.48572	8.65735	8.59135	9.00515	8.85854	7.39488	9.7401	7.91376	9.23539	9.44206	9.67215	-2.38412	-1.25346	2.38412	down	0.000171366	0.00094755
51196	PLCE1	phospholipase C epsilon 1	6.17689	5.59453	7.33404	4.7304	5.64081	5.63101	5.09692	5.46647	5.79245	6.41004	6.08522	6.6832	6.80609	5.97151	6.56088	5.48442	5.83159	5.73353	6.30859	6.70701	5.13334	7.55316	7.35447	8.36653	7.38638	7.31033	8.51863	8.34127	7.61814	7.92668	7.81006	8.5589	6.77479	7.22975	7.96055	8.00225	5.51569	7.47572	-2.79816	-1.48448	2.79816	down	1.06513e-06	1.76737e-05
80270	HSD3B7	hydroxy-delta-5-steroid dehydrogenase, 3 beta- and steroid delta-isomerase 7	6.37802	6.969	6.34497	5.3439	7.32161	7.75165	6.10788	7.53004	6.74534	7.3036	7.13075	7.3211	7.12863	5.91171	7.29557	6.35399	6.96162	8.3681	7.29928	5.43169	5.49206	5.91939	5.65839	5.72694	5.89629	5.76179	5.544	5.88118	5.73353	5.83282	5.53325	5.42094	5.81433	5.72906	5.34581	5.58288	5.7075	5.74864	2.3833	1.25296	2.3833	up	7.98307e-08	2.44417e-06
1378	CR1	complement component (3b/4b) receptor 1 (Knops blood group)	6.88795	5.44781	6.1826	8.02839	6.49082	6.259	5.51136	6.899	6.4495	5.94489	7.59667	6.42954	6.48185	7.43604	7.09644	9.70532	7.65742	8.80408	6.72799	7.2908	6.15617	8.25264	8.07979	9.22344	7.87176	8.0742	9.03997	9.15366	8.42364	8.40745	8.41159	8.8302	8.23248	7.90782	8.21569	8.50169	6.38645	8.16258	-2.27948	-1.1887	2.27948	down	0.000582921	0.00253142
9619	ABCG1	ATP binding cassette subfamily G member 1	6.46198	8.69162	6.94831	8.88719	7.48952	7.87356	8.14746	9.60081	8.44412	8.66509	8.55991	8.47424	8.64432	8.16548	8.98437	8.77864	8.75306	8.28082	9.01775	8.16462	7.53375	6.22214	7.25883	6.53702	7.70935	6.44248	5.94326	6.11816	6.40243	6.51981	6.97718	6.83224	7.91851	6.91863	6.87907	6.75084	7.88784	6.3893	2.7234	1.44541	2.7234	up	7.23346e-06	7.79925e-05
397	ARHGDIB	Rho GDP dissociation inhibitor (GDI) beta	9.87035	9.45157	10.2004	8.81952	8.20273	8.91455	8.25863	9.41933	10.0606	9.42309	9.93491	9.00447	9.19586	10.3135	9.4853	10.7559	10.1174	9.49226	10.5166	9.34388	8.14194	8.12586	9.00819	8.358	8.40166	7.64481	7.99048	9.29721	8.58316	8.63925	8.33912	8.95525	8.9303	8.91775	8.94861	8.69449	7.9122	7.88756	2.02328	1.01669	2.02328	up	2.54828e-06	3.50016e-05
57619	SHROOM3	shroom family member 3	6.14563	6.74989	6.19547	5.26924	6.27886	4.83588	7.08488	5.12945	5.78844	5.02688	5.78101	5.77177	6.07711	5.97182	5.62148	5.52712	6.02049	4.90012	6.05446	7.65985	8.49538	7.92944	8.00448	7.88184	7.76395	7.55654	8.28057	7.31622	8.07702	7.42681	7.60813	8.32861	7.22078	7.72385	7.99543	8.02433	7.36002	7.49137	-3.98756	-1.99551	3.98756	down	7.32788e-12	2.53261e-09
27075	TSPAN13	tetraspanin 13	7.97345	8.75331	8.20609	8.60643	3.378	8.38361	8.3734	7.49487	9.08887	7.70222	7.57553	6.20122	7.71629	10.1348	7.50897	8.34861	8.23885	9.84184	9.09364	8.74047	7.19977	5.80449	7.38946	7.05453	8.12911	6.26905	7.23319	7.11576	6.70566	5.56747	7.31641	7.17328	4.80031	7.65019	6.95648	7.7507	7.12495	6.94986	2.0509	1.03626	2.0509	up	0.0140565	0.0332061
10053	AP1M2	adaptor-related protein complex 1 mu 2 subunit	6.21985	6.359	5.71079	6.22929	7.75376	6.14118	6.27169	6.78592	5.99478	5.88435	6.37443	7.93327	5.79758	5.98491	5.8918	5.86156	6.69593	7.0544	5.76018	8.47974	8.48012	8.23219	8.17687	8.10252	7.38107	8.64234	7.29732	7.08968	8.33994	7.83564	8.38473	8.36623	9.40137	7.78608	8.60262	8.44982	8.10007	8.69522	-3.60354	-1.84942	3.60354	down	2.38483e-09	1.86712e-07
5094	PCBP2	poly(rC) binding protein 2	10.7049	10.4048	10.4317	11.3593	9.21857	10.1159	9.88004	10.3222	10.3697	9.40588	9.68689	8.72026	9.81608	10.4741	10.1913	10.1425	10.2423	10.3544	10.5029	10.8939	9.98362	11.1789	10.8366	11.575	11.1909	11.2831	10.9388	11.5686	11.078	11.2692	11.6867	11.1179	11.9263	11.0711	11.2543	11.4186	11.4094	11.7136	-2.15537	-1.10794	2.15537	down	2.99676e-06	3.98504e-05
123264	SLC51B	solute carrier family 51, beta subunit	4.4891	4.96461	4.78629	4.60969	4.78068	4.69893	5.14095	4.79452	4.77665	4.70864	5.28653	5.40504	4.36655	4.45061	4.71765	4.73084	4.5405	4.66645	4.45571	4.62903	5.2311	6.58159	4.88576	6.26031	5.45555	8.0843	5.18496	5.8097	6.81677	5.42957	6.23905	5.20534	6.51082	5.59142	6.25616	5.94583	4.73688	7.01666	-2.19105	-1.13162	2.19105	down	4.46781e-06	5.34785e-05
5184	PEPD	peptidase D	8.81222	8.37014	7.73293	8.86323	6.66626	6.40854	7.28236	8.96866	7.70543	7.49809	6.7281	6.90418	7.43824	7.84314	8.21816	7.02096	7.4793	7.86698	7.33181	8.30186	8.08426	9.61431	8.31785	9.66207	9.41269	10.9459	8.61698	8.73477	10.5289	9.59595	9.53243	8.89721	10.1169	8.578	9.28489	9.19042	8.24548	11.0493	-3.1638	-1.66166	3.1638	down	2.12478e-05	0.000180379
2525	FUT3	fucosyltransferase 3 (Lewis blood group)	4.78272	4.49395	4.49461	4.94587	5.89295	4.74732	5.80086	4.32825	5.09969	5.29795	4.37745	4.79394	4.55306	4.32304	4.46909	4.4844	4.48405	4.31208	4.35761	5.01697	5.26666	6.66549	5.7422	5.51607	5.91406	6.9448	5.56052	5.36884	6.43552	5.59461	5.42966	5.30741	6.05695	5.46248	6.07337	5.26915	4.79486	7.43121	-2.06013	-1.04273	2.06013	down	2.47279e-06	3.41662e-05
5213	PFKM	phosphofructokinase, muscle	7.48331	7.29601	7.71266	9.45804	7.30106	7.33907	7.65695	7.32565	7.58906	7.76167	7.58032	6.08116	7.36563	7.77544	8.06654	6.71989	8.11301	7.8265	8.17647	8.84394	8.72346	8.5769	8.45743	8.71523	8.78239	8.7236	8.60472	8.10454	8.70809	8.53766	8.6408	8.66988	8.17108	8.691	8.74269	9.03155	9.45308	8.98964	-2.11552	-1.08101	2.11552	down	7.86319e-07	1.4024e-05
8351	HIST1H3D	histone cluster 1, H3d	8.99436	8.8545	9.79516	10.9651	9.87976	10.2931	8.9862	9.11793	9.76929	10.314	10.932	8.95916	9.58785	9.65556	10.1879	11.5756	9.89328	10.4411	10.0961	9.42273	7.94629	8.80828	8.70324	8.32406	8.16642	8.2279	7.35685	9.37632	8.85584	8.1057	8.03792	8.4427	7.72846	8.46495	8.83074	8.44666	8.55889	7.9529	2.83267	1.50216	2.83267	up	2.03759e-08	8.79282e-07
26249	KLHL3	kelch like family member 3	6.2909	4.28186	5.10356	5.15036	4.94823	5.6396	4.43746	4.87175	5.42751	4.73051	4.73404	4.82656	5.27967	5.54591	4.08392	4.80066	6.21209	4.67637	5.83003	6.96922	5.97069	7.72667	6.27144	8.41947	5.68001	7.44642	8.12306	8.09227	7.38029	6.45818	8.17269	8.00181	7.44346	7.30591	7.43865	8.69636	5.87446	7.69034	-4.67774	-2.22581	4.67774	down	3.7132e-10	5.39582e-08
10225	CD96	CD96 molecule	8.32862	7.75458	7.98115	6.99247	9.30826	9.04178	6.45844	7.94493	8.09154	7.40718	10.0908	8.42599	8.07639	8.13254	7.90512	10.8837	8.72884	8.78711	8.20756	7.4639	6.27191	6.82035	7.7522	6.57127	6.95021	5.98859	6.07548	9.06202	7.93711	7.21329	5.83559	8.21546	6.86586	8.03087	7.66275	7.34155	5.67793	5.26211	2.53971	1.34466	2.53971	up	0.000151915	0.000859828
1535	CYBA	cytochrome b-245, alpha polypeptide	8.92988	8.86558	9.18358	8.30974	8.96389	10.1712	8.86274	9.74201	9.06793	9.11846	9.56915	8.83169	9.21608	8.92012	9.5138	10.8817	9.81841	10.0652	9.44426	8.41357	8.05496	7.82109	8.89181	7.73583	9.03492	9.58175	7.57764	8.11097	9.4373	7.61831	8.03234	8.35425	8.07121	7.97044	8.44219	8.49684	7.69128	8.58245	2.041	1.02928	2.041	up	2.40912e-05	0.000198969
3684	ITGAM	integrin, alpha M (complement component 3 receptor 3 subunit)	7.21922	6.70676	6.94207	7.6702	5.20023	6.32091	4.88435	7.03365	6.4365	7.18959	6.97391	5.0583	6.74308	7.56006	6.10359	7.89124	6.89283	7.57057	6.41935	5.1471	5.00543	4.83698	6.1668	4.86458	5.74086	4.86654	5.13971	5.81121	5.4665	5.05888	5.17195	5.40936	5.17517	5.85987	5.60264	5.10199	5.5743	4.94652	2.56966	1.36158	2.56966	up	1.13416e-07	3.17409e-06
5352	PLOD2	procollagen-lysine, 2-oxoglutarate 5-dioxygenase 2	7.90407	8.74661	10.0107	7.70547	8.32172	10.921	9.29013	9.1697	9.08835	9.17422	9.71885	8.12834	11.212	8.67684	9.90331	7.74	10.0121	10.767	9.56774	7.47559	7.55848	6.15417	6.79409	5.83459	6.90282	6.19727	6.15211	6.34013	6.22505	5.58447	5.94582	6.64267	5.11506	6.37722	6.00565	6.57034	7.50268	5.96291	7.36072	2.87985	7.36072	up	6.02112e-11	1.39416e-08
56114	PCDHGA1	protocadherin gamma subfamily A, 1	9.94827	10.9957	10.5881	8.81959	9.71572	10.8857	10.5423	10.9258	10.4046	10.855	10.1552	10.2349	9.92195	9.85444	10.509	9.07438	11.3472	10.5919	10.4852	9.64368	8.89994	8.84185	10.0274	9.30511	9.63866	8.79895	9.36683	9.47796	9.291	8.77419	9.38169	9.61491	8.43389	9.78265	9.23505	9.44954	9.31882	9.2134	2.0264	1.01892	2.0264	up	8.6544e-06	8.98072e-05
84129	ACAD11	acyl-CoA dehydrogenase family member 11	8.3644	10.1593	9.38023	9.09667	9.95975	9.62939	10.492	11.0622	10.4175	10.3323	9.134	10.2305	9.7403	8.03044	10.1757	7.86429	9.92761	8.56653	9.40261	7.37309	7.9697	8.77563	8.03795	8.73033	8.76019	9.54887	8.38317	8.41048	9.08157	8.3709	8.71102	8.38919	9.03511	8.30147	8.42967	8.55769	7.82861	9.20058	2.07965	1.05634	2.07965	up	1.47448e-05	0.000135648
288	ANK3	ankyrin 3, node of Ranvier (ankyrin G)	5.87883	8.57312	6.79339	6.45954	6.44911	4.3785	9.29518	7.94549	7.98893	8.64348	6.75021	5.13192	6.0076	5.18408	6.69771	4.92767	5.69866	3.9964	6.41063	8.32839	8.31204	8.25746	8.54717	8.59611	9.60298	9.33218	8.78583	7.54804	8.82246	8.27834	8.99949	8.58604	7.01615	8.78583	8.54523	9.01794	9.04887	9.53188	-4.41921	-2.14379	4.41921	down	3.69706e-06	4.64409e-05
8343	HIST1H2BF	histone cluster 1, H2bf	4.90069	3.73327	5.38384	6.58257	5.52075	6.16731	4.77759	4.53161	5.50368	7.92715	6.82948	5.53138	5.18182	4.93706	6.1547	8.10436	4.75093	7.02124	5.84652	4.52372	4.7133	5.52268	4.8553	4.5067	4.01604	4.42741	3.46259	6.00758	4.89295	4.3096	4.08413	4.55524	5.27305	4.96456	4.92291	4.25377	4.9503	4.20948	2.14626	1.10182	2.14626	up	0.000244652	0.00125728
7275	TUB	tubby bipartite transcription factor	6.40134	7.165	6.81079	6.42117	7.0916	6.85751	8.39725	8.34445	6.4594	6.17317	6.26297	6.40134	7.26896	4.90297	7.24921	4.97354	7.04722	6.62918	7.15461	7.36359	8.3074	7.82949	7.77075	8.34801	7.85358	8.95481	7.51787	7.07515	8.55008	6.99107	7.97018	7.92885	7.41846	7.5955	8.19148	8.01787	7.97927	8.68828	-2.25917	-1.17579	2.25917	down	3.04855e-06	4.0342e-05
2222	FDFT1	farnesyl-diphosphate farnesyltransferase 1	8.55682	7.10331	7.29645	9.28337	6.91023	5.62253	7.78062	7.03796	7.75992	6.2247	6.9082	5.23781	6.11427	8.30417	7.12612	7.39003	6.97865	6.76054	7.25034	9.29369	8.84015	8.46191	8.18152	8.32725	8.40826	8.68172	8.08384	7.58149	8.70846	7.48596	7.71862	8.60343	7.54194	8.14405	8.36151	8.26255	8.47625	8.62473	-2.24285	-1.16533	2.24285	down	3.56412e-05	0.000270807
2115	ETV1	ets variant 1	5.42216	5.52424	6.60924	3.70033	5.4844	5.02515	4.5538	4.38712	6.14187	5.17102	7.03692	4.98941	7.48532	6.19625	6.44155	7.33675	6.14731	6.91932	5.89926	6.336	4.91283	4.59966	4.86344	4.20801	4.71374	3.68639	4.94141	4.25313	4.73483	3.93758	4.22283	4.08535	4.11029	4.85537	4.70114	5.14482	4.38264	4.5803	2.33131	1.22114	2.33131	up	0.000188809	0.00102075
55704	CCDC88A	coiled-coil domain containing 88A	8.54393	7.60956	8.06777	9.61755	8.12711	7.90826	7.55292	7.85714	7.98726	8.56853	8.80533	8.57002	8.30527	8.65199	8.24201	8.87194	8.03913	8.17459	7.9519	7.6693	6.98741	7.58762	7.51872	7.13549	6.75251	6.56638	7.27292	8.07548	7.31329	7.54553	6.68699	7.19213	5.98426	7.34038	7.14309	7.10635	6.987	6.47083	2.24082	1.16403	2.24082	up	2.94077e-08	1.15948e-06
10966	RAB40B	RAB40B, member RAS oncogene family	6.13696	6.71116	6.34997	7.31284	7.05342	5.43912	7.74289	6.28049	6.91795	7.28243	6.15372	5.49528	6.95428	6.47265	5.95459	5.73195	5.94858	5.53155	6.4925	7.00846	7.6946	7.43359	7.43022	7.90753	8.02547	7.61941	7.24217	6.76961	7.12962	6.95571	7.76345	7.86747	7.34727	7.51185	7.34093	7.69341	8.01596	8.18412	-2.1497	-1.10413	2.1497	down	4.20209e-06	5.10788e-05
2123	EVI2A	ecotropic viral integration site 2A	6.10318	6.60203	6.59898	6.58356	5.65283	6.19944	5.96357	5.94629	6.62404	5.87311	7.16402	5.46242	6.81355	7.48773	6.21714	8.14253	6.87689	6.74565	6.72351	5.46697	5.19119	4.49667	5.63643	5.00545	5.55538	4.83022	4.66842	5.31979	5.64512	4.51687	4.97091	5.22705	4.56451	5.63408	5.37474	5.2725	5.29627	4.92805	2.59887	1.37789	2.59887	up	6.72867e-08	2.14574e-06
10397	NDRG1	N-myc downstream regulated 1	10.0709	11.3592	10.095	7.66694	11.6752	11.3464	11.6389	12.0456	11.8906	12.0349	11.2007	10.4552	11.1745	10.341	11.5661	8.38926	11.2998	11.4007	10.9825	9.17843	8.73582	10.264	8.83359	10.166	9.49258	10.3883	10.0994	10.0074	10.094	10.518	9.75994	10.0268	9.6739	9.86893	9.53121	9.89359	9.36351	10.1557	2.11883	1.08327	2.11883	up	6.26999e-05	0.000424043
6676	SPAG4	sperm associated antigen 4	5.38878	6.76339	6.54934	5.24882	7.00537	7.65111	6.91573	6.99708	6.85016	5.91855	6.75996	6.93288	6.80468	5.72363	7.77509	7.31098	7.04442	7.68295	6.96031	5.05684	4.79855	5.0784	4.78439	4.96474	5.1435	4.62639	4.82721	5.17844	4.95331	5.52575	5.00371	4.46614	5.51837	4.9913	5.32239	4.75868	4.45652	4.78314	3.46263	1.79187	3.46263	up	1.39632e-09	1.32999e-07
54951	COMMD8	COMM domain containing 8	5.52872	6.45411	6.10188	6.90101	4.7022	4.61592	5.44972	5.8243	6.0109	4.09008	5.3826	4.08338	5.46238	6.01216	5.64736	5.56233	5.68925	5.90063	5.7766	6.84569	6.33822	6.02	6.40618	7.00353	6.80625	7.22134	6.43152	5.80086	6.7372	6.01081	7.13689	6.57552	6.97645	6.4233	6.04317	6.59877	7.0902	7.82487	-2.15887	-1.11028	2.15887	down	4.02536e-05	0.000297724
1363	CPE	carboxypeptidase E	8.1644	6.93643	8.5587	6.48696	6.84851	4.69742	5.96357	6.11294	7.08151	6.74993	6.873	7.63145	9.57403	8.5444	9.41005	5.77667	8.02317	8.44499	7.75274	7.70222	6.99878	5.82701	6.01739	4.83833	5.19656	4.95028	5.61656	5.97302	5.16567	5.80618	5.3365	5.00454	4.98854	6.6059	5.7219	5.05637	7.26182	4.767	3.07558	1.62086	3.07558	up	1.48469e-05	0.000136326
3236	HOXD10	homeobox D10	7.10976	7.48848	7.8168	6.36028	7.01274	7.74245	6.4281	6.30891	7.52681	8.06798	7.91334	7.20212	8.06009	7.11984	9.06918	6.85809	9.2814	7.63312	8.52568	8.3447	9.89286	9.78505	7.41938	8.3093	7.002	8.4097	8.92469	8.8373	8.78413	9.51696	8.34356	8.92201	8.39904	8.86627	7.90007	9.48792	9.04925	8.42037	-2.15841	-1.10997	2.15841	down	6.18874e-06	6.91578e-05
2775	GNAO1	guanine nucleotide binding protein (G protein), alpha activating activity polypeptide O	5.52192	4.7	4.53549	5.25114	5.24887	5.76716	4.76309	4.50395	4.41078	4.96192	4.90168	5.73313	5.3041	5.11284	4.89022	4.85442	4.50893	4.84731	4.63119	8.00646	7.69094	6.06873	6.61671	5.99274	5.77832	7.26304	6.57865	5.72342	6.61503	6.68261	6.86886	7.34448	5.55876	5.86929	5.92515	5.97388	8.28172	6.07598	-3.03881	-1.60351	3.03881	down	1.53269e-08	7.12708e-07
57573	ZNF471	zinc finger protein 471	7.26569	5.98061	7.25169	5.61784	7.09292	4.53678	8.37784	3.86229	7.55139	6.51937	5.91055	5.16399	7.08816	7.05416	5.81423	4.88488	4.19249	3.32991	6.41281	6.98846	7.30755	7.53869	7.5439	7.10403	6.21621	7.1431	7.73783	7.54224	6.88459	7.52751	6.83215	7.4289	5.39075	7.25399	6.68067	7.49097	6.97677	6.72198	-2.10501	-1.07383	2.10501	down	0.00285599	0.00908946
51554	ACKR4	atypical chemokine receptor 4	6.77311	8.49084	8.18494	7.01264	8.95211	9.17282	10.4065	8.64298	9.65952	9.92817	8.10149	9.17768	9.00103	7.31379	9.16953	6.559	8.60673	7.74551	8.15398	6.87794	6.92493	5.59754	6.17367	6.35725	6.52574	7.20212	5.98562	5.93843	6.54165	5.80018	6.73078	5.87508	5.03709	6.61065	6.35215	6.72678	6.64094	7.13143	4.30628	2.10644	4.30628	up	5.9254e-09	3.60819e-07
9762	LZTS3	leucine zipper, putative tumor suppressor family member 3	6.39255	6.09349	6.16367	6.00709	7.28858	6.37051	6.84889	6.16114	6.19897	6.74402	5.79809	6.65753	6.02499	5.73093	6.80499	6.17285	6.32709	6.06734	5.82884	7.79046	8.11698	8.03987	7.64687	7.50778	7.49827	7.67115	7.758	7.40511	7.57519	7.82452	7.3681	7.41011	7.22485	7.07919	7.37179	7.66238	8.30926	7.49226	-2.4958	-1.3195	2.4958	down	6.70727e-10	8.11737e-08
55303	GIMAP4	GTPase, IMAP family member 4	6.65391	6.7875	6.87391	5.65797	5.58706	5.9842	6.22136	6.78783	7.61983	5.90096	7.00297	5.65227	6.05429	8.1663	6.67854	7.81688	7.14356	6.40527	7.28928	5.37747	4.55606	4.95475	5.56846	5.81603	5.7579	4.82344	5.00983	5.74365	5.12741	5.21926	5.5556	5.8754	5.61677	5.79095	5.5362	5.35072	5.32699	5.71449	2.3622	1.24013	2.3622	up	9.40518e-07	1.60804e-05
23231	SEL1L3	sel-1 suppressor of lin-12-like 3 (C. elegans)	7.59762	9.59308	9.81242	6.65347	10.3356	9.44217	9.25298	9.18102	9.64435	9.87427	10.1934	9.36184	10.5714	8.54677	10.1796	10.8775	9.62523	10.4276	9.47993	8.27757	8.51968	6.05553	8.77754	6.25101	8.42276	8.33324	6.48071	7.52613	8.24615	6.32843	7.01939	7.62733	6.02426	7.89415	7.64813	7.3787	7.93378	7.39	4.07596	2.02714	4.07596	up	2.70505e-06	3.68385e-05
56105	PCDHGA11	protocadherin gamma subfamily A, 11	9.94827	10.9957	10.5881	8.81959	9.71572	10.8857	10.5423	10.9258	10.4046	10.855	10.1552	10.2349	9.92195	9.85444	10.509	9.07438	11.3472	10.5919	10.4852	9.64368	8.89994	8.84185	10.0274	9.30511	9.63866	8.79895	9.36683	9.47796	9.291	8.77419	9.38169	9.61491	8.43389	9.78265	9.23505	9.44954	9.31882	9.2134	2.0264	1.01892	2.0264	up	8.6544e-06	8.98072e-05
23336	SYNM	synemin	10.1396	8.7305	8.29053	9.79967	8.05682	8.6407	8.08166	9.25153	8.86339	9.18251	8.55244	7.58101	7.87539	8.7842	8.26279	7.3683	9.12658	9.25352	8.90994	7.64206	8.01716	7.67572	7.39759	7.76113	6.84326	7.5828	7.85863	8.01515	7.30373	7.49515	7.46829	7.6527	7.00046	8.2285	7.73257	7.79588	7.77549	6.73408	2.13346	1.0932	2.13346	up	6.19236e-06	6.9178e-05
116224	FAM122A	family with sequence similarity 122A	4.88436	5.01246	5.3799	3.99561	4.17939	4.26302	5.55533	4.79677	5.7504	4.60723	4.90179	4.47296	4.45033	6.03014	4.29928	5.05805	5.08291	4.19035	5.33131	5.73856	5.23282	5.91009	6.07069	6.37061	5.62769	5.96366	5.97149	5.50761	5.63233	5.12544	5.909	6.13617	6.32297	6.01399	6.07107	6.59107	6.29922	6.67123	-2.14543	-1.10127	2.14543	down	4.93759e-07	9.76348e-06
80144	FRAS1	Fraser extracellular matrix complex subunit 1	4.55377	7.96461	7.40242	4.68985	7.93747	4.10094	7.25849	4.56939	7.09515	8.4627	6.54583	5.51955	5.20369	5.79049	6.92751	4.2374	6.84741	3.62943	6.73934	8.31548	8.90187	8.47432	8.47749	8.63955	8.14625	8.88703	8.93803	8.10744	8.69992	8.89007	8.35021	8.69915	7.01254	8.93017	8.47933	8.65096	8.13847	8.38036	-5.28636	-2.40227	5.28636	down	6.39143e-08	2.06393e-06
26036	ZNF451	zinc finger protein 451	5.84721	5.53897	5.85993	5.41355	4.52553	5.19288	5.88545	5.21519	6.17389	5.81221	5.75717	4.86278	5.08616	5.12479	5.05443	6.80596	5.69351	5.13096	5.60687	5.60436	5.13735	6.82066	6.46579	6.56458	7.78436	6.74019	6.59098	6.39181	6.51149	6.6269	7.4205	6.2258	6.05607	7.32567	6.56544	7.19012	6.62347	6.52166	-2.11865	-1.08315	2.11865	down	1.04467e-05	0.000104041
1436	CSF1R	colony stimulating factor 1 receptor	9.32339	8.65964	9.1626	8.88875	7.8717	9.6239	7.5181	8.20394	9.0016	9.27629	9.37242	8.2942	8.8316	9.95739	8.32165	10.1317	9.57116	9.76557	9.03121	7.70005	6.66777	6.7707	8.33982	7.36282	7.89806	6.43189	6.7467	8.99418	7.45912	7.24986	7.2755	7.62187	6.19725	8.11893	7.95073	7.5692	7.69871	6.53849	3.01106	1.59027	3.01106	up	5.04901e-08	1.73097e-06
3855	KRT7	keratin 7, type II	6.66198	5.83675	6.30154	5.64708	8.44433	5.82468	7.2557	5.86449	5.75	6.92066	5.55796	6.08799	5.89825	5.84148	5.84952	5.58551	5.87899	5.929	6.25281	10.2294	8.90506	7.66495	9.37503	8.88223	8.35265	7.81929	9.0704	8.74578	9.05144	7.61126	7.54777	9.29046	8.12688	9.02599	9.69851	9.27829	8.36882	7.26348	-5.53822	-2.46942	5.53822	down	4.72869e-10	6.38287e-08
6559	SLC12A3	solute carrier family 12 (sodium/chloride transporter), member 3	4.47341	4.18611	4.06017	4.21393	4.17293	4.53045	4.10009	4.23759	4.06419	4.13793	4.58705	4.80776	4.29852	4.00583	4.22415	4.50138	4.18852	4.35962	4.36734	5.71267	4.68694	8.93115	6.76984	9.32588	7.31149	8.99778	8.4649	6.18506	8.75092	6.10616	9.3837	9.37068	6.47901	8.28455	9.49196	9.51866	4.96753	9.1466	-11.2596	-3.49308	11.2596	down	1.67704e-09	1.49272e-07
10243	GPHN	gephyrin	7.00487	7.60968	7.14048	7.74222	7.1514	5.67576	7.69909	6.55732	7.70831	7.09292	6.74497	5.75337	6.96311	7.66567	6.85493	6.48118	7.26222	5.78962	7.29679	7.49208	7.60846	7.97571	8.03344	8.89722	9.00777	9.07218	8.23825	7.85731	8.70966	8.18531	8.49804	8.35243	8.83952	8.16523	8.37791	8.34107	7.80854	9.53819	-2.65877	-1.41076	2.65877	down	1.43283e-07	3.8119e-06
257106	ARHGAP30	Rho GTPase activating protein 30	6.9566	6.47115	6.81492	6.62708	7.68555	6.84323	5.49307	6.7305	6.77558	6.82168	7.92383	6.96915	6.77697	7.07196	5.89098	8.77152	7.16833	7.42618	6.68963	6.27097	6.03711	5.12292	6.10093	5.68095	6.00159	5.31847	4.94341	6.85054	6.41222	5.68964	5.25433	6.49924	5.7962	6.22213	6.08301	6.00172	5.4846	5.12964	2.15203	1.1057	2.15203	up	5.56756e-06	6.34893e-05
148808	MFSD4	major facilitator superfamily domain containing 4	5.15276	5.90207	5.39479	5.33706	6.16154	5.10253	6.08828	6.13441	6.03813	5.88209	5.93257	5.26691	5.89208	5.35334	5.34097	4.86767	5.38494	6.32852	6.01134	9.11938	10.4453	9.05974	8.2263	8.62506	7.50886	8.31154	9.06542	6.51018	7.98452	8.5837	8.75513	8.37341	6.27529	8.96254	8.59825	9.42672	11.0833	9.02995	-7.81897	-2.96698	7.81897	down	2.18829e-11	5.91192e-09
306	ANXA3	annexin A3	8.03533	3.85598	8.14049	5.33198	5.27572	3.70847	4.57748	6.27694	4.57853	6.89636	3.91818	7.02039	6.91617	6.96884	6.86365	4.61461	4.53829	3.68464	5.08357	8.90421	7.98804	6.88331	8.78178	7.00716	8.42899	7.4694	8.06193	7.69232	8.26848	7.68117	7.75228	8.30983	5.66871	8.14217	8.39074	8.13681	9.10849	7.40334	-4.94141	-2.30492	4.94141	down	5.78189e-06	6.54309e-05
6401	SELE	selectin E	10.5825	6.12964	7.85006	5.86293	5.44259	5.1428	5.45069	5.36926	7.13154	6.6275	6.76221	6.12756	6.73362	5.74476	5.80291	7.09676	8.2035	5.30074	6.45361	7.98873	8.90485	7.49768	7.99368	9.60826	6.23407	4.97573	5.25339	8.85122	8.41702	5.64706	5.40066	8.66913	5.95816	8.61897	9.93324	8.85632	6.47631	8.56451	-2.07687	-1.05441	2.07687	down	0.0070295	0.0189404
7456	WIPF1	WAS/WASL interacting protein family member 1	7.52989	8.35521	7.42129	7.39784	7.33968	7.2984	7.32727	7.61476	8.17455	7.93001	8.25221	6.57584	7.43417	8.46898	7.6356	9.50688	7.95131	7.89664	8.23599	6.62255	6.6918	5.90607	7.18475	6.33838	7.07962	7.09479	5.92143	7.29217	7.20503	6.12493	6.57325	7.3539	6.01882	7.04221	6.84682	6.95813	6.26654	7.07707	2.13171	1.09201	2.13171	up	2.63972e-06	3.61154e-05
7421	VDR	vitamin D (1,25- dihydroxyvitamin D3) receptor	6.21617	7.23559	6.61157	6.24123	6.60653	6.48866	6.57485	6.0693	6.47034	6.50323	6.83896	5.79625	7.1902	5.80938	6.31822	8.08681	7.65766	6.79711	6.85541	7.80381	7.14356	8.77579	7.53843	8.88397	8.9018	9.67278	8.10116	7.09824	9.27758	7.53213	9.46276	8.92846	8.14922	8.32341	9.28167	8.76572	6.65896	9.33145	-3.36523	-1.75071	3.36523	down	6.37526e-08	2.06218e-06
2261	FGFR3	fibroblast growth factor receptor 3	5.80971	7.86118	8.11391	4.16891	7.03587	7.046	9.14772	7.80234	7.51207	7.89207	6.94935	7.60062	8.17143	6.43937	7.95905	4.14276	7.7416	6.85068	6.98245	8.21331	9.60361	9.18871	9.14606	9.30566	8.44472	9.18719	8.88809	8.67755	9.17177	8.83488	8.98767	8.44335	8.57257	8.48881	8.76163	9.36869	9.30557	9.12551	-3.51901	-1.81517	3.51901	down	8.47939e-07	1.49423e-05
728833	FAM72D	family with sequence similarity 72 member D	5.06655	6.03464	5.6157	8.00528	5.74591	6.88548	5.35705	5.77683	4.99982	5.86923	5.96165	6.48625	5.66167	6.96419	6.17577	7.2681	5.34759	6.5524	5.64832	4.90279	6.17478	4.98293	4.86096	4.56812	4.17616	5.0034	4.86064	5.37968	5.10976	4.67699	4.40999	5.18384	5.81505	4.59042	4.78829	4.93899	4.19219	4.27962	2.2747	1.18568	2.2747	up	1.44632e-05	0.00013357
240	ALOX5	arachidonate 5-lipoxygenase	6.06653	5.2963	7.57366	5.45583	6.1824	8.86421	5.69466	6.29264	5.5271	6.8041	7.36111	7.79591	7.96235	6.23003	7.20377	8.02953	7.09456	8.64878	6.30878	7.53007	4.26139	3.83088	5.52086	4.30992	5.29991	3.84902	3.86998	6.059	5.6265	3.73106	4.57744	5.58401	3.4793	5.34534	5.275	5.4296	3.9411	4.02633	4.12531	2.0445	4.12531	up	2.82565e-06	3.81154e-05
26191	PTPN22	protein tyrosine phosphatase, non-receptor type 22 (lymphoid)	6.20558	5.97195	6.17513	5.71571	6.92898	7.50316	4.18362	6.57837	6.37335	4.77099	8.11319	5.17425	6.79548	6.49071	6.29595	9.22161	7.10789	7.47928	6.20425	5.78672	4.15514	4.02489	5.73406	4.01857	4.85789	3.59381	3.84826	5.55712	4.91217	3.98483	3.50617	5.45666	4.03241	5.98782	5.53771	4.84879	4.13489	3.8361	3.64806	1.86713	3.64806	up	6.50903e-07	1.21216e-05
100528032	KLRC4-KLRK1	KLRC4-KLRK1 readthrough	5.85194	5.45302	4.92458	4.75546	6.79757	6.215	4.67585	5.9787	5.77575	4.85461	7.07275	5.03157	5.03867	5.99915	5.0936	8.72435	5.81242	6.23112	5.80708	4.59245	4.7239	4.19997	4.87778	4.71876	5.02686	4.09781	4.47174	5.38413	4.85952	4.8962	4.56144	4.96748	4.90254	5.0727	5.19989	4.58211	4.50296	3.62714	2.13791	1.0962	2.13791	up	2.18562e-05	0.000184198
648791	PPP1R3G	protein phosphatase 1 regulatory subunit 3G	6.16961	6.66545	5.90611	5.9681	7.84597	6.6285	7.27064	7.2627	7.38609	6.64516	6.88107	6.41379	7.01868	6.03099	6.1547	5.9242	6.86844	7.25827	6.42593	5.43518	6.02176	5.51785	5.60584	5.44221	5.76585	5.7356	5.66378	5.86496	5.64056	5.54994	5.43675	5.50369	6.0784	5.4831	5.63149	5.13265	5.33024	5.30115	2.11893	1.08334	2.11893	up	1.20899e-07	3.34153e-06
128346	C1orf162	chromosome 1 open reading frame 162	8.30332	7.44673	8.256	7.34492	7.54033	7.97005	7.11258	7.95192	7.53509	7.10872	8.20615	6.50117	7.58748	8.73197	7.2618	8.97179	8.73555	7.47855	7.79227	7.31543	6.35173	6.04374	6.53046	5.8689	6.01731	6.37468	6.51181	7.23918	6.32414	6.31944	6.08125	6.46774	5.62987	7.08831	7.27486	6.44867	6.35655	5.50937	2.5897	1.37279	2.5897	up	5.92649e-08	1.94739e-06
399512	SLC25A35	solute carrier family 25, member 35	5.55737	5.13581	5.12497	5.60842	5.06077	5.23469	4.93594	5.32284	5.33277	4.60723	5.32272	5.19	4.94912	5.4285	4.78337	6.11423	4.98265	5.34763	4.82674	6.23944	6.09326	6.43226	6.23616	6.40294	5.55056	6.13786	6.47416	6.11645	6.15897	6.37147	6.14474	6.3276	6.01334	6.26754	6.43339	6.89709	6.23271	5.82314	-2.03587	-1.02565	2.03587	down	8.03397e-10	9.17283e-08
53833	IL20RB	interleukin 20 receptor beta subunit	5.92061	6.2083	8.42144	5.73675	6.23903	10.5142	6.04976	6.63189	5.9453	6.72534	8.83247	9.50313	9.78337	6.34611	9.15318	6.76003	6.10801	11.5011	7.91111	5.47804	5.69669	5.87526	5.37416	5.33743	5.46088	5.63708	5.78108	5.59143	5.34669	6.02886	5.36162	5.45736	5.6877	5.38468	5.5155	5.15049	5.17865	5.13776	4.273	2.09525	4.273	up	2.2035e-05	0.000185542
57556	SEMA6A	sema domain, transmembrane domain (TM), and cytoplasmic domain, (semaphorin) 6A	8.17553	9.92104	8.78483	8.56786	10.3483	9.32478	10.3795	11.2625	9.09555	11.1227	9.7683	11.0322	9.29807	8.98989	9.65753	7.1955	9.53106	7.93627	8.5584	6.80528	7.96631	7.62104	8.33674	7.91026	8.23108	7.50168	7.96872	8.17318	8.01107	7.01584	7.62235	8.08954	8.04409	7.7741	8.05721	7.76313	7.09312	7.11798	3.19575	1.67615	3.19575	up	4.79101e-07	9.55553e-06
83593	RASSF5	Ras association (RalGDS/AF-6) domain family member 5	6.39464	6.3435	6.34515	5.67092	7.48228	6.5598	6.30197	5.84685	6.28461	6.49203	7.38026	5.96898	6.32429	5.92009	6.42263	8.40242	6.88476	6.87225	6.17466	5.70645	5.38686	5.23966	5.78439	5.35226	5.70597	4.7259	5.12821	6.0563	5.54364	5.4918	5.02008	6.05758	5.42215	6.23259	5.927	5.78453	5.21946	4.95377	2.02448	1.01755	2.02448	up	1.01273e-06	1.69966e-05
27185	DISC1	disrupted in schizophrenia 1	6.94418	7.34048	7.97283	6.39537	7.31665	6.23128	6.65386	6.71689	7.75326	7.06796	7.23761	6.71854	6.68848	8.54237	6.83668	7.80198	7.65785	5.87902	7.81025	6.46375	6.41829	4.94692	6.44041	5.81205	6.22343	5.67106	6.23432	6.87917	6.43318	5.70807	5.37274	6.39426	6.34477	6.37912	6.19886	6.09381	5.85334	5.43004	2.09469	1.06673	2.09469	up	8.96671e-06	9.22719e-05
729182	FAM91A3P	family with sequence similarity 91, member A3 pseudogene	7.84494	8.98933	8.22005	8.11603	9.23191	9.79109	9.0122	8.85132	8.4904	8.87911	8.84401	9.40042	9.12942	9.11583	9.15199	8.56573	8.24289	9.16416	8.69781	8.03217	8.00969	7.7795	8.03615	7.47392	8.21432	7.37074	7.67964	7.48863	7.62946	6.6803	7.4949	7.75047	5.9463	7.89844	7.72951	7.44985	7.6114	7.66628	2.38249	1.25247	2.38249	up	1.45047e-07	3.84283e-06
57669	EPB41L5	erythrocyte membrane protein band 4.1 like 5	7.02766	7.55965	7.42265	6.70803	8.32099	6.56404	9.27107	7.32562	7.51125	7.80719	6.36759	7.30186	6.97238	6.27628	6.90735	5.08294	7.10102	6.05528	6.43471	8.13852	8.36346	8.46732	8.81533	9.04128	8.94854	9.168	9.0863	8.36346	8.92189	8.44785	9.12775	9.15609	6.94373	8.64634	8.91496	9.42072	8.33433	9.03193	-3.13493	-1.64843	3.13493	down	2.95296e-08	1.16308e-06
9376	SLC22A8	solute carrier family 22 (organic anion transporter), member 8	7.22087	6.05843	5.11802	5.61067	5.85987	5.89409	5.25663	5.65388	5.73057	5.6236	5.2453	5.8299	5.17487	5.72726	5.2226	5.02048	5.55831	5.41058	5.36704	6.48872	6.3238	8.93153	6.43795	10.6706	9.9717	10.9125	8.41638	8.46886	10.5766	8.99277	9.95789	9.40883	10.1766	7.93116	9.00929	9.09009	5.68807	11.4111	-9.6999	-3.27797	9.6999	down	4.07364e-08	1.4771e-06
5027	P2RX7	purinergic receptor P2X, ligand gated ion channel, 7	7.03509	6.41264	7.15755	9.8891	7.90513	7.51558	6.39133	7.7882	8.29425	7.99922	8.81214	7.37008	7.53185	6.95936	7.18163	8.1312	7.72433	7.79901	7.04841	5.01938	3.98496	4.91877	5.65947	5.42761	6.00935	3.95399	4.64933	6.12949	4.99446	5.68311	4.65293	5.7827	4.29816	5.74402	5.05438	5.6008	4.52334	4.51297	5.83435	2.54457	5.83435	up	4.84332e-14	5.3087e-11
6926	TBX3	T-box 3	6.48504	5.8263	6.77041	8.54243	4.73751	5.58494	4.63736	4.18858	6.38331	5.65222	5.30856	4.99282	3.87047	5.68352	4.87417	3.97965	3.53853	4.45529	5.35242	9.51138	7.01103	8.09631	7.47749	7.66984	6.46898	5.47698	7.81252	7.63743	5.91514	8.24991	6.32159	7.93184	6.6386	8.1941	6.83853	7.56576	7.99376	6.38399	-4.04869	-2.01746	4.04869	down	1.39617e-06	2.1835e-05
1393	CRHBP	corticotropin releasing hormone binding protein	7.38359	4.89514	7.95047	5.49961	3.71904	4.36747	5.86822	4.78968	4.82495	4.16881	4.84237	6.4264	4.76223	5.87934	6.58276	5.38266	4.60806	4.2873	5.39359	7.54867	6.61246	9.65752	8.81446	9.78824	9.15046	8.98513	10.4701	8.92672	8.5471	9.77964	10.3795	10.6514	10.3989	9.59449	8.82108	9.01347	7.35156	9.64114	-14.0823	-3.81581	14.0823	down	4.96159e-11	1.18225e-08
55353	LAPTM4B	lysosomal protein transmembrane 4 beta	8.87177	9.95003	9.50521	9.83933	8.78041	8.42819	9.77057	8.4636	9.77413	8.93429	9.09176	7.72483	9.73806	10.179	9.85934	8.46716	9.65134	9.0437	9.53072	10.9011	10.7929	10.3158	10.7507	9.93844	10.546	10.1611	10.4668	9.96019	10.4949	9.88636	10.2139	10.589	9.05132	10.6807	10.3577	10.7263	10.7598	9.99329	-2.15003	-1.10436	2.15003	down	5.02525e-06	5.8579e-05
25805	BAMBI	BMP and activin membrane-bound inhibitor	5.23263	6.92663	6.15173	7.91759	6.18679	5.44306	7.07621	4.69079	6.05332	5.38925	5.76326	4.99611	5.24228	6.08228	5.65601	4.61165	6.32252	5.07898	5.83148	7.5157	7.17023	6.89668	7.35469	7.17861	6.96887	6.6689	6.79723	6.68879	6.75947	6.41122	6.82057	7.60818	5.05756	7.14013	6.50612	7.13294	7.92508	7.0736	-2.15311	-1.10642	2.15311	down	6.01475e-05	0.000410577
387700	SLC16A12	solute carrier family 16, member 12	3.85013	8.54531	6.56006	3.21658	6.50348	4.46784	9.40992	5.23741	7.40336	7.01927	7.68191	5.23229	7.34814	3.91384	6.73688	3.63237	3.3542	4.64675	7.61292	7.2358	8.21579	7.17574	7.30908	6.77993	8.07502	9.89505	7.77086	5.75064	9.11277	6.31723	8.62468	6.04074	5.99908	7.40089	6.8914	7.69709	9.23535	9.67785	-3.31272	-1.72802	3.31272	down	0.000529913	0.00234206
7165	TPD52L2	tumor protein D52-like 2	7.35913	7.56127	7.00952	7.64806	7.62828	7.78528	6.96296	7.6832	6.73185	7.20072	7.23106	7.75206	7.50732	7.22523	8.36637	7.53232	7.77006	8.3932	7.29433	6.90021	6.47726	6.44821	6.65178	5.99365	6.32715	6.2334	6.39111	6.16049	6.69303	6.3667	5.99847	6.23885	6.06798	6.18454	6.24762	6.34997	6.17655	5.893	2.30094	1.20222	2.30094	up	1.0736e-09	1.10717e-07
11067	C10orf10	chromosome 10 open reading frame 10	9.07702	9.31536	9.98101	9.96056	9.5071	9.59015	8.69392	9.92372	10.4408	8.90437	8.92786	8.66902	8.88096	10.5342	8.6974	8.80059	10.4326	9.30744	9.89017	7.24544	8.94766	6.90658	8.70872	7.80569	9.18138	7.52411	7.85827	8.93897	8.05927	7.31549	8.38146	7.32659	7.23759	8.56479	8.03623	8.01818	7.09207	6.93071	2.92871	1.55027	2.92871	up	1.77302e-07	4.49939e-06
220869	CBWD5	COBW domain containing 5	7.54855	8.53981	8.86927	6.64643	9.52354	8.77885	9.00669	8.05894	8.39038	9.4192	8.04582	9.88919	10.2458	9.21531	8.86637	8.34456	9.06777	8.61919	8.46012	8.07875	7.56213	7.53061	7.23811	7.6031	7.53408	7.02898	6.32038	6.60161	7.95381	6.56842	7.40794	8.31869	6.20667	6.99252	7.30965	7.6982	7.00408	7.38772	2.69647	1.43107	2.69647	up	1.21334e-07	3.34873e-06
26040	SETBP1	SET binding protein 1	6.52078	7.11769	7.1114	4.70532	7.17732	4.57645	7.55386	6.15682	7.15711	6.51814	6.36766	5.92656	6.59643	6.87006	6.93649	6.23681	6.81566	5.10205	6.57792	7.91124	8.12104	7.0804	8.04759	6.95758	7.63128	7.93291	7.30347	6.99737	7.62908	6.91216	7.51758	7.40032	6.55364	7.64713	7.09087	7.50277	8.44009	7.57573	-2.09161	-1.06462	2.09161	down	0.000181685	0.000991461
3689	ITGB2	integrin, beta 2 (complement component 3 receptor 3 and 4 subunit)	8.97845	9.01914	8.83107	8.62424	8.16628	8.80916	6.99942	9.41083	8.74637	8.08057	8.76672	7.8005	8.2436	8.45462	8.20294	10.5999	9.1369	9.53298	8.36336	7.0735	6.05424	6.10873	7.79364	6.15189	7.49227	6.40791	6.26264	8.14195	7.08759	6.43747	6.9404	7.38306	6.68216	7.89908	7.87734	7.14008	6.80287	6.73953	3.24791	1.69951	3.24791	up	1.50252e-08	7.07256e-07
6340	SCNN1G	sodium channel, non voltage gated 1 gamma subunit	4.70868	3.73538	3.7615	3.93596	4.48364	4.2483	3.98628	3.83035	3.68887	4.37943	4.4959	4.60873	4.53075	4.23751	6.52111	4.30852	4.35096	4.25196	4.29821	8.7846	8.24509	9.58492	7.19041	7.83635	8.08309	7.602	9.99384	7.87059	7.67217	9.77325	8.4974	8.627	7.11152	9.1568	8.22158	9.51109	9.43586	7.6778	-17.5364	-4.13228	17.5364	down	3.1222e-15	4.9907e-12
157506	RDH10	retinol dehydrogenase 10 (all-trans)	4.77388	4.74119	4.45288	5.79065	5.01255	3.57343	5.32976	4.89746	4.68423	4.08485	4.18739	4.09733	4.83813	4.32587	5.37162	4.0224	4.28146	5.66789	4.29381	6.68364	5.80176	6.03107	6.02867	5.93044	5.8784	5.9979	6.16678	4.92197	5.63823	5.865	5.66864	5.89314	5.42986	6.03404	6.17155	5.75843	6.96494	6.31316	-2.46686	-1.30268	2.46686	down	1.9856e-09	1.65663e-07
84617	TUBB6	tubulin, beta 6 class V	9.18392	8.60964	9.22166	9.89383	6.21752	8.1175	7.55326	8.49998	8.11756	8.59532	7.6918	7.18197	8.91006	8.18759	8.57651	7.89388	8.55667	8.77056	8.80104	7.86245	7.90117	6.47361	7.82554	7.31504	7.36687	6.24571	7.17144	7.82215	6.86222	6.31681	6.70892	7.50932	5.42062	7.41385	7.74993	7.01339	7.08486	6.39072	2.41123	1.26977	2.41123	up	2.70862e-06	3.68609e-05
10287	RGS19	regulator of G-protein signaling 19	8.24999	7.81562	8.32942	7.97845	8.7326	8.75538	7.42923	8.08733	7.81858	8.68719	8.7803	8.4588	8.33864	8.27837	8.05616	9.42395	8.32744	8.78847	8.27915	7.58418	6.92407	6.47579	7.61647	6.90109	7.08436	6.47825	6.9189	7.81128	7.61585	6.99134	6.47781	7.5367	6.96281	7.31016	7.36299	6.99519	7.05407	6.1168	2.43522	1.28405	2.43522	up	4.26773e-09	2.84736e-07
55862	ECHDC1	ethylmalonyl-CoA decarboxylase 1	7.76854	7.77206	7.4323	7.49148	5.13172	5.69267	7.27411	6.68478	7.71967	5.40884	6.59372	5.24194	7.2571	7.40217	6.79834	6.68118	6.99984	6.55236	6.87148	7.6015	7.39343	8.09742	7.41167	8.03027	7.98728	8.67508	7.06958	7.21305	8.14129	7.4006	8.18041	7.61299	8.13898	7.54033	7.11229	7.73783	7.99437	9.16365	-2.05381	-1.0383	2.05381	down	0.000244265	0.00125546
9535	GMFG	glia maturation factor, gamma	8.10416	8.11403	8.19198	7.56176	6.85086	6.90989	6.73422	8.0537	8.30166	6.77071	8.18459	6.81393	7.42892	8.94477	8.0318	8.66247	8.68832	7.65109	8.85756	6.80484	6.42691	6.29192	6.80707	6.49718	6.95246	5.71605	6.04282	6.78707	6.56368	6.11993	6.39977	6.87897	5.71869	6.73961	6.87293	6.39101	6.2592	6.08929	2.62912	1.39458	2.62912	up	2.96865e-07	6.72688e-06
9649	RALGPS1	Ral GEF with PH domain and SH3 binding motif 1	5.13423	5.25975	5.67849	5.82816	4.90441	4.94636	5.6294	5.40308	4.74582	5.46855	4.71607	5.71068	4.81701	5.05234	4.57103	5.04432	4.87421	4.81749	4.94454	7.03994	5.79343	7.14996	7.06314	7.00315	6.60431	6.10201	7.41802	6.63947	6.043	6.88101	6.62774	7.02815	5.72576	6.94558	7.02875	7.69926	7.67679	6.34934	-3.12952	-1.64594	3.12952	down	1.20051e-09	1.19935e-07
9380	GRHPR	glyoxylate reductase/hydroxypyruvate reductase	9.12431	8.92964	8.59518	8.65532	8.52847	8.25813	8.33468	9.07785	8.8235	8.38453	8.3959	7.37264	7.49316	8.71199	8.49232	8.08883	8.95037	8.37866	8.60344	8.95876	9.02584	9.72142	8.81616	9.50135	9.32453	11.0116	8.73179	9.36743	10.7273	9.91025	9.60052	8.85475	10.7256	8.95019	9.62508	9.47379	8.77879	10.2029	-2.08259	-1.05838	2.08259	down	1.38823e-05	0.000129546
3956	LGALS1	lectin, galactoside-binding, soluble, 1	10.9861	9.04085	9.95797	11.4332	9.00614	9.74037	8.18876	9.75728	9.25925	9.27864	10.347	10.1137	9.51025	9.41033	9.16918	10.0037	10.0008	11.2475	10.5803	8.97649	7.69352	7.86302	7.97986	7.8093	7.33949	6.87544	7.90894	8.95955	7.74782	8.26263	7.83052	8.41016	8.67285	8.31528	7.98535	8.282	7.12	6.88828	3.7336	1.90057	3.7336	up	1.18722e-08	5.98465e-07
157638	FAM84B	family with sequence similarity 84 member B	5.24075	6.60845	6.82529	4.71172	7.59772	5.48809	6.8802	6.55783	6.83421	7.22758	5.67437	5.12883	7.19924	6.07343	5.57102	4.94963	6.71362	7.16632	6.99387	7.40988	7.08586	7.41479	7.60505	7.64579	7.77945	7.23665	6.85061	7.09149	7.35656	6.90191	7.58928	7.57005	6.3919	7.24156	7.90989	7.32005	8.1298	7.66314	-2.13197	-1.09219	2.13197	down	3.85169e-05	0.00028798
79875	THSD4	thrombospondin type 1 domain containing 4	7.99297	6.20899	6.22769	7.74883	5.50698	7.59908	7.05963	5.50265	5.58984	6.26737	5.92637	6.15415	5.71565	6.35594	6.67908	7.13734	6.63162	8.84399	6.79828	8.919	9.25431	8.40059	8.52821	8.05849	7.83709	7.62142	8.5111	8.31126	7.83473	8.57394	8.17328	7.85234	7.80414	8.77442	8.35988	8.69813	9.03584	7.88093	-3.27073	-1.70961	3.27073	down	1.48304e-08	7.03218e-07
5552	SRGN	serglycin	9.36827	9.31198	9.04067	9.53962	7.67945	8.40037	8.77854	9.5738	9.2012	7.86372	9.66118	7.68574	8.71213	10.2959	8.54397	10.4258	9.70403	8.99414	9.35637	9.16506	7.89573	6.83464	7.42476	6.76074	7.84625	6.99871	7.48275	8.26801	7.45687	7.15005	7.55575	7.60202	6.39885	8.85347	8.61625	7.93695	7.86916	6.87662	2.69194	1.42865	2.69194	up	1.65823e-06	2.49763e-05
202134	FAM153B	family with sequence similarity 153 member B	5.63001	6.37942	5.08458	5.49307	8.80256	8.59708	7.41571	6.49248	7.44317	6.29124	6.89534	6.57007	6.34562	6.48904	6.51482	5.05703	6.23624	7.78061	7.41551	5.64782	5.10386	6.43558	4.77984	5.56852	5.15755	5.50162	5.68766	5.76321	5.43974	6.05801	6.49805	6.19404	6.15939	5.62491	5.79438	5.22948	5.09084	5.19598	2.07455	1.0528	2.07455	up	0.000704162	0.002952
285	ANGPT2	angiopoietin 2	6.70393	8.9696	8.22983	6.24038	7.18745	7.98733	7.21582	9.39567	9.31174	9.73213	8.29214	8.14365	9.015	8.47653	9.525	7.55345	8.28367	7.93559	9.5795	7.27351	6.68356	6.42187	6.46454	6.16904	6.61828	5.47939	6.09096	6.88794	5.74175	5.69316	5.74954	5.91335	5.68	6.64191	5.76619	6.06665	6.25632	5.69888	4.37902	2.13061	4.37902	up	2.85915e-08	1.1423e-06
4982	TNFRSF11B	tumor necrosis factor receptor superfamily member 11b	6.95408	9.33802	8.97159	5.60666	8.34088	5.3171	8.22076	6.01275	8.42701	7.63696	8.90553	5.66301	8.82694	8.66998	9.38429	7.43892	9.39989	8.09299	9.02026	10.4823	9.27036	8.86258	9.86152	8.03396	8.76874	8.23247	8.50125	8.98042	9.09729	8.27202	8.95961	9.56713	8.00701	9.68159	8.13074	9.09758	9.18369	9.29115	-2.07839	-1.05546	2.07839	down	0.0043123	0.0127501
26586	CKAP2	cytoskeleton associated protein 2	4.77388	6.10928	5.76091	9.06521	4.53862	5.66832	5.75037	5.59677	5.87495	5.51594	5.98989	4.52717	5.83405	6.34321	5.36751	6.71413	5.42607	5.67075	6.0397	5.23711	4.61143	4.14427	5.06349	4.71857	4.79837	4.53209	4.31875	4.46777	4.89857	3.84776	4.82685	5.43265	4.17932	5.19883	4.64181	4.75198	4.72465	5.52453	2.12393	1.08673	2.12393	up	9.31743e-05	0.000581211
2104	ESRRG	estrogen-related receptor gamma	4.60403	6.01291	5.45166	5.09274	4.46945	3.69687	4.47735	3.85469	4.78175	3.69454	3.79171	3.41099	4.02905	3.63455	4.17222	3.68342	3.75576	3.88684	4.33261	7.80953	8.5555	8.22068	7.36726	7.79176	7.14587	7.90617	8.03905	5.66925	7.8194	7.28302	7.83816	7.69915	7.00832	7.52942	7.7664	8.1381	8.36282	7.84236	-10.6953	-3.4189	10.6953	down	1.31141e-14	1.91377e-11
3274	HRH2	histamine receptor H2	6.28632	8.10594	5.58541	8.35193	6.72941	7.34564	6.32686	9.21577	7.85874	8.89664	7.01262	8.56852	5.97595	5.72569	5.9537	6.95305	6.47419	7.09219	6.16562	5.25584	4.52054	5.83906	5.78518	5.37279	5.25479	4.86746	5.58698	6.56837	5.56522	6.02146	5.21148	5.54836	6.26271	5.79958	5.44792	5.50914	4.74894	4.92506	3.04621	1.60702	3.04621	up	5.351e-06	6.16088e-05
130733	TMEM178A	transmembrane protein 178A	6.1069	5.4534	7.35449	4.25688	5.42666	6.48787	7.38596	6.41287	4.98275	5.43253	5.37867	6.46123	6.01938	5.9743	6.31486	4.5921	4.61323	5.22015	4.98629	9.15625	8.28176	8.8117	9.56384	9.28174	9.11516	9.21295	9.82797	8.97909	9.49604	9.10838	9.59441	9.93869	8.18808	8.28135	8.92939	9.82844	7.607	8.43672	-9.87738	-3.30413	9.87738	down	1.50777e-12	7.23034e-10
27004	TCL6	T-cell leukemia/lymphoma 6 (non-protein coding)	4.72796	4.89293	4.27875	4.66393	4.63	4.63041	4.41648	3.95093	4.96686	4.19522	4.54137	4.97277	4.36407	4.10836	4.46342	4.3428	4.51756	4.03825	4.13728	4.65055	5.3337	6.50735	4.78513	5.6362	4.94854	6.35461	5.55164	5.09569	6.10634	5.77888	5.6489	5.27675	7.71982	5.24832	5.86519	5.81325	4.89614	7.33326	-2.37502	-1.24794	2.37502	down	8.13608e-06	8.55243e-05
51393	TRPV2	transient receptor potential cation channel, subfamily V, member 2	6.44901	6.66332	6.67721	6.88667	6.91417	6.80488	6.38097	7.13839	6.87532	7.06892	6.98877	6.78612	6.66145	7.30184	6.85621	7.81855	7.13041	6.69156	7.20194	5.82144	5.48219	5.90966	6.13339	5.51538	6.0546	5.82269	5.70699	6.33862	5.76865	6.05871	6.04844	5.92478	5.59757	6.10977	6.14569	5.83706	5.5723	5.16217	2.09604	1.06766	2.09604	up	6.71479e-10	8.11737e-08
7412	VCAM1	vascular cell adhesion molecule 1	10.7014	12.2326	12.5458	8.83114	12.0735	10.3444	8.45609	9.93473	11.9068	12.3694	12.4111	9.67001	12.7906	11.3726	11.4067	10.2149	11.7775	11.905	11.6737	8.8545	10.1706	9.31384	11.0814	9.91908	12.2181	8.79142	9.35562	10.6262	10.1926	8.86687	9.5486	10.5909	9.15113	10.9734	10.4579	10.5889	9.52571	10.2971	2.23899	1.16285	2.23899	up	0.00196587	0.00674365
26973	CHORDC1	cysteine and histidine rich domain containing 1	5.86399	5.76147	6.09854	8.04986	3.81252	4.93139	6.77436	5.98242	5.8536	5.239	5.33844	4.69334	6.29183	6.09837	4.89687	6.38792	4.89682	5.54036	5.96122	6.14161	6.69542	6.73016	6.8501	6.86153	6.31915	6.95562	7.2836	6.39445	6.35672	6.38684	7.11599	7.03585	7.68198	6.94112	7.38218	6.95824	7.31784	7.34813	-2.25457	-1.17285	2.25457	down	7.40248e-06	7.94132e-05
25840	METTL7A	methyltransferase like 7A	8.92963	9.12947	8.47129	7.85344	7.24324	7.59908	8.97888	8.19992	9.09168	7.32011	8.183	7.20328	7.6397	8.28905	7.86121	8.54244	8.3525	7.95562	8.62803	9.3568	8.47976	8.70475	8.83602	9.05924	9.49067	10.1121	9.0676	8.30487	9.82269	8.62458	9.74941	8.952	8.4602	9.32401	9.45691	9.46298	10.6374	10.6652	-2.15889	-1.11029	2.15889	down	3.52321e-05	0.00026823
145226	RDH12	retinol dehydrogenase 12 (all-trans/9-cis/11-cis)	4.77174	4.7154	4.68905	4.839	4.35412	4.11715	4.42889	5.88685	4.62124	4.68123	4.60879	4.53369	4.78453	4.27127	4.47296	4.35448	4.19072	4.3734	4.10968	4.43343	6.03899	5.62013	4.4838	6.51616	6.01071	7.32596	4.50248	4.68406	6.62129	5.52315	6.2539	4.43629	6.60242	5.16167	4.87873	4.43544	4.93591	8.49566	-2.08615	-1.06084	2.08615	down	0.00137735	0.00505493
10529	NEBL	nebulette	5.72426	7.16251	5.91459	5.4148	7.33468	5.61227	8.02107	7.4053	7.37362	6.86064	6.81593	5.5634	6.1968	6.76643	5.98528	4.84524	6.35323	6.11018	6.48476	8.90095	8.31318	7.46455	7.82854	8.51265	7.59348	7.70965	8.33238	7.6118	7.57552	8.07209	8.24487	8.42506	7.04669	7.73355	8.23212	8.24704	8.80304	7.86962	-3.05049	-1.60904	3.05049	down	2.14885e-07	5.21996e-06
1629	DBT	dihydrolipoamide branched chain transacylase E2	5.23542	5.16147	5.03474	4.62082	4.72086	4.10714	5.66518	4.81526	5.09786	5.26419	5.14796	4.366	5.12812	4.80074	5.22591	4.25988	4.51118	4.85935	4.89784	5.79104	5.73756	5.87437	5.74984	6.13877	5.79188	6.49991	6.01772	5.17406	5.91591	5.59686	6.313	5.83481	5.94968	5.97811	5.65603	6.43943	6.73793	7.16823	-2.18661	-1.1287	2.18661	down	2.98359e-08	1.17178e-06
64108	RTP4	receptor (chemosensory) transporter protein 4	5.69885	6.84584	7.27861	5.86555	7.81106	5.7873	7.72471	6.64647	7.22095	7.04614	7.09887	6.00257	6.32569	6.43549	7.78171	6.30826	7.0649	7.25094	6.81039	6.57329	5.5627	4.52654	6.20954	5.77296	6.19144	5.29271	5.39512	5.52686	5.44978	5.39341	5.36244	5.61875	4.26975	5.62695	5.46852	5.52069	5.41079	5.17057	2.45883	1.29797	2.45883	up	3.94577e-06	4.87352e-05
821	CANX	calnexin	8.92854	10.0283	9.37589	9.77001	10.0296	10.8626	9.76467	10.1679	9.46483	9.43023	10.134	10.4524	10.5587	9.17815	10.6872	10.1566	9.83944	10.6432	9.31091	8.43925	8.05872	8.61322	8.66999	8.7585	8.83644	8.35159	8.42057	8.47283	8.697	8.29655	8.67649	8.49621	9.51814	8.76498	8.80687	8.54944	8.37111	8.97442	2.49038	1.31637	2.49038	up	1.767e-08	7.96563e-07
116535	MRGPRF	MAS related GPR family member F	7.58221	5.18477	5.69382	5.0693	5.36849	5.80909	5.11032	5.80956	4.93545	4.99563	5.18684	6.19688	5.39326	5.13437	5.48153	5.48272	5.1504	5.45899	5.1757	6.73109	6.28486	7.04242	6.46679	7.01726	6.29624	6.48771	7.07685	8.13145	6.87585	7.33515	6.85089	7.33557	7.41846	6.57568	6.95437	7.07024	6.22213	6.26379	-2.60244	-1.37987	2.60244	down	1.43167e-07	3.81146e-06
59345	GNB4	guanine nucleotide binding protein (G protein), beta polypeptide 4	6.33553	6.19207	6.61159	5.74521	5.78322	6.32977	5.76092	6.25598	6.50579	5.95051	6.22128	6.34879	6.23766	7.88552	6.33632	7.62756	7.31962	6.5054	7.14435	5.24827	5.8717	4.71861	5.96006	5.55099	5.82084	5.02786	5.12687	5.89119	5.14988	5.05093	5.5923	5.68513	4.56057	6.16556	5.56763	5.73555	5.32695	5.26588	2.05775	1.04107	2.05775	up	8.65465e-06	8.98072e-05
26999	CYFIP2	cytoplasmic FMR1 interacting protein 2	5.14896	7.19057	5.88026	4.55587	5.28908	5.74701	7.53398	7.77343	5.95744	5.68926	5.69244	6.95937	5.89884	5.81004	5.4324	5.67534	5.60393	5.29106	5.17705	8.36415	9.31267	8.16076	7.15861	7.63052	6.80361	8.41226	8.43712	6.61484	8.02801	8.38021	7.77181	7.51236	7.44717	7.88023	8.05898	8.00746	9.84114	8.16952	-4.25362	-2.08869	4.25362	down	2.14443e-09	1.73925e-07
84632	AFAP1L2	actin filament associated protein 1 like 2	6.25653	6.08941	6.76333	5.50225	6.054	4.91937	5.2557	5.12405	6.48583	6.57129	6.0841	5.7854	4.99687	7.34398	6.15767	6.11482	6.5582	4.96944	6.72301	9.12501	8.40212	7.53916	6.94803	6.52153	6.25575	6.22612	7.89127	7.48358	6.98816	7.60233	6.41151	7.42126	6.48747	7.53904	6.57365	7.18602	7.56537	6.15917	-2.27831	-1.18796	2.27831	down	2.95527e-05	0.000233903
219	ALDH1B1	aldehyde dehydrogenase 1 family member B1	7.27618	6.90173	7.28181	5.75856	5.91679	5.67957	6.67729	7.7443	6.44621	6.15562	6.15268	5.13545	6.67387	5.88372	5.74647	5.58338	7.23561	5.91463	6.51424	6.67785	7.19708	8.653	7.98592	8.49853	9.49013	8.9301	7.12791	7.74884	8.30893	7.78734	8.16523	7.5574	8.52239	6.7016	7.87348	8.19055	6.66657	9.5121	-3.08913	-1.6272	3.08913	down	2.35893e-06	3.29314e-05
4131	MAP1B	microtubule associated protein 1B	10.3923	9.39705	10.2192	12.0641	8.55427	10.0233	9.95785	9.50395	9.4316	9.81704	9.57213	10.3957	9.62711	10.3483	10.0658	10.0455	10.5699	10.3834	10.5481	8.98163	8.55813	8.98549	8.8058	9.00583	8.66815	7.86653	9.00812	10.0405	8.72365	8.88662	8.89508	8.96821	8.42213	9.38935	8.73551	8.90812	8.4614	7.8939	2.37515	1.24802	2.37515	up	3.59449e-06	4.56456e-05
3758	KCNJ1	potassium channel, inwardly rectifying subfamily J, member 1	5.74563	4.85677	4.8251	5.45093	4.8683	4.52757	6.88528	4.11598	5.36282	5.06626	4.88894	5.18377	4.94905	5.48346	4.74259	4.86584	4.68222	4.72164	4.47876	10.8741	11.8678	11.2263	10.8353	10.7299	9.83271	10.224	11.3029	10.0435	10.4455	11.0853	10.8251	11.4994	8.96548	11.3621	10.8833	11.6009	11.8233	10.3387	-55.4408	-5.79288	55.4408	down	2.55169e-17	9.87977e-14
56112	PCDHGA3	protocadherin gamma subfamily A, 3	9.94827	10.9957	10.5881	8.81959	9.71572	10.8857	10.5423	10.9258	10.4046	10.855	10.1552	10.2349	9.92195	9.85444	10.509	9.07438	11.3472	10.5919	10.4852	9.64368	8.89994	8.84185	10.0274	9.30511	9.63866	8.79895	9.36683	9.47796	9.291	8.77419	9.38169	9.61491	8.43389	9.78265	9.23505	9.44954	9.31882	9.2134	2.0264	1.01892	2.0264	up	8.6544e-06	8.98072e-05
2589	GALNT1	polypeptide N-acetylgalactosaminyltransferase 1	6.25621	6.79404	7.73511	7.46673	5.96949	5.20863	6.24568	6.8318	6.93851	5.9533	6.42362	5.20176	7.44071	7.60499	6.49067	7.36768	7.16865	6.07657	7.51648	7.10818	5.65833	4.83924	6.25065	5.64286	6.35763	5.8933	5.25947	5.72265	6.40841	4.6255	5.16694	5.48149	4.34331	5.67223	5.45124	6.0243	5.36933	5.93812	2.03514	1.02513	2.03514	up	0.000409117	0.00190403
5516	PPP2CB	protein phosphatase 2, catalytic subunit, beta isozyme	9.19731	10.0717	8.79197	9.51046	7.44198	7.53798	9.83007	9.44518	9.59429	7.48963	8.56541	7.53919	8.49307	9.01283	8.80273	8.18739	9.19753	9.07455	9.15232	9.86584	9.45187	9.64323	9.78	10.1079	10.1679	10.3408	9.98184	9.34092	9.87812	9.42281	10.411	9.74772	9.70347	10.1351	9.93202	9.75797	10.347	10.6904	-2.2127	-1.14581	2.2127	down	1.79745e-05	0.000157976
6782	HSPA13	heat shock protein family A (Hsp70) member 13	6.99496	8.60231	8.08077	7.92081	6.94849	7.91475	7.95492	8.09206	8.285	7.99644	7.78614	7.0057	8.48458	8.67268	8.10518	9.17137	8.4679	8.99396	8.42896	7.75099	6.67709	6.7818	6.97802	6.81457	7.09734	6.95374	7.04843	6.97593	7.23979	6.88415	6.69979	7.49664	6.16711	7.17092	7.09126	7.23844	6.65566	6.972	2.16819	1.11649	2.16819	up	1.17116e-06	1.90459e-05
3915	LAMC1	laminin subunit gamma 1	10.3784	9.7602	10.2123	9.54169	10.3726	8.83876	9.37101	9.13753	10.0103	10.3119	9.9239	9.08453	10.0237	10.3012	10.4815	8.90206	10.6388	9.28339	10.9414	9.30263	9.11988	8.53949	8.85351	8.07431	8.30449	8.15594	8.10675	8.52854	8.87483	8.48571	7.81139	8.63812	6.57429	8.72885	8.16277	8.48748	8.42513	7.84135	2.82841	1.49999	2.82841	up	3.57492e-08	1.34192e-06
9123	SLC16A3	solute carrier family 16 (monocarboxylate transporter), member 3	7.17049	8.44065	8.08253	6.83051	9.3703	8.43238	8.15658	8.29739	7.76628	8.31295	8.1038	7.64691	8.49826	7.34732	7.94938	7.63687	8.49227	8.30339	7.84891	6.50482	6.23219	6.27249	5.804	5.73509	6.11794	5.73876	5.82662	6.49781	6.22003	5.9314	5.88435	5.75105	6.0978	5.97773	6.31457	6.0042	5.63954	5.46482	4.09927	2.03537	4.09927	up	8.57839e-12	2.88678e-09
285598	ARL10	ADP-ribosylation factor like GTPase 10	6.93183	6.83302	7.83102	6.38332	8.64774	8.41209	8.11506	6.75197	7.62513	8.06236	8.0284	6.97313	8.04072	7.0708	7.96204	6.75526	7.93583	8.12727	7.46072	6.42295	6.69076	6.4567	6.73944	6.01514	6.62039	6.39842	6.76473	6.9342	6.7971	6.31755	6.43732	6.35521	5.85959	6.16905	6.29505	6.41437	6.22977	5.92328	2.24002	1.16351	2.24002	up	7.5108e-07	1.35149e-05
3815	KIT	v-kit Hardy-Zuckerman 4 feline sarcoma viral oncogene homolog	6.92433	7.59498	7.39649	9.24666	5.8343	4.29026	5.47655	7.32343	8.43433	6.13456	7.1065	5.70494	6.12062	9.24121	8.10703	6.31486	7.75018	4.58729	9.30623	9.14222	8.97722	8.66648	8.72587	9.17083	9.00706	8.86319	8.7967	8.29652	8.71733	8.36158	9.79014	9.90695	6.2067	9.52664	9.471	9.73819	9.51291	9.05951	-3.86266	-1.94959	3.86266	down	0.000136584	0.000790195
55824	PAG1	phosphoprotein membrane anchor with glycosphingolipid microdomains 1	7.71341	8.30934	7.68905	7.91678	8.7821	8.33659	8.56695	9.01818	8.54778	9.02692	8.86366	8.00394	7.62189	8.21	7.9996	10.0465	8.72774	8.66344	8.34671	7.34625	6.91208	6.30293	7.2176	6.46573	6.62577	6.77366	7.18829	7.64744	7.19772	6.83115	6.69022	6.88634	6.42305	7.18278	7.40151	6.81161	6.28136	5.84295	3.02725	1.59801	3.02725	up	2.64252e-10	4.19219e-08
2444	FRK	fyn-related Src family tyrosine kinase	4.0413	5.13979	5.1604	3.81138	5.20004	4.20444	5.32184	4.86427	5.16152	3.87041	4.60505	4.00366	4.2937	4.0205	4.63397	3.191	4.04855	3.71033	4.25579	5.86936	5.55933	6.44504	6.41666	6.3611	6.82427	6.46603	6.2249	5.3494	6.01486	5.74419	6.43306	6.44845	5.63872	6.66948	6.18218	6.75246	6.73424	7.2978	-3.70413	-1.88914	3.70413	down	1.11419e-09	1.13984e-07
9448	MAP4K4	mitogen-activated protein kinase kinase kinase kinase 4	9.31648	9.88086	9.98049	9.73664	9.382	9.21111	8.94635	9.38152	9.82753	9.83803	9.78655	9.01023	9.76433	10.2506	10.1236	8.89288	9.88027	8.93255	9.93483	8.22019	8.53337	8.00308	8.86544	8.01238	8.49732	7.34825	8.22559	8.87897	8.44924	8.173	7.66713	8.5765	8.32109	8.25952	8.12247	8.16245	7.38179	7.19725	2.69563	1.43062	2.69563	up	1.71113e-11	4.86252e-09
79180	EFHD2	EF-hand domain family member D2	7.3231	6.97729	7.12592	7.27916	7.64665	7.45602	6.20348	7.04131	6.86974	7.15712	7.18635	6.8411	7.08474	6.55686	6.67084	8.01162	7.29594	7.76262	7.22583	6.43151	5.91635	5.52155	6.63772	6.35523	6.61133	5.44397	5.73668	5.96014	6.13884	5.61863	6.08751	6.33912	6.27321	6.2134	6.62048	6.11301	5.76701	6.16154	2.05686	1.04045	2.05686	up	6.09061e-10	7.61528e-08
2628	GATM	glycine amidinotransferase (L-arginine:glycine amidinotransferase)	9.84695	11.4116	9.73468	7.61528	9.80142	8.2962	10.9835	10.9188	10.2159	10.9004	8.69238	11.073	9.78593	8.41041	9.91509	7.02144	8.93854	8.28138	9.03018	9.45179	8.92245	11.494	9.94109	12.0429	11.3994	12.4472	10.3768	10.7759	12.1344	11.4949	11.739	10.485	12.3253	10.2231	10.659	11.0256	9.32776	12.8049	-2.79734	-1.48406	2.79734	down	0.000330479	0.00160338
170688	NUDT4P2	nudix hydrolase 4 pseudogene 2	5.14218	4.91472	4.85063	6.31282	4.4341	4.74158	5.71616	4.41787	4.73624	4.01051	4.67198	4.83044	4.43266	5.82505	4.72492	5.32723	4.63063	4.34331	5.37862	6.56461	7.37153	6.90045	6.38949	6.51616	6.07862	5.89536	7.06107	5.55848	5.67621	6.3818	6.92684	6.2714	5.75105	6.81779	5.70987	6.53121	7.90732	6.6046	-2.93054	-1.55117	2.93054	down	1.47041e-07	3.88762e-06
7837	PXDN	peroxidasin	10.1913	8.7338	9.80771	8.63197	9.08591	7.96731	7.78433	9.18349	9.01015	8.31403	8.60321	8.63709	7.68087	9.32903	9.35816	8.67254	9.22674	9.43769	10.4687	7.44546	7.86594	6.95145	8.81056	7.43629	8.45052	7.0582	7.34798	8.80029	8.00857	7.27411	7.53582	7.99466	6.85957	8.34928	7.50387	7.95308	7.31947	6.54771	2.45432	1.29533	2.45432	up	3.39882e-05	0.000260778
56102	PCDHGB3	protocadherin gamma subfamily B, 3	9.94827	10.9957	10.5881	8.81959	9.71572	10.8857	10.5423	10.9258	10.4046	10.855	10.1552	10.2349	9.92195	9.85444	10.509	9.07438	11.3472	10.5919	10.4852	9.64368	8.89994	8.84185	10.0274	9.30511	9.63866	8.79895	9.36683	9.47796	9.291	8.77419	9.38169	9.61491	8.43389	9.78265	9.23505	9.44954	9.31882	9.2134	2.0264	1.01892	2.0264	up	8.6544e-06	8.98072e-05
10057	ABCC5	ATP binding cassette subfamily C member 5	6.78471	6.36647	7.19252	7.67623	5.62258	7.41121	6.19183	7.2919	7.21674	6.17147	7.23895	5.60167	7.47386	7.05416	7.18573	7.16642	6.61462	5.97709	6.36736	8.49992	8.08271	7.51251	8.23966	7.94827	7.55186	7.45607	8.03312	7.54199	7.69703	7.76687	7.87466	7.98789	5.78152	8.37442	8.39328	8.2654	8.4501	7.10477	-2.07102	-1.05034	2.07102	down	2.39243e-05	0.000197932
124	ADH1A	alcohol dehydrogenase 1A (class I), alpha polypeptide	13.7632	9.2957	8.45016	7.63084	6.79831	5.28673	6.21235	6.2037	5.61672	4.61527	6.67045	9.37082	5.24892	7.41907	8.81828	9.12523	6.00526	4.55583	6.79801	12.6781	11.3106	10.6717	10.8151	9.31277	8.73574	8.76131	10.2271	10.7309	10.3304	10.8395	10.0116	9.85899	10.5104	11.3555	10.6867	10.5276	10.6612	8.63897	-8.53651	-3.09365	8.53651	down	3.88231e-08	1.42251e-06
642559	POU5F1P3	POU class 5 homeobox 1 pseudogene 3	6.78582	8.15113	7.88533	5.8286	8.90237	8.52147	8.50829	9.17506	6.70556	7.68246	8.54544	9.70082	7.92303	7.06759	9.12424	7.29543	6.8725	7.32389	7.92211	6.10407	6.90652	6.68339	6.13805	6.46472	6.16984	6.47071	7.09886	7.01039	6.76416	7.44919	6.69419	6.86665	6.58843	6.54393	6.37418	6.68121	6.70129	6.03086	2.41606	1.27266	2.41606	up	3.69554e-06	4.6437e-05
29968	PSAT1	phosphoserine aminotransferase 1	4.90689	3.51653	3.95893	6.03837	3.40624	5.12335	3.71563	3.52478	3.99578	4.02642	4.59743	4.52655	4.14069	3.91486	4.43286	5.06809	3.50933	6.39622	4.35636	4.61906	4.56797	6.25031	5.05749	7.58367	8.11563	7.89758	5.55893	6.08205	7.12644	6.48844	7.28194	5.91919	8.17313	5.37192	5.90726	6.43026	5.05895	9.78781	-4.32207	-2.11172	4.32207	down	1.46586e-05	0.000135115
57134	MAN1C1	mannosidase, alpha, class 1C, member 1	6.64164	5.73837	5.10936	8.01744	4.62616	6.01026	4.30522	6.82938	4.58269	4.4408	4.96353	5.97439	5.91892	5.44023	4.36944	6.58125	6.14912	5.97709	4.89335	7.75764	7.31954	7.624	7.31264	8.23381	7.83	7.06605	7.20428	7.12237	7.27854	7.30177	7.50732	7.62873	7.06499	7.4411	7.91634	7.88876	7.38688	8.24946	-3.79606	-1.9245	3.79606	down	1.93194e-08	8.44534e-07
55224	ETNK2	ethanolamine kinase 2	6.79092	8.59984	7.27496	5.51476	7.03532	6.18557	8.88931	8.86237	7.3955	6.23758	7.08392	7.71596	6.87962	6.30711	8.61267	5.19822	6.64457	7.60128	6.71066	7.9103	8.91652	9.82099	8.20653	9.89523	9.34697	11.8691	9.11523	8.53393	11.4085	9.21716	10.5756	8.5168	10.3281	8.24663	10.0039	9.2981	8.42252	10.9117	-5.16444	-2.36861	5.16444	down	3.66959e-07	7.8427e-06
84457	PHYHIPL	phytanoyl-CoA 2-hydroxylase interacting protein-like	6.32775	8.11529	6.59515	4.99552	7.99287	5.95789	8.90216	6.49208	8.06184	8.2452	7.07714	5.74984	5.21027	5.82836	6.81003	5.04121	7.13358	6.6306	6.54351	8.49027	9.10934	8.43919	8.29264	7.92056	7.79962	8.82626	8.19238	7.75767	8.70712	8.14396	8.3662	7.59804	8.70434	7.94151	7.67714	8.03905	9.42802	8.93971	-3.06063	-1.61383	3.06063	down	6.83953e-07	1.26077e-05
9560	CCL4L2	chemokine (C-C motif) ligand 4-like 2	7.18352	5.94399	5.62049	5.73576	6.27659	6.27264	5.28888	7.55266	5.76929	5.46737	5.95917	5.95828	5.61494	6.30839	5.31957	7.73345	5.87288	5.75531	5.44556	5.24251	5.84748	4.59245	4.65168	4.89958	4.43757	4.84781	4.65143	5.28467	4.66182	4.73659	4.45238	4.44719	5.39725	5.02817	4.93455	4.44031	4.37829	4.73592	2.34919	1.23216	2.34919	up	1.90237e-07	4.76686e-06
7263	TST	thiosulfate sulfurtransferase (rhodanese)	8.36612	7.50212	7.15438	7.92016	6.79562	6.60699	7.48572	7.50694	7.38896	6.95467	6.04746	6.91393	7.17002	6.04713	7.29066	6.19267	6.90752	8.16401	6.81664	8.22787	7.71946	8.92806	7.78907	8.5717	8.46723	10.0457	7.3737	7.96936	9.6252	8.32477	8.74622	7.88949	9.2505	7.83933	8.34623	8.62707	7.79043	9.58297	-2.57085	-1.36224	2.57085	down	1.38422e-05	0.000129235
27151	CPAMD8	C3 and PZP-like, alpha-2-macroglobulin domain containing 8	6.58665	6.07448	6.23656	6.17541	6.38381	6.89985	5.85664	5.77422	6.02707	6.41006	6.34338	6.65943	6.25091	6.95099	6.22796	6.47609	6.10815	6.23232	5.95562	7.62245	7.11462	7.74348	6.90872	6.88039	6.91472	6.51879	8.15122	7.68769	7.06315	7.69661	7.08635	7.49736	7.97358	7.35102	7.02058	7.22041	8.06808	6.27672	-2.01217	-1.00875	2.01217	down	1.02574e-07	2.92569e-06
4232	MEST	mesoderm specific transcript	11.3058	6.6771	8.44106	4.89193	7.76617	5.50952	4.25615	6.3582	5.651	4.30505	6.8319	6.7701	4.15084	6.96194	9.14193	6.087	5.27567	5.16902	6.75743	8.46361	8.47778	9.98221	9.3049	8.16798	8.73688	8.94448	9.14355	8.41272	8.84693	8.70478	8.97448	9.15356	6.71128	8.75621	8.29992	9.67691	7.4404	7.89546	-4.59249	-2.19928	4.59249	down	3.85597e-05	0.00028817
26509	MYOF	myoferlin	8.64544	9.34119	9.48948	8.2123	9.45912	10.325	9.35353	9.76451	9.79688	10.0271	10.2385	9.73795	9.95144	9.44525	9.65063	9.1645	9.90678	10.2175	10.0764	9.34299	8.43548	7.20284	8.71339	8.28871	8.83215	7.86511	8.42505	8.98692	8.57778	8.5634	8.07818	8.6402	7.66483	8.95737	8.20295	9.01765	8.8983	7.3717	2.29224	1.19676	2.29224	up	7.4501e-07	1.34245e-05
23023	TMCC1	transmembrane and coiled-coil domain family 1	8.01508	9.10713	9.84546	6.94012	9.27247	9.43314	9.53625	9.37343	10.1169	9.39791	8.37321	8.01925	9.29761	8.54551	9.15947	7.46607	9.36975	10.0579	9.33978	7.49238	7.48982	6.41388	7.15832	7.12337	7.10653	7.07073	7.20366	7.34899	7.17906	6.49852	6.87722	7.04587	5.83408	7.27384	6.95976	7.26759	7.27773	7.19316	3.83592	1.93957	3.83592	up	1.29999e-09	1.25772e-07
125061	AFMID	arylformamidase	6.80181	7.11106	6.46541	6.2015	7.13691	7.72261	7.30621	6.93738	6.7178	6.36225	6.53153	6.99995	6.60539	6.47004	6.83422	6.50687	6.42727	7.2366	6.64713	7.93505	7.30051	8.24489	6.97153	7.37425	7.6504	8.62632	7.49454	7.27056	8.3451	7.95314	8.69932	7.56577	7.43023	7.61917	8.07945	7.56904	8.02801	7.96923	-2.00764	-1.0055	2.00764	down	7.64757e-08	2.36424e-06
4283	CXCL9	chemokine (C-X-C motif) ligand 9	6.50087	7.60916	8.53614	7.52212	9.66057	7.98524	7.70187	8.00041	10.0576	7.69079	10.74	7.02728	9.12978	7.1756	7.26432	11.8931	9.65309	9.46726	9.3007	8.18397	5.05104	5.27351	6.59248	6.305	5.1028	5.02398	6.71962	6.97916	6.15877	5.2733	5.05838	6.5345	7.82398	7.32797	7.9066	6.82901	4.50653	5.16051	5.18352	2.37393	5.18352	up	3.74922e-06	4.69118e-05
728	C5AR1	complement component 5a receptor 1	6.87769	6.13647	6.28166	7.50856	6.12314	8.06605	5.71379	8.13998	5.82931	5.9583	6.27368	6.84198	6.60076	7.63915	7.20242	8.46955	8.01867	7.36747	6.73061	5.94386	6.1913	6.02808	5.47606	5.62831	5.00073	4.34253	6.24422	6.6043	5.67004	6.4721	5.03264	6.28999	5.85252	5.77023	6.8894	5.32934	4.95272	4.61931	2.3518	1.23377	2.3518	up	2.13305e-05	0.0001808
6566	SLC16A1	solute carrier family 16 (monocarboxylate transporter), member 1	6.683	8.26743	8.26807	7.85299	7.08314	7.83423	7.61249	8.14817	8.50807	7.50927	7.56437	6.41848	8.43217	7.99501	8.21781	6.6467	8.37814	9.08162	8.21914	5.44492	4.67246	5.13579	5.5002	5.92135	6.20274	7.30627	4.87688	5.29553	6.73223	4.97944	5.8918	5.38328	5.93736	5.05271	5.62949	5.25257	4.45627	7.44	4.56289	2.18995	4.56289	up	3.56361e-08	1.34088e-06
5627	PROS1	protein S (alpha)	8.02773	9.32044	9.66754	7.93101	7.46805	8.4565	8.15748	8.51944	9.64242	9.50079	9.25821	8.93283	10.12	9.93357	10.7593	7.36803	9.16527	8.44892	9.1711	7.09575	7.10245	6.58067	8.27406	7.78706	8.61035	8.66185	7.25877	7.81137	8.66804	6.63635	7.69887	7.06449	7.11574	7.76576	7.33563	7.57778	6.72895	8.38984	2.55236	1.35183	2.55236	up	3.83167e-05	0.000286818
79772	MCTP1	multiple C2 domains, transmembrane 1	5.72903	6.09986	5.46249	5.78329	6.05848	5.71473	4.84996	6.402	5.23173	5.55836	5.83538	5.4901	5.76273	8.2627	5.02912	6.70545	6.97252	6.03276	6.05446	4.94182	5.15189	4.56811	4.73755	4.63183	4.50955	4.13123	4.36412	4.7103	4.45873	4.81841	4.28648	4.46088	4.95895	4.75538	4.44644	4.17686	4.92725	4.23753	2.55954	1.35589	2.55954	up	5.69935e-08	1.89139e-06
27018	NGFRAP1	nerve growth factor receptor (TNFRSF16) associated protein 1	10.9764	11.6516	11.1391	11.8764	9.59093	11.1002	11.0664	11.3456	11.2309	10.5977	10.2587	9.7969	10.6862	11.2082	11.1855	9.50224	11.4497	11.5424	11.2153	12.2669	12.4296	11.8492	12.0111	12.0673	12.0249	12.0572	11.9879	11.3611	11.8998	11.8061	12.1208	11.9463	11.4032	12.0162	11.6551	12.1899	12.5458	12.1393	-2.10153	-1.07144	2.10153	down	3.54077e-07	7.64835e-06
1124	CHN2	chimerin 2	5.28307	4.71134	4.60848	7.63232	4.06971	7.26996	4.81924	5.47175	5.33455	5.2822	4.1568	6.13725	3.72451	6.33231	6.50075	4.75962	5.02491	5.00084	4.42869	7.24523	7.31722	6.38315	6.53141	6.64145	6.07686	7.72125	6.05122	5.71163	7.11379	6.54535	6.75139	5.96054	6.06171	6.56104	5.99524	6.62125	7.37818	6.93057	-2.49395	-1.31843	2.49395	down	7.73288e-05	0.000500989
1288	COL4A6	collagen, type IV, alpha 6	4.19482	4.54093	4.21891	4.94867	4.68082	4.95261	4.60196	4.29689	4.66519	5.09834	3.73231	4.48712	4.49305	4.87723	4.46001	4.86787	3.93453	4.71031	4.3938	6.04657	6.10577	5.58049	6.94608	5.83016	5.9889	5.68901	6.03403	5.3881	5.70845	5.98808	5.59524	6.12143	5.57225	6.58476	7.2019	5.92065	6.75591	5.50898	-2.8193	-1.49534	2.8193	down	4.8764e-11	1.16921e-08
55504	TNFRSF19	tumor necrosis factor receptor superfamily member 19	4.23298	6.37222	6.6266	3.40275	5.37736	3.95458	6.42254	3.17224	6.53455	6.54073	5.49631	3.3681	6.14049	4.77173	4.92306	3.38418	4.93305	3.37159	5.33956	5.82569	5.37563	6.0513	7.30315	6.04506	6.5708	5.77347	5.70851	6.41759	6.2393	5.62172	6.05701	6.14723	5.56564	6.23069	5.68689	6.47357	6.16918	6.29006	-2.16618	-1.11515	2.16618	down	0.00115798	0.00439575
255743	NPNT	nephronectin	5.10888	6.87274	6.5954	4.49072	5.31078	5.89692	8.21863	5.43069	7.95123	6.88584	5.53462	4.72345	4.1223	6.57779	4.92792	5.74777	6.54336	3.92539	7.45295	8.5964	8.32889	9.4662	9.40345	10.3555	9.5798	9.34403	10.7828	9.67832	9.29605	10.0406	10.0585	10.6243	8.10708	10.2702	10.0522	10.6187	8.73839	9.85847	-13.2752	-3.73066	13.2752	down	2.27273e-10	3.82408e-08
2886	GRB7	growth factor receptor bound protein 7	6.42683	5.88075	6.75083	6.01161	7.03551	6.29838	7.04936	6.46791	6.49829	7.64487	7.06229	6.38661	7.08595	5.52779	6.75039	4.71244	6.49047	6.2665	6.35896	8.53195	7.11402	8.4212	8.10666	7.41204	8.17882	7.24512	8.69472	8.17782	7.5654	7.98758	7.88163	8.21698	6.56117	7.82705	7.7029	8.18181	8.49881	7.48239	-2.68586	-1.42539	2.68586	down	2.38493e-08	9.92333e-07
9388	LIPG	lipase, endothelial	3.90515	5.47416	5.51644	5.0947	4.7022	6.62036	6.36807	4.8852	5.68163	4.94745	5.31166	5.06408	4.41863	4.68996	4.4647	4.37821	5.33713	4.06937	4.58667	6.05953	7.46203	5.34006	7.50538	6.33992	8.734	5.51709	6.02123	5.55338	6.0082	5.08221	6.95215	7.20548	5.21007	6.52991	7.79652	5.6544	6.66829	6.06792	-2.60003	-1.37853	2.60003	down	1.81358e-05	0.000159064
4495	MT1G	metallothionein 1G	7.06291	4.4181	4.61731	4.8288	5.40378	6.11981	7.01744	7.83776	4.84147	6.18254	5.31894	9.65439	5.71412	5.52983	6.39098	5.74307	5.59501	6.71442	5.50714	7.80013	8.32107	11.5693	8.45266	11.3874	9.56111	9.45449	10.9555	9.63677	9.70537	9.00814	10.9076	9.14099	11.3505	8.98557	10.7251	9.40554	7.87352	8.73248	-12.1592	-3.60397	12.1592	down	6.11651e-10	7.61843e-08
84812	PLCD4	phospholipase C delta 4	6.77105	6.01169	5.62528	8.91014	5.80295	7.07231	6.84804	5.40363	5.73819	6.69618	5.70371	6.20905	6.61905	5.43994	5.67496	5.44548	5.56223	6.60094	6.67228	6.57134	6.85973	7.45846	7.54788	7.79837	7.33836	7.94699	7.4686	6.9549	7.69369	6.35522	7.55707	7.5376	6.66163	7.24323	7.3475	7.63069	6.16005	8.07774	-2.02954	-1.02116	2.02954	down	3.79539e-05	0.000284714
4915	NTRK2	neurotrophic tyrosine kinase, receptor, type 2	9.42101	5.70681	6.43929	4.7749	7.5536	3.7597	7.2566	3.84134	8.66967	5.59031	6.84538	5.16059	3.77812	6.34026	3.95007	4.87025	5.501	4.86486	6.94128	7.88634	9.4986	8.94911	9.35064	8.47445	8.8439	7.20753	9.45558	8.41319	7.8432	9.03656	8.61691	7.85704	6.46115	9.48196	8.78329	8.77422	11.1404	8.65084	-7.03075	-2.81368	7.03075	down	5.07739e-06	5.89897e-05
9254	CACNA2D2	calcium channel, voltage-dependent, alpha 2/delta subunit 2	5.42659	4.25027	4.68547	4.92867	5.05023	5.0809	4.78616	4.66777	4.53453	4.92254	4.87736	5.57701	4.79831	4.84433	5.15476	4.91477	4.97302	5.26247	4.9295	5.20404	6.15386	6.1629	6.25143	6.21255	6.08337	5.99714	6.0098	5.83244	5.79091	5.84038	5.88288	6.73307	6.05395	6.36802	5.56981	6.2534	5.30872	5.93646	-2.07283	-1.0516	2.07283	down	2.46635e-08	1.02067e-06
3119	HLA-DQB1	major histocompatibility complex, class II, DQ beta 1	9.85218	11.5296	8.70959	7.2552	12.0726	8.38233	8.91035	7.13191	11.7144	9.64285	9.48497	8.03529	7.41737	7.01337	7.02893	7.5397	7.69693	8.84062	7.01228	9.27631	8.80539	7.0565	7.57189	8.45905	7.75626	6.563	6.57289	11.2217	7.50755	7.3146	6.35105	5.74551	6.53966	5.83822	6.02402	6.09381	6.72166	5.56043	2.80694	1.489	2.80694	up	2.55504e-07	5.96586e-06
10686	CLDN16	claudin 16	4.9136	4.53058	4.3033	4.52898	4.38854	5.03063	4.3687	4.30253	4.35385	4.44407	4.63163	5.41026	4.27531	4.3016	4.57678	4.71148	4.38158	5.00335	4.60393	5.96418	7.51611	8.52417	8.44603	7.1207	7.85377	6.887	9.14034	6.56569	7.27592	7.65797	7.5888	7.01433	7.58358	8.58684	8.10682	9.08209	8.75381	8.13269	-9.16954	-3.19685	9.16954	down	1.72312e-13	1.35968e-10
83478	ARHGAP24	Rho GTPase activating protein 24	8.40265	8.34003	8.3418	7.20945	6.62094	6.10751	8.79627	8.92904	8.74628	7.23301	8.46156	6.16517	7.57846	7.54262	7.29717	6.62277	8.22015	6.31296	7.91726	9.24441	9.78794	9.31257	9.63413	9.12197	9.86218	9.88445	9.36925	9.01015	9.46816	9.40537	9.5821	9.63426	9.00197	9.44901	8.85741	9.6435	10.1625	10.2344	-3.69429	-1.8853	3.69429	down	2.72132e-08	1.09547e-06
10203	CALCRL	calcitonin receptor like receptor	9.53343	9.96914	9.60683	6.47379	7.67843	7.74135	9.24418	9.16358	10.4599	8.3055	9.40067	8.67232	8.59501	11.4588	8.66301	8.96043	9.91954	6.78268	9.7757	8.8364	7.43699	7.01438	7.70575	7.67024	7.49285	7.5721	7.7014	8.5838	8.027	7.58797	7.82868	7.49461	6.7309	8.24183	7.4848	8.05799	8.02047	7.45981	2.35306	1.23454	2.35306	up	0.000402389	0.00187933
5162	PDHB	pyruvate dehydrogenase (lipoamide) beta	8.59217	8.35468	8.60625	9.34405	5.7739	7.11516	7.78515	8.08042	8.04187	7.61472	7.77043	6.72174	8.30411	8.47408	7.73313	8.14374	7.93981	7.63894	8.11419	9.14122	8.78727	9.07499	9.07513	9.17592	9.29066	9.0851	8.89089	8.54746	9.05881	8.76377	9.25725	9.13965	8.7765	9.11535	9.37084	9.39518	9.80695	9.76865	-2.34593	-1.23016	2.34593	down	1.96655e-06	2.85877e-05
685	BTC	betacellulin	4.71298	4.04252	4.74218	6.5353	4.23346	4.47213	5.73265	4.90327	4.40661	5.01591	4.55488	4.86014	4.97207	4.22879	4.36659	4.32735	4.67305	4.65106	4.5209	7.127	6.92867	6.32459	6.29655	4.95023	5.34923	6.27363	6.75497	5.80034	5.83391	6.74637	5.56197	5.53809	5.24971	5.43249	5.67516	6.81737	7.53982	5.9118	-2.597	-1.37685	2.597	down	1.68626e-07	4.32372e-06
3303	HSPA1A	heat shock protein family A (Hsp70) member 1A	10.6368	8.48389	8.26771	8.24177	9.49033	8.44117	8.60433	9.26503	8.53745	9.16197	9.87384	9.13251	8.21949	8.9921	10.0762	10.3048	9.32803	8.76333	9.03606	10.0918	9.30781	10.9857	9.67394	10.7186	8.27578	10.4087	9.91555	11.8423	10.5793	11.9075	9.89437	9.31431	11.3468	10.6252	10.7908	10.6907	8.88813	9.33253	-2.20968	-1.14383	2.20968	down	2.17629e-05	0.000183613
55256	ADI1	acireductone dioxygenase 1	8.35557	8.48397	8.42735	8.11085	7.43084	8.11036	7.82869	8.10917	7.95895	7.20685	8.22086	6.92797	8.55417	7.63553	8.20878	8.06258	7.87121	7.94934	8.06087	8.63093	8.23962	9.84101	7.95371	9.66439	8.91484	10.3168	8.47036	8.76932	9.95797	9.68998	9.40938	9.34364	10.0289	8.80356	9.67752	9.05351	8.8357	10.3809	-2.44155	-1.2878	2.44155	down	2.31954e-06	3.25116e-05
1515	CTSV	cathepsin V	4.7766	4.40667	4.3186	5.96735	4.26335	4.57258	4.22762	4.33734	4.48594	4.44767	4.33076	4.88957	4.68877	4.54601	5.17574	4.34993	4.56411	4.77903	4.3746	4.74313	4.87163	5.70599	5.05566	6.47898	6.99124	8.91025	6.2682	6.06743	8.46996	5.53083	7.25267	6.08709	7.66443	5.11567	6.26486	5.28214	4.5439	8.25585	-3.22041	-1.68725	3.22041	down	3.20109e-05	0.000249398
100528017	SAA2-SAA4	SAA2-SAA4 readthrough	10.0923	5.67621	6.2906	5.80326	5.85905	10.6339	5.86482	5.8302	5.64287	5.92515	6.17764	7.61204	8.71793	5.83826	5.68083	9.37297	5.62387	10.212	6.60434	5.39	5.34398	5.38186	5.48246	5.2382	5.51128	5.47321	5.41981	5.27112	5.28501	5.36999	5.36483	5.23033	5.398	5.3857	5.54505	5.31866	5.70007	5.33796	3.09972	1.63214	3.09972	up	0.000216643	0.0011371
285596	FAM153A	family with sequence similarity 153 member A	5.63001	6.37942	5.08458	5.49307	8.80256	8.59708	7.41571	6.49248	7.44317	6.29124	6.89534	6.57007	6.34562	6.48904	6.51482	5.05703	6.23624	7.78061	7.41551	5.64782	5.10386	6.43558	4.77984	5.56852	5.15755	5.50162	5.68766	5.76321	5.43974	6.05801	6.49805	6.19404	6.15939	5.62491	5.79438	5.22948	5.09084	5.19598	2.07455	1.0528	2.07455	up	0.000704162	0.002952
53828	FXYD4	FXYD domain containing ion transport regulator 4	5.47759	5.45388	5.99373	5.85009	6.12493	6.06892	5.901	5.61055	5.95323	5.73355	5.94956	6.35171	5.84271	5.97461	5.78312	5.94949	5.75353	5.61195	5.7066	9.71708	8.12922	9.6365	7.16103	7.70586	6.5232	6.57517	8.89611	7.65585	6.86024	9.56594	7.19981	8.37767	6.91364	8.33432	7.79141	7.93354	9.07268	6.36707	-4.19819	-2.06977	4.19819	down	3.98842e-08	1.44894e-06
28568	TRBV19	T cell receptor beta variable 19	8.56633	8.2465	8.11645	7.27005	9.71687	9.03634	5.96835	8.86641	9.19699	8.27775	10.5175	8.08932	9.14509	7.43062	8.17076	11.2329	9.03413	9.50022	8.76239	7.95134	6.1675	6.32048	8.15683	6.70705	7.59407	6.88602	6.12395	8.46932	8.07353	7.63306	6.66046	8.2066	6.83844	8.3235	8.32214	7.72974	6.37034	6.07341	2.63297	1.39669	2.63297	up	4.83653e-05	0.000346487
64577	ALDH8A1	aldehyde dehydrogenase 8 family member A1	6.86275	7.98939	8.28644	4.98492	7.83439	6.76587	9.12647	8.27464	8.72042	7.08359	3.63862	7.78145	8.20637	5.49178	7.84356	4.92179	7.48874	6.2487	6.92688	8.70436	7.87951	8.0443	7.53399	8.39833	8.77874	9.61234	7.37858	7.24572	9.18477	7.78766	8.52098	7.35732	8.08784	7.33588	7.84919	7.61266	7.13785	9.77987	-2.05571	-1.03964	2.05571	down	0.00489955	0.0141633
29923	HILPDA	hypoxia inducible lipid droplet-associated	8.08841	9.40348	9.79181	6.32881	8.97195	8.9434	9.35615	7.89684	9.73054	7.66297	9.14117	7.56534	9.94498	8.64468	10.0145	5.41499	9.56609	9.09939	10.3611	5.32094	5.08688	4.29112	4.80201	4.61273	5.87543	4.60501	4.41394	5.85776	4.62038	4.74626	4.88329	4.43611	4.84668	5.1766	4.90529	5.04268	4.70628	4.61726	14.3832	3.84631	14.3832	up	5.66009e-12	2.08787e-09
493913	PAPPA-AS1	PAPPA antisense RNA 1	6.88508	5.98828	7.3542	7.7208	6.88281	6.55352	7.27816	7.93297	6.26159	7.21605	6.57989	7.4769	6.66953	6.3488	6.48539	7.38678	6.73547	5.9139	6.5995	8.43522	9.03734	9.67646	9.10459	8.87084	10.6114	7.30302	9.17986	8.26013	8.47706	8.32428	8.6217	9.57964	7.40023	8.91705	9.03449	9.04404	8.81839	8.22851	-3.80841	-1.92919	3.80841	down	1.78247e-09	1.55747e-07
285834	HCG22	HLA complex group 22	6.56805	9.9265	7.38484	7.85099	8.33793	10.7945	11.0185	11.4071	7.43026	7.80503	8.19754	9.37761	9.31443	8.25838	8.86707	7.93307	7.56263	8.73863	7.55268	6.51175	8.93209	6.62857	6.23789	6.41954	7.15992	8.58245	8.76438	6.14411	7.80547	7.5509	7.4864	7.70692	4.8257	6.76225	7.29018	6.5057	6.74514	6.60052	2.95133	1.56137	2.95133	up	3.62665e-07	7.77436e-06
389840	MAP3K15	mitogen-activated protein kinase kinase kinase 15	5.67062	5.33688	5.35066	6.83952	5.17142	5.29936	5.94837	6.20051	5.33418	5.56206	5.05752	5.28616	5.19177	5.35664	5.31534	4.87548	5.10312	5.07826	5.10694	6.59318	6.96251	6.92809	6.86009	6.8393	6.69979	6.95382	6.79918	5.44171	6.67403	6.94996	6.91338	7.04093	5.95776	6.67589	6.86439	6.78602	8.13447	7.23975	-2.60358	-1.3805	2.60358	down	1.89564e-08	8.32063e-07
10924	SMPDL3A	sphingomyelin phosphodiesterase, acid-like 3A	5.14927	8.38315	7.09274	5.35787	5.76234	5.88532	8.38055	9.75047	8.56134	7.86251	7.42083	6.08116	7.76649	6.25747	8.33325	6.5715	6.82579	7.73203	6.69401	4.88865	5.53453	5.02901	5.36095	6.26718	6.2186	7.45001	5.29147	5.02021	6.66192	4.80677	6.13755	5.06956	6.37282	5.1242	5.27577	5.33818	6.13397	7.98289	2.57284	1.36336	2.57284	up	0.000493135	0.00221084
552	AVPR1A	arginine vasopressin receptor 1A	8.32788	7.66588	7.60979	5.953	5.3539	7.07879	6.79413	6.16988	6.97976	6.37968	6.73867	5.6608	5.51254	9.81701	5.53559	7.12737	6.68197	4.40438	7.90311	6.54403	6.93914	6.96939	7.89407	8.99426	7.9161	7.7069	7.85705	7.6303	7.92428	6.92857	8.79397	8.74523	6.86392	7.73714	9.33005	8.34939	6.49482	7.60077	-2.03869	-1.02764	2.03869	down	0.0103537	0.0259083
221395	ADGRF5	adhesion G protein-coupled receptor F5	7.70487	9.03793	8.94094	5.92242	6.26224	7.60721	9.56606	8.24653	9.21679	8.42212	8.26192	8.12731	8.13218	10.2364	8.31521	7.33154	8.5887	5.48982	9.07934	8.06507	8.43641	9.05424	8.86267	10.0174	9.42118	9.34643	9.67729	8.59911	9.02049	8.69111	9.87772	10.0601	7.5949	9.69032	9.11324	9.63548	9.01979	9.65662	-2.0257	-1.01842	2.0257	down	0.00489132	0.0141448
100507472	LOC100507472	uncharacterized LOC100507472	7.09179	7.69241	7.96808	5.4298	7.5433	10.7841	7.41151	9.09243	7.26	8.93241	8.91128	8.95056	8.79492	5.37545	9.97623	5.96222	7.42025	9.25008	6.17117	5.32048	5.22919	4.98765	5.03248	5.04779	4.79549	4.8103	4.73011	5.39553	5.0089	4.9779	4.55649	4.88224	4.53796	4.69926	4.88366	4.81917	5.04367	4.73841	7.86149	2.9748	7.86149	up	7.66235e-09	4.29125e-07
10610	ST6GALNAC2	ST6 (alpha-N-acetyl-neuraminyl-2,3-beta-galactosyl-1,3)-N-acetylgalactosaminide alpha-2,6-sialyltransferase 2	4.38203	4.92386	3.77356	7.11496	4.16929	4.69954	4.65309	6.23265	4.847	5.11003	4.61193	4.29585	3.98344	4.09014	4.09597	3.57343	4.74882	4.15294	4.19683	5.36424	5.66307	5.00559	6.63157	6.35831	7.05706	7.32645	5.34943	5.79453	6.89265	5.57136	6.10201	5.33964	5.42396	5.84492	5.49492	5.68891	6.32858	6.9013	-2.62779	-1.39385	2.62779	down	7.73627e-07	1.38284e-05
5340	PLG	plasminogen	5.47084	7.45759	4.39934	4.16003	4.48774	4.40534	4.44247	5.27436	5.77195	4.52388	5.38544	5.72586	4.87745	4.58733	5.50805	4.5882	4.49478	4.42999	4.31208	4.9467	6.22067	7.24368	4.68029	8.31488	6.77651	10.0692	6.25125	7.25463	9.64584	7.26774	8.08197	7.16617	8.36422	6.1874	7.93177	6.72942	5.47608	10.5135	-5.1298	-2.3589	5.1298	down	1.14609e-05	0.000111876
2243	FGA	fibrinogen alpha chain	5.43526	4.96263	4.71322	4.83789	4.98939	12.6619	7.84039	8.17209	4.80321	5.3935	10.0912	6.52627	5.02704	5.09491	4.87384	5.54472	8.77706	10.1257	6.05373	4.69679	5.26548	5.43427	5.85624	4.92756	5.84098	4.67776	4.81636	5.12825	4.97246	5.64773	4.89476	4.75268	6.13884	4.63626	4.99094	4.72302	4.42835	4.41759	2.95259	1.56198	2.95259	up	0.00456694	0.013363
2266	FGG	fibrinogen gamma chain	5.3813	4.99784	5.14661	5.49352	4.85848	12.8815	7.87656	9.55778	5.14661	5.31121	11.7601	6.73724	5.38503	5.4987	5.08297	6.64293	10.849	10.2378	6.60141	5.17215	5.42609	5.60004	5.63022	5.35755	6.15934	5.53451	5.34277	5.29086	5.39105	5.70659	5.44414	5.14015	6.35341	5.32618	5.69564	5.46279	5.33232	5.36081	3.06702	1.61684	3.06702	up	0.0058463	0.0163221
64420	SUSD1	sushi domain containing 1	6.0426	4.99042	6.37243	6.11699	5.69563	4.79586	6.26802	6.82577	6.03809	4.96391	4.57365	5.0347	5.87565	5.78263	5.63117	5.87498	6.72696	5.64975	6.02788	8.05729	7.49841	6.6477	7.28987	7.11005	7.14552	6.47571	6.76331	6.48701	6.66251	6.30205	6.99277	7.63352	5.05817	7.58939	7.09368	7.67845	7.70109	6.41022	-2.34051	-1.22682	2.34051	down	2.80332e-06	3.78464e-05
85477	SCIN	scinderin	5.36023	4.17697	7.30259	9.02312	6.49296	4.24498	6.45722	4.55611	4.01002	4.03228	3.55751	3.89882	5.19446	5.6367	5.62051	5.07503	5.12703	3.53199	4.43693	8.63191	8.36802	7.84387	7.92392	7.86615	6.92483	7.07721	8.12938	6.46946	7.50327	8.06931	8.01658	8.36268	6.42473	8.51102	8.12672	8.39858	8.62027	7.6792	-6.47711	-2.69535	6.47711	down	5.52593e-08	1.84529e-06
55195	C14orf105	chromosome 14 open reading frame 105	5.33409	7.57642	7.55529	4.5352	7.80027	5.78646	8.99881	4.583	7.77528	7.79015	7.14317	6.65247	7.60338	6.35393	7.24296	4.31788	7.21002	7.00785	6.66622	7.83552	6.94358	7.9838	8.22015	8.03769	7.82292	7.73062	8.08126	7.92867	7.84273	7.65988	8.20579	7.90636	7.57654	8.28076	7.82242	8.26219	8.01433	8.21079	-2.26685	-1.18069	2.26685	down	0.000552429	0.00242334
968	CD68	CD68 molecule	9.08669	8.85465	9.16378	10.2654	9.01115	9.75328	8.41036	10.4592	9.3626	8.38712	9.59794	9.0821	9.97655	9.75915	10.1567	10.4392	10.1504	10.3336	9.40949	7.62412	7.16016	7.30114	7.76683	7.87706	8.14448	8.3129	7.41682	8.11403	8.12013	7.52715	7.7216	7.58383	8.74695	7.62809	7.86366	7.41066	7.12492	8.19947	3.45883	1.79028	3.45883	up	3.63532e-09	2.56836e-07
146802	SLC47A2	solute carrier family 47 (multidrug and toxin extrusion), member 2	5.42809	5.57739	4.98987	4.8842	6.05059	5.53858	5.79962	5.33871	5.15819	5.50598	5.41267	5.65728	4.86779	5.10793	5.0533	5.70137	4.97228	6.43859	4.83716	5.8199	6.16471	6.16022	6.73578	6.93768	7.96671	8.18007	6.85535	6.26672	8.18001	5.99513	7.11422	6.65368	6.4441	5.97368	7.46548	6.90771	5.4456	8.10804	-2.68321	-1.42396	2.68321	down	6.79345e-07	1.25484e-05
10786	SLC17A3	solute carrier family 17 (organic anion transporter), member 3	6.24438	10.0738	7.44254	4.99807	9.52179	6.04704	8.24116	6.79565	9.78953	9.95788	10.3958	9.96084	6.50109	7.33584	5.36301	6.05289	7.04442	8.93181	7.60729	4.8774	5.57731	5.81965	5.97264	6.72357	6.22889	7.50816	6.0734	5.97534	7.10147	5.51241	8.10656	6.0936	6.3015	6.01851	6.68178	7.16951	5.44294	7.63185	2.72594	1.44676	2.72594	up	0.00102798	0.00399032
8641	PCDHGB4	protocadherin gamma subfamily B, 4	9.94827	10.9957	10.5881	8.81959	9.71572	10.8857	10.5423	10.9258	10.4046	10.855	10.1552	10.2349	9.92195	9.85444	10.509	9.07438	11.3472	10.5919	10.4852	9.64368	8.89994	8.84185	10.0274	9.30511	9.63866	8.79895	9.36683	9.47796	9.291	8.77419	9.38169	9.61491	8.43389	9.78265	9.23505	9.44954	9.31882	9.2134	2.0264	1.01892	2.0264	up	8.6544e-06	8.98072e-05
23151	GRAMD4	GRAM domain containing 4	6.41717	7.22512	6.32915	6.01056	6.70992	6.31357	6.85784	7.24267	6.63124	7.31825	7.1705	7.33788	6.98918	5.91892	6.86481	6.29478	6.80848	6.86938	7.34124	5.92894	6.02246	5.30994	6.09874	5.46529	5.83992	5.66673	6.11873	5.7192	5.55392	5.68289	5.54643	5.5613	5.26054	5.77975	5.94388	5.84819	5.72723	5.77574	2.05929	1.04215	2.05929	up	5.83418e-09	3.57283e-07
80854	SETD7	SET domain containing (lysine methyltransferase) 7	8.67046	7.17846	7.43773	7.6945	8.06931	7.70262	7.25753	7.92215	7.48448	8.17014	7.18505	7.3219	7.62215	8.11636	6.87222	7.03617	7.66798	7.68351	7.63125	6.79469	7.06684	6.59018	6.74386	6.44815	6.52265	6.08449	6.66317	6.83839	6.43767	6.60668	6.37068	6.34808	6.21407	6.80254	5.8395	6.66902	6.3756	6.33692	2.14909	1.10373	2.14909	up	3.70608e-09	2.57566e-07
51233	DRICH1	aspartate-rich 1	5.33696	4.89732	4.73796	4.26623	6.45419	4.55531	6.83266	8.09234	6.39822	4.27093	3.70188	4.47703	4.34425	4.28445	4.92932	3.94863	3.74229	4.01778	4.98074	5.0935	4.81544	7.13385	6.75149	7.98664	6.22412	6.65365	7.85827	7.30205	6.03276	5.18742	7.9728	7.26945	7.04349	6.6106	6.08995	6.03626	6.06721	7.45007	-3.13382	-1.64792	3.13382	down	8.04942e-07	1.43162e-05
100158262	SCARNA9L	small Cajal body-specific RNA 9-like	6.3668	6.73056	6.91591	6.68647	7.69837	7.42023	8.11672	7.36605	6.8338	6.75445	6.58197	6.92517	8.20852	5.95454	7.33325	6.6808	6.82726	6.78591	6.40116	5.2885	7.12311	5.98506	5.99818	5.23459	5.74819	5.33784	5.96446	6.02027	6.11544	5.68408	5.00029	5.95998	6.24435	5.64608	5.81059	5.7723	5.40615	5.09139	2.32752	1.21879	2.32752	up	7.18687e-07	1.3073e-05
554282	FAM72C	family with sequence similarity 72 member C	5.06655	6.03464	5.6157	8.00528	5.74591	6.88548	5.35705	5.77683	4.99982	5.86923	5.96165	6.48625	5.66167	6.96419	6.17577	7.2681	5.34759	6.5524	5.64832	4.90279	6.17478	4.98293	4.86096	4.56812	4.17616	5.0034	4.86064	5.37968	5.10976	4.67699	4.40999	5.18384	5.81505	4.59042	4.78829	4.93899	4.19219	4.27962	2.2747	1.18568	2.2747	up	1.44632e-05	0.00013357
3945	LDHB	lactate dehydrogenase B	11.398	11.6055	11.3422	12.2134	9.86889	10.876	11.709	11.1271	11.3362	10.5379	10.7973	8.84625	10.9952	11.3585	11.2743	10.4494	11.2148	11.3441	10.9862	12.2662	12.4684	12.3293	12.2689	12.4121	12.5502	13.0342	12.2609	11.8381	12.8154	12.3977	12.6102	12.3168	12.2583	12.4656	12.503	12.5712	12.9647	12.9306	-2.77544	-1.47272	2.77544	down	3.86138e-08	1.4162e-06
84449	ZNF333	zinc finger protein 333	6.00904	6.4521	7.35504	7.22709	7.02083	6.97694	5.95224	6.64305	6.90575	7.36627	7.46255	7.0297	6.90067	6.55686	6.2096	8.86457	7.64412	7.45159	6.57904	5.8039	6.02963	5.83572	6.47477	5.27994	6.75241	5.75719	5.27358	5.73393	5.60885	5.25172	5.8235	5.8106	5.18519	5.59747	6.14729	5.75358	5.25964	5.30649	2.39335	1.25903	2.39335	up	8.30312e-08	2.50026e-06
23303	KIF13B	kinesin family member 13B	8.65261	8.90932	8.5738	7.99825	9.62556	8.44738	9.28561	9.78889	9.01054	8.5997	9.19763	9.17395	8.41161	8.87977	9.01745	8.75941	8.9543	8.66344	8.90499	10.2209	10.1442	9.79439	9.98205	9.94299	10.0934	9.94851	10.0739	9.51746	9.89734	9.75547	9.75472	9.9243	9.44576	9.75641	10.0194	10.1177	10.1265	9.97297	-2.04682	-1.03338	2.04682	down	7.3256e-09	4.14501e-07
144811	LACC1	laccase (multicopper oxidoreductase) domain containing 1	5.45951	6.27967	6.80147	5.19896	6.61374	6.07311	6.45095	6.22069	6.2023	5.91869	6.87128	6.32019	7.14152	6.19483	6.79111	6.39794	7.07316	6.26681	6.19756	5.41647	5.47254	5.62076	5.3396	5.33574	4.92611	5.24563	5.34019	5.64847	5.38152	5.15178	5.16907	5.13225	5.47841	4.996	5.0577	5.07314	4.8482	5.10093	2.13099	1.09153	2.13099	up	3.71199e-08	1.37988e-06
4067	LYN	LYN proto-oncogene, Src family tyrosine kinase	9.23874	8.94885	9.19632	10.6839	8.393	8.77758	7.46153	8.95991	9.52986	8.82478	9.2253	7.16673	8.87795	9.79801	8.4557	10.0687	9.72634	9.28425	9.36645	9.03111	8.14299	7.00535	8.59558	7.83226	8.27102	6.93444	7.54545	8.26539	7.90763	7.96443	7.46544	8.31002	6.40608	8.49463	8.32178	8.4567	8.41984	7.38385	2.16951	1.11737	2.16951	up	7.84424e-06	8.32214e-05
79690	GAL3ST4	galactose-3-O-sulfotransferase 4	6.93442	6.0377	6.72779	5.87163	6.01382	6.58592	5.41582	6.26811	6.03107	6.42165	6.53065	6.15049	6.38233	6.45734	6.24493	7.35068	7.30145	6.84449	6.38265	5.3065	5.17001	5.57592	5.56632	5.41811	5.4493	5.34369	5.34608	5.63521	5.55965	5.94427	5.2174	5.11744	5.72027	5.63452	5.12373	5.16445	5.44121	5.1868	2.00234	1.00169	2.00234	up	8.91269e-08	2.63825e-06
9055	PRC1	protein regulator of cytokinesis 1	5.58779	6.14913	6.30757	8.91554	6.29982	7.93759	7.2104	5.9042	6.28079	6.00408	6.38548	6.64589	6.29863	5.54029	5.90951	6.9224	5.6181	7.03928	5.71117	5.24062	5.95362	5.44927	5.51979	5.23369	5.2512	5.03396	5.36672	5.94859	5.00286	5.82853	5.18662	5.6782	5.45072	5.40038	5.76601	5.6693	5.19938	5.06906	2.03082	1.02206	2.03082	up	3.80356e-05	0.000285215
23327	NEDD4L	neural precursor cell expressed, developmentally down-regulated 4-like, E3 ubiquitin protein ligase	6.74611	7.70235	7.29582	4.87709	7.50023	6.02667	8.00045	7.28238	7.65164	8.37451	5.56116	5.89059	7.37422	6.20377	7.17918	4.97954	6.09777	5.449	7.13676	8.63231	9.3451	9.14531	8.59544	9.37306	8.40338	9.07886	9.24498	8.1026	8.89582	8.94567	9.11324	9.36216	8.2945	9.01552	8.9993	9.17118	9.62534	9.22869	-4.84319	-2.27596	4.84319	down	1.58178e-09	1.43456e-07
23105	FSTL4	follistatin-like 4	4.6559	5.28583	4.58288	6.52446	5.17509	4.69916	4.52834	4.78588	4.47005	5.96558	4.74757	5.16169	4.54548	4.89581	4.7847	4.73504	4.56007	4.74098	4.67292	5.87649	5.45704	6.28271	5.61776	6.20519	5.96918	5.7187	6.53985	5.78015	6.138	6.39404	6.1149	6.09837	5.42686	5.0408	6.66145	7.06814	5.12771	6.49114	-2.1118	-1.07848	2.1118	down	3.90574e-06	4.83966e-05
28639	TRBC1	T cell receptor beta constant 1	8.56633	8.2465	8.11645	7.27005	9.71687	9.03634	5.96835	8.86641	9.19699	8.27775	10.5175	8.08932	9.14509	7.43062	8.17076	11.2329	9.03413	9.50022	8.76239	7.95134	6.1675	6.32048	8.15683	6.70705	7.59407	6.88602	6.12395	8.46932	8.07353	7.63306	6.66046	8.2066	6.83844	8.3235	8.32214	7.72974	6.37034	6.07341	2.63297	1.39669	2.63297	up	4.83653e-05	0.000346487
27242	TNFRSF21	tumor necrosis factor receptor superfamily member 21	6.62279	7.77075	7.52467	6.05998	6.24561	4.66799	6.3708	4.55669	7.10947	6.08307	6.53778	5.36929	6.06871	6.53805	6.50883	4.68152	5.99253	4.95363	6.57487	7.97378	6.86925	6.8568	7.4414	7.0828	8.51879	8.97175	6.88463	6.03253	8.40966	6.04695	7.92477	7.15624	7.11945	7.0218	7.2603	7.54635	7.48656	8.96658	-2.51984	-1.33333	2.51984	down	0.000184631	0.00100426
348158	ACSM2B	acyl-CoA synthetase medium-chain family member 2B	7.30568	10.153	8.01456	4.79271	9.26949	5.86049	10.1035	10.1276	9.40022	9.84116	8.3274	9.70186	7.84627	5.37652	8.14215	5.47137	8.08975	7.13784	8.20499	6.43701	7.45769	9.61512	8.72496	9.602	9.99872	11.1325	10.0955	8.99662	10.844	8.82092	10.2504	8.90607	10.2446	8.52399	9.95423	9.74039	7.04011	11.4448	-2.45899	-1.29806	2.45899	down	0.00558406	0.0157273
64782	AEN	apoptosis enhancing nuclease	7.71613	8.48286	8.9983	7.46844	9.11427	9.16747	8.61276	8.99233	8.33833	8.97701	8.36792	9.04796	9.06274	8.68706	7.95263	9.22764	8.67194	9.53818	8.49668	7.62471	7.97703	7.18875	7.64197	7.41049	7.51112	7.37782	7.39628	7.43567	7.6311	7.27373	7.18562	7.63479	7.17883	7.3389	7.6823	7.62783	7.29258	6.86599	2.36933	1.24448	2.36933	up	9.41805e-09	5.04001e-07
1410	CRYAB	crystallin alpha B	6.56499	6.48928	6.12213	6.06436	5.53614	9.63236	8.06826	8.97423	6.63913	6.33751	7.16597	8.32285	5.62087	6.40376	7.64572	5.23065	6.25918	5.67648	5.91696	5.70225	5.33284	5.5953	5.3298	5.69869	5.7427	6.49146	6.05446	6.06369	6.28929	5.95748	6.13122	4.56751	5.85257	6.53453	4.97349	6.35256	5.96122	4.91107	2.00941	1.00677	2.00941	up	0.000209904	0.00111043
130271	PLEKHH2	pleckstrin homology, MyTH4 and FERM domain containing H2	4.617	3.83789	4.42145	3.61635	5.32663	3.06123	5.53004	3.6634	5.10356	5.80516	5.02458	4.09532	4.25368	5.03438	3.85898	3.54604	4.67692	3.35728	5.0531	5.7526	6.74114	6.02491	6.47368	5.29482	5.19074	4.85585	6.49224	5.86204	5.40214	6.03081	5.00323	5.21374	5.16912	5.44099	5.12923	6.02528	6.24818	4.26723	-2.29195	-1.19658	2.29195	down	0.000108019	0.000655063
54567	DLL4	delta-like 4 (Drosophila)	5.64083	6.74153	5.69948	4.73887	5.99938	5.43753	5.27862	5.67473	7.04043	6.09854	5.79301	5.68757	5.59361	6.10177	6.10359	4.85926	6.61942	4.33166	7.92048	4.39769	4.45785	4.92476	4.81169	4.52346	4.90017	4.77085	4.43965	5.42447	4.41399	4.77499	4.82812	4.95868	4.75597	5.13265	4.86404	4.77763	4.67296	5.01889	2.1134	1.07957	2.1134	up	3.64497e-06	4.60276e-05
57127	RHBG	Rh family, B glycoprotein (gene/pseudogene)	6.08653	5.50575	5.2828	5.94805	5.68866	6.15615	5.92834	5.44783	5.43508	5.70589	5.35171	5.78297	5.49072	5.30302	5.9136	5.56759	5.60889	5.54927	5.30803	6.63462	6.88706	7.85505	6.67669	7.5232	6.18145	6.9727	7.74594	7.90552	7.03389	7.67543	7.44748	8.05912	6.77525	7.26591	7.41157	7.80486	6.79114	6.79561	-3.0294	-1.59903	3.0294	down	8.9612e-10	9.8513e-08
645843	TMEM14EP	transmembrane protein 14E, pseudogene	9.58289	9.86483	9.50329	7.48226	9.95101	11.7674	10.4705	10.2372	9.5773	10.3256	10.4996	10.6776	9.6824	9.20021	9.52069	10.6235	9.24373	9.68882	9.48782	8.60068	8.65691	8.41059	9.13509	8.48865	8.50059	8.85703	9.03789	8.7588	8.87335	8.26399	8.88192	8.5712	7.44108	9.14949	8.79378	8.45616	8.4376	8.18918	2.38995	1.25698	2.38995	up	3.06966e-06	4.05654e-05
171425	CLYBL	citrate lyase beta like	8.15532	8.66372	8.8486	6.26012	8.17167	6.64188	8.25007	9.18921	8.15822	7.99848	8.29621	7.73778	8.4346	6.82045	8.40421	6.77683	7.70171	8.1097	7.80403	8.77749	8.98129	9.09112	8.25994	9.21934	8.80743	9.62735	8.69023	8.26047	9.263	8.90553	8.94266	8.85356	9.05291	8.71454	9.07392	9.23704	9.29322	9.89795	-2.11451	-1.08033	2.11451	down	5.06944e-06	5.89508e-05
54682	MANSC1	MANSC domain containing 1	5.91682	6.81708	6.56665	4.75643	4.69814	4.18157	6.52442	6.20851	7.25632	6.06513	5.69887	5.3714	5.56604	8.01433	6.54154	5.37221	6.67151	4.3734	7.056	8.25668	7.28903	6.64649	7.52891	6.69517	7.40813	6.52149	7.35659	6.56814	6.4354	6.99209	7.16316	7.7385	5.39686	7.62165	6.49721	7.41885	7.87885	6.88602	-2.12353	-1.08647	2.12353	down	0.00212404	0.00717609
4860	PNP	purine nucleoside phosphorylase	8.15269	8.23031	8.44386	8.43845	7.39689	7.89532	7.77901	8.02607	8.87328	7.44612	8.25161	6.5657	7.95904	8.08772	8.13562	8.28416	8.47611	7.5465	8.36076	7.87739	8.56943	9.99271	8.61746	9.53383	9.10092	8.95652	9.39417	8.91579	8.66086	10.1719	9.15531	9.56403	8.89703	9.91426	9.63394	9.53327	9.5623	9.86459	-2.36255	-1.24034	2.36255	down	1.65284e-07	4.25841e-06
83953	FCAMR	Fc receptor, IgA, IgM, high affinity	4.54024	5.15763	4.92691	4.12784	4.51789	4.30474	4.97388	4.38203	4.17748	5.03282	4.36831	4.61865	4.32096	4.37622	4.06238	4.19248	4.4673	4.52227	4.21356	4.49733	4.63715	6.57395	5.1864	6.15768	6.61173	7.04012	4.98473	5.83733	6.6845	6.20039	5.62483	6.3099	6.76367	5.54304	5.43215	6.00462	3.92843	7.74152	-2.62709	-1.39347	2.62709	down	1.81654e-06	2.6917e-05
29121	CLEC2D	C-type lectin domain family 2, member D	7.71507	8.17388	8.47822	6.44008	8.68979	8.15441	7.90859	8.35689	8.68819	8.24189	9.55098	8.59974	9.12253	8.68951	9.30487	9.6672	8.7413	8.46817	8.91281	7.62492	6.55727	6.80712	7.25187	6.4056	6.78681	5.83091	6.93438	7.5557	7.44325	6.67095	5.94501	7.34279	4.85537	7.30213	7.07128	6.92025	6.66377	5.97512	3.4518	1.78735	3.4518	up	7.24837e-08	2.25889e-06
941	CD80	CD80 molecule	6.75669	6.18581	6.66663	7.26332	7.41602	7.30305	5.95892	6.92119	6.74736	6.63264	7.58025	6.7663	7.09103	6.01646	6.19832	9.22712	7.49211	7.38569	6.57943	6.26255	5.61403	5.34513	5.58423	5.37852	5.62628	5.45184	5.45111	6.11363	5.84546	5.67257	5.49218	5.85797	6.49582	5.8083	6.55242	5.59755	5.3625	5.42872	2.33521	1.22355	2.33521	up	2.39908e-07	5.67423e-06
28896	IGKV1D-33	immunoglobulin kappa variable 1D-33	5.70523	5.44343	5.15323	5.94805	6.40078	6.73903	5.72218	5.727	5.67597	5.47691	7.46966	6.36068	5.77116	6.59003	6.10119	10.1151	6.14449	7.90504	5.73994	5.60621	5.19614	5.76251	5.25092	5.11222	5.12744	5.09637	5.02462	5.12008	5.41628	5.25581	5.09075	5.2022	4.95825	5.66503	6.80997	5.41051	4.96314	5.00029	2.0088	1.00633	2.0088	up	9.76619e-05	0.000603512
22978	NT5C2	5'-nucleotidase, cytosolic II	4.92708	5.55287	5.93608	4.8131	5.9234	5.09858	7.47738	5.02215	5.30249	5.37652	5.02877	5.18043	5.58915	5.96774	4.32668	5.13015	5.19572	5.23961	5.08581	5.49219	6.80773	7.10192	6.39406	6.9901	6.31328	7.91344	6.63146	5.69238	7.21769	5.91719	7.31641	7.17778	6.12113	6.18445	6.91946	6.2638	6.62661	7.39984	-2.42726	-1.27933	2.42726	down	3.43685e-09	2.46147e-07
51363	CHST15	carbohydrate (N-acetylgalactosamine 4-sulfate 6-O) sulfotransferase 15	8.38057	10.1293	9.44695	8.00723	8.63836	11.0042	7.6432	8.27118	8.95082	9.0342	9.89488	7.75718	10.2305	10.0919	8.8897	10.2107	10.497	8.99938	9.92933	8.74496	8.39178	7.2218	8.36285	7.07218	7.8801	6.96216	6.92942	8.44973	7.58326	7.44159	6.68937	7.65798	7.0847	7.89852	7.63025	7.46733	7.39738	6.36976	3.30538	1.72482	3.30538	up	4.44551e-07	9.04738e-06
6507	SLC1A3	solute carrier family 1 (glial high affinity glutamate transporter), member 3	7.63008	7.6339	5.95486	6.78202	5.23277	7.43139	7.25761	8.43964	7.12851	6.46085	7.71992	6.94853	7.01468	8.52001	7.4423	8.95278	7.2811	7.04238	7.43609	4.81095	5.75286	4.24334	5.16538	4.59837	5.25105	5.67927	4.99598	5.04477	5.48453	4.70788	4.79859	4.40174	4.26683	4.7838	5.16255	5.04162	4.69142	4.58199	5.13492	2.36034	5.13492	up	4.01941e-11	9.88439e-09
7045	TGFBI	transforming growth factor beta induced	8.23653	7.63717	11.4868	8.02691	6.44139	12.3162	7.16598	8.45426	9.22316	6.92808	10.5114	7.85839	11.5981	9.75008	10.4037	9.58838	11.1953	10.7108	8.47041	7.07523	5.9108	5.586	6.03206	5.7857	6.22886	5.10762	5.69615	6.91086	5.56736	6.22236	5.51152	6.17764	5.68659	6.22294	6.72846	5.82536	6.04686	5.07186	9.81644	3.2952	9.81644	up	5.30714e-09	3.37082e-07
256714	MAP7D2	MAP7 domain containing 2	6.66201	8.78997	8.54742	6.61068	5.96193	11.6767	7.07654	7.82776	5.71566	6.85776	9.07	9.54995	10.2532	5.66283	9.64549	7.22001	9.27491	9.57131	7.46999	5.05883	5.48676	6.25307	5.49361	6.17316	6.61419	7.08107	5.95525	5.45823	6.54766	5.75506	6.14256	5.02682	6.53595	4.97879	6.36987	5.97888	4.88224	6.4561	4.49465	2.16821	4.49465	up	2.47606e-05	0.00020344
1462	VCAN	versican	8.65407	10.0995	11.4131	8.92654	10.6224	9.25273	9.86097	8.25425	10.4867	7.80215	10.8881	9.82444	10.7463	10.7166	10.0889	10.1799	11.2123	6.74756	10.8545	9.71938	7.62494	6.26549	9.20639	6.89862	8.35473	5.93248	6.52258	9.69686	8.85913	7.29175	6.69682	7.25883	6.06571	8.58414	7.06734	8.31315	6.88668	5.68698	4.92437	2.29994	4.92437	up	1.78454e-05	0.000157055
26027	ACOT11	acyl-CoA thioesterase 11	5.4844	5.41962	4.99334	6.60975	5.1131	4.88797	5.83888	6.30855	5.18274	5.29616	5.52181	5.3561	5.07958	4.82181	4.79044	4.83538	5.06696	5.12863	4.98074	7.04649	7.26399	7.9781	6.09158	7.99421	7.02999	8.32973	7.44854	7.20336	7.90036	7.60847	7.46427	7.43802	8.52611	6.83464	7.71704	7.6844	7.06364	8.53816	-4.70422	-2.23395	4.70422	down	1.57933e-10	2.95551e-08
8416	ANXA9	annexin A9	6.04277	5.69662	5.90141	4.92514	5.12526	7.41654	6.30746	7.49605	5.88446	7.38608	6.23368	6.34085	6.39875	5.73006	7.52008	4.89178	5.66374	7.36821	5.29106	8.96638	7.9802	7.94943	7.80495	7.70991	7.75555	9.01494	8.19921	8.00184	8.75813	8.438	7.9561	7.62873	7.82233	7.6455	7.8544	8.49543	7.74793	8.2465	-3.76708	-1.91345	3.76708	down	5.63619e-09	3.49873e-07
7098	TLR3	toll-like receptor 3	6.42245	8.34971	7.99889	7.81881	6.84759	7.90564	8.67005	8.95585	8.64544	8.51487	8.23857	6.83709	7.71591	6.56477	7.87025	5.99207	8.15745	7.80208	7.93507	7.02391	6.05708	4.94251	6.01406	5.48131	6.00759	5.43865	5.60282	5.81477	5.51934	5.65437	5.91889	6.07618	5.741	5.85982	5.58409	6.26117	6.38397	5.84658	3.7205	1.8955	3.7205	up	2.02282e-08	8.74902e-07
8324	FZD7	frizzled class receptor 7	5.08986	5.32907	4.54752	4.90831	4.72102	4.31942	5.38409	5.08601	4.82693	4.76937	4.58429	5.26786	4.11307	4.55084	5.44855	4.81368	4.56781	5.12321	5.73055	5.31423	6.2812	5.65481	6.2268	6.29445	5.52763	5.76751	5.96353	6.12353	5.69172	5.54567	6.55241	5.89631	5.41764	6.43806	6.51456	6.21701	6.09598	5.68928	-2.07665	-1.05426	2.07665	down	3.79163e-09	2.60212e-07
202151	RANBP3L	RAN binding protein 3-like	6.38278	4.9911	4.37022	5.42998	4.43957	4.65018	5.23886	4.6468	4.51371	5.28155	4.19033	5.36297	4.94985	5.0566	4.29274	4.25448	4.46945	4.4277	4.91356	10.54	9.80734	8.47226	8.23236	6.62588	6.73953	7.76782	8.74109	6.30837	7.37322	8.40096	7.71889	7.67852	6.36133	8.38697	7.03403	8.43357	10.756	7.66356	-9.31762	-3.21996	9.31762	down	4.26089e-11	1.03956e-08
29760	BLNK	B-cell linker	6.14496	7.18017	6.59651	6.76717	6.30456	6.60302	7.63916	7.45508	7.19953	6.57681	7.28909	5.90038	7.14783	6.64805	6.54248	8.37203	7.09378	7.064	6.22099	9.00814	8.90235	8.29881	8.92411	8.06886	8.93776	7.6026	8.82707	7.90838	8.02545	8.29581	7.88469	8.99148	6.71096	8.77984	8.01115	8.38852	9.09571	7.79508	-2.74819	-1.45848	2.74819	down	7.99767e-08	2.44669e-06
586	BCAT1	branched chain amino-acid transaminase 1, cytosolic	7.63947	6.95288	7.31235	8.09311	6.09033	7.44293	7.31193	7.34308	6.66841	7.03224	7.2702	7.62683	7.46711	9.01867	7.29636	9.38976	8.88151	9.60773	8.38929	6.37321	6.84423	5.69038	6.32342	5.29249	5.75842	5.32978	5.15528	5.40807	5.98849	5.47046	5.53325	5.44311	6.33203	5.95442	6.05281	6.03809	5.53056	4.71626	3.94197	1.97892	3.94197	up	5.54919e-09	3.47083e-07
85028	SNHG12	small nucleolar RNA host gene 12	8.53337	9.60878	10.239	10.3611	9.47243	11.1328	9.44456	9.80417	9.41272	9.14802	10.7257	8.9915	10.7621	9.38055	9.36946	10.1411	9.93501	9.58961	9.73831	8.66182	7.9905	8.26522	9.05282	8.10877	9.06288	8.14029	8.52898	8.72246	8.80099	7.71854	8.31836	8.78932	7.19024	8.63733	8.81035	8.67281	8.04744	7.78309	2.62826	1.39411	2.62826	up	1.6027e-08	7.34579e-07
4072	EPCAM	epithelial cell adhesion molecule	4.54485	6.06241	7.05765	3.67799	4.2287	4.70674	8.04343	8.01592	6.69933	6.63923	6.24461	5.32341	6.93073	4.30595	8.40049	3.73694	6.94506	4.47509	6.07019	9.76383	9.218	9.17617	9.83885	9.30047	9.95444	9.2202	9.70771	8.12555	9.15596	9.01257	9.58226	9.86879	7.72367	10.159	9.6189	10.0079	10.5602	9.92165	-11.8664	-3.56881	11.8664	down	8.44495e-10	9.41784e-08
5071	PARK2	parkin RBR E3 ubiquitin protein ligase	6.27649	6.57733	7.56562	5.47139	5.12163	5.53398	6.60321	5.27717	6.97721	4.96814	6.4789	5.45902	6.67036	6.17161	5.2407	4.76303	7.27485	4.53034	5.81936	7.39335	7.41418	8.23087	7.27868	7.756	7.53655	7.21353	8.1605	7.41641	7.25439	8.23887	7.72139	7.95322	7.50804	7.82803	7.21506	8.38593	9.05517	8.3692	-3.60487	-1.84995	3.60487	down	2.06598e-08	8.87227e-07
10288	LILRB2	leukocyte immunoglobulin-like receptor, subfamily B (with TM and ITIM domains), member 2	6.1593	5.50912	6.1555	5.73285	6.66212	6.90063	5.17449	5.92889	5.81136	5.99814	6.57176	5.88842	5.58841	5.59785	5.50623	7.95209	6.25171	6.84933	6.061	4.98337	4.49419	4.96461	5.11469	4.77173	5.43704	5.02175	4.75186	5.80781	4.66379	4.81474	4.91957	5.33467	4.92158	4.82164	5.31336	4.33984	4.59905	4.69887	2.27447	1.18553	2.27447	up	1.32546e-07	3.57836e-06
834	CASP1	caspase 1	9.21839	9.24876	9.55557	8.86084	8.68688	8.5	7.90894	9.26198	9.73131	8.94543	9.71472	7.58367	9.37282	10.0954	9.4116	10.0905	9.9208	9.64148	9.44433	9.10094	7.67668	6.78687	8.28927	7.29683	8.28309	6.739	7.01878	8.3337	8.11253	7.49738	7.41272	8.07861	7.52525	8.3439	7.85221	7.88276	7.28097	7.04114	2.84299	1.50741	2.84299	up	4.90388e-08	1.69332e-06
7431	VIM	vimentin	13.1683	12.676	12.9856	12.0548	12.7449	12.3443	11.8774	12.979	13.094	12.5812	12.9688	12.3216	12.9786	12.9235	12.3003	12.2232	13.0648	12.7769	13.1675	11.5633	9.91308	10.9292	12.1065	11.4273	11.4195	10.0703	11.219	12.3318	11.1753	11.6411	11.1788	11.6197	10.7143	11.8177	11.4197	11.6519	10.7586	10.3118	2.77344	1.47168	2.77344	up	6.47156e-09	3.8254e-07
1605	DAG1	dystroglycan 1	6.48011	6.08352	6.56124	6.62351	6.84899	6.22769	5.80686	6.18466	6.4528	5.85084	5.66776	5.83526	6.08663	6.10743	6.26895	6.04015	6.2271	6.45342	6.21611	6.87861	6.87296	7.33855	7.17542	7.49163	7.02124	6.9216	7.49671	6.78803	6.81313	7.20087	7.08421	7.61304	7.31336	7.38172	7.68784	7.53665	7.44131	7.24837	-2.0207	-1.01485	2.0207	down	2.1377e-10	3.68508e-08
9911	TMCC2	transmembrane and coiled-coil domain family 2	6.6497	6.08403	6.03107	6.57369	6.84441	6.53117	6.04272	5.83353	5.78278	6.23679	6.72618	7.72735	6.52359	7.17151	6.41252	7.12082	6.50232	6.39593	6.33901	6.57873	7.62632	7.61041	6.90416	7.83833	7.01098	7.28292	7.77754	8.22606	7.1183	8.75107	7.55688	7.81812	9.43932	7.85807	7.70737	7.56672	7.42305	7.35933	-2.22518	-1.15392	2.22518	down	3.27886e-07	7.24162e-06
64207	IRF2BPL	interferon regulatory factor 2 binding protein-like	8.21403	7.80411	8.03482	7.91211	7.61841	6.77048	7.6835	6.82331	7.92922	6.96044	7.40331	6.70184	7.47692	8.36479	7.66908	7.76246	8.50976	7.34658	8.27326	9.37765	9.67168	8.75487	8.83978	8.84698	8.99288	8.11906	8.59893	8.32629	8.33433	8.40169	8.10958	9.05911	7.96737	8.73246	8.98161	8.81229	9.23691	8.82951	-2.13065	-1.09129	2.13065	down	1.59514e-07	4.14877e-06
3310	HSPA6	heat shock protein family A (Hsp70) member 6	7.52677	7.31413	7.68682	7.43647	7.35336	8.31647	6.13143	7.86283	7.8858	7.76305	7.77692	6.20736	7.82399	8.08379	7.2618	9.11762	8.09562	8.53187	7.74005	5.8499	5.74254	5.24656	6.68225	7.45234	6.60987	6.58248	6.01377	8.18593	6.73608	5.30221	5.59179	6.59514	5.37217	6.92388	7.17016	6.83653	6.00276	5.97001	2.49391	1.31841	2.49391	up	2.33634e-06	3.26993e-05
102724652	LOC102724652	alpha-crystallin A chain	6.23343	5.05613	5.12815	5.25777	5.53697	5.80929	5.11514	5.2554	5.00785	5.45967	5.23585	6.0851	5.23353	5.68645	5.46593	5.3187	5.75014	5.24814	5.22615	6.05953	5.62336	7.76266	5.94728	8.43935	7.59038	8.69849	7.17253	7.24529	7.96483	7.5012	7.95382	7.03117	9.39543	5.95419	7.79083	6.68448	5.02262	9.2953	-3.72166	-1.89594	3.72166	down	4.25599e-07	8.75926e-06
10643	IGF2BP3	insulin like growth factor 2 mRNA binding protein 3	4.95859	5.40285	6.23942	7.70512	6.30044	9.13477	5.60609	5.61293	5.47305	5.78695	6.24274	6.36066	5.97625	6.95506	9.49075	8.20058	6.3408	8.32687	6.17607	5.56296	5.01732	4.87442	5.14811	5.31412	5.14735	4.88047	5.15341	5.27537	5.17915	4.95895	4.64584	5.31506	5.64023	5.1375	5.24362	5.04447	5.01785	5.1097	2.84126	1.50653	2.84126	up	2.52268e-05	0.000206217
284541	CYP4A22	cytochrome P450, family 4, subfamily A, polypeptide 22	7.35429	9.14571	6.85979	5.91734	8.62245	6.78006	10.2847	7.45904	9.16118	9.04601	6.16681	8.33405	6.3651	6.32006	6.21076	6.1863	6.63838	5.725	8.76162	6.75663	8.14113	9.79908	7.95853	9.79371	8.75763	11.5238	10.2406	7.96619	11.0476	8.70639	10.8885	8.82368	9.38307	8.8626	10.787	10.3435	7.90629	11.6347	-3.99738	-1.99905	3.99738	down	3.12356e-06	4.10093e-05
641700	ECSCR	endothelial cell surface expressed chemotaxis and apoptosis regulator	6.58792	6.52646	6.69072	4.76168	4.78385	4.92155	5.5154	6.39734	7.36941	6.15627	6.19638	5.76126	6.38203	8.17608	6.30312	5.5992	7.35862	4.59231	7.77959	5.51083	5.13356	4.77274	5.35593	5.04436	5.47118	4.89994	4.81212	5.60381	4.8875	5.2424	5.25489	5.0504	4.80994	5.42565	5.27885	5.18287	4.96137	4.89848	2.09426	1.06644	2.09426	up	0.000167203	0.000929489
1359	CPA3	carboxypeptidase A3 (mast cell)	5.24178	7.16639	7.17836	4.66003	4.35449	4.17542	4.24779	5.18563	8.55514	4.01356	7.57751	4.79484	5.57466	8.32301	5.18259	4.91007	6.78957	4.88068	7.78532	4.83204	4.32307	4.42402	4.43253	5.46643	5.26116	4.31521	4.18963	4.96138	4.49929	4.41227	6.59888	4.2463	4.79208	6.23469	4.43311	4.44711	4.74615	4.4797	2.03695	1.02641	2.03695	up	0.0126206	0.0304047
27445	PCLO	piccolo presynaptic cytomatrix protein	7.32932	6.96994	6.73183	6.60869	7.109	6.51469	7.54419	5.8005	7.22622	8.25018	5.80646	7.80836	7.01129	5.34839	6.89339	5.09267	5.98009	6.679	6.5767	7.17847	7.30226	8.29447	8.01503	7.52275	7.54491	8.41571	7.82186	7.61522	8.25661	8.17928	8.25034	7.59711	7.19705	7.48492	8.06089	7.81698	7.23571	7.83287	-2.10032	-1.07061	2.10032	down	7.77514e-06	8.27361e-05
26002	MOXD1	monooxygenase, DBH-like 1	5.07518	6.25175	7.11079	5.30341	4.7022	5.26982	4.99063	4.5457	5.11908	4.66443	5.7915	7.2625	6.77479	5.74312	6.89302	7.87013	5.52138	5.68592	6.44563	9.79165	9.36273	7.06799	9.34639	7.47429	8.26117	6.37817	7.10523	8.71888	8.42012	8.47519	7.7228	6.70323	6.89479	8.33006	7.84561	7.65999	8.87358	6.56103	-4.29836	-2.10379	4.29836	down	1.58296e-06	2.41651e-05
200373	CFAP221	cilia and flagella associated protein 221	6.47594	6.67081	6.73246	5.68809	6.83895	8.68167	6.74056	5.07963	6.03186	6.37223	6.74257	5.64093	7.52632	5.83475	7.9118	4.81734	6.20351	7.57729	5.3375	7.93172	8.12052	8.55312	8.87674	7.87758	7.80399	7.47164	8.36868	8.45956	7.92528	8.92729	7.74148	8.31636	7.25509	8.23396	7.78818	8.36198	8.02401	6.95607	-2.99724	-1.58363	2.99724	down	4.77813e-07	9.54248e-06
54507	ADAMTSL4	ADAMTS like 4	9.4392	10.4557	9.72916	8.93911	8.60057	8.6508	9.08381	10.1429	9.04829	8.30797	10.1358	9.24482	9.39003	9.09586	9.41316	9.1274	10.1418	9.07022	9.73356	8.01383	10.5229	8.00839	8.51015	8.0846	8.60813	8.2131	8.43184	8.26611	8.28191	7.61387	7.71045	9.188	6.98261	8.36286	8.70624	7.90516	7.01365	8.02694	2.17502	1.12103	2.17502	up	3.18906e-06	4.16412e-05
157313	CDCA2	cell division cycle associated 2	4.1396	6.22983	4.91477	5.89623	5.77524	5.44956	6.5657	5.65429	6.76362	5.33928	6.1197	6.3156	5.78879	4.83731	7.1625	4.73449	6.97871	6.29137	5.29501	4.14656	4.48502	4.40208	4.09596	4.35865	4.30701	4.54299	4.51956	4.7086	4.38392	4.57596	4.22832	4.55586	4.87003	4.5209	4.44605	4.41371	4.22439	4.17874	2.60908	1.38354	2.60908	up	6.60126e-08	2.11573e-06
113277	TMEM106A	transmembrane protein 106A	6.8298	7.18684	6.89592	6.37196	7.23239	6.87205	7.1432	7.57359	7.33057	7.43265	7.08986	6.49656	7.22505	6.81125	7.54462	7.62656	6.7814	6.79782	6.70938	6.59772	6.69686	9.00676	8.0218	9.31773	8.06144	7.90321	8.45167	7.51457	8.1061	8.06035	8.8662	7.80747	9.57902	7.88932	8.73471	8.47536	7.11966	8.66156	-2.14511	-1.10105	2.14511	down	1.1639e-05	0.00011324
100129583	FAM47E	family with sequence similarity 47 member E	6.51455	4.42939	5.43543	4.76255	5.33869	3.38219	6.7875	4.38386	6.19311	5.57654	3.74273	3.83012	5.94623	4.40401	5.01882	3.11503	4.73048	4.36624	5.39227	6.89049	6.57135	6.16477	6.14692	6.03401	6.13577	6.48766	5.94594	5.31815	5.95749	5.75866	6.34604	6.14727	4.92191	5.8603	5.50278	6.33284	7.27879	6.85489	-2.34022	-1.22665	2.34022	down	2.14954e-05	0.000181796
22821	RASA3	RAS p21 protein activator 3	8.2149	7.09344	7.01182	6.92778	6.63954	7.56725	6.88226	7.7236	7.20165	7.32604	7.99183	5.95688	7.07356	7.14129	6.99228	7.90347	7.14825	7.34365	7.67057	6.38425	6.31925	5.12238	6.90447	5.55617	6.97372	5.07675	5.8458	6.59179	5.71814	5.72423	5.89724	6.29615	5.73489	6.42727	6.44668	5.68848	5.741	5.04844	2.42777	1.27963	2.42777	up	5.52679e-08	1.84529e-06
219699	UNC5B	unc-5 netrin receptor B	6.3346	8.47897	8.58691	5.68576	8.33557	7.78084	6.47786	8.78368	8.315	8.94199	7.36751	7.72871	7.50757	7.19847	8.36963	7.41417	8.92072	7.39047	9.58628	6.43103	5.8378	6.95612	7.09176	7.10068	6.51412	5.37799	6.74718	7.49623	6.54709	6.95699	6.66271	7.30442	7.17554	6.55048	6.71413	6.95035	5.41161	5.76165	2.36689	1.24299	2.36689	up	5.74879e-05	0.000397084
400793	C1orf226	chromosome 1 open reading frame 226	4.56622	5.21531	4.7402	4.92142	5.58706	5.10621	4.99941	4.61674	4.87046	5.07028	5.51689	5.24628	4.34149	4.67135	4.69741	4.81222	4.80601	4.94396	5.1528	6.91217	6.92972	6.53781	6.17937	5.96891	6.07274	5.96731	6.75136	6.44894	6.21489	6.11493	6.26933	6.2938	6.00701	5.75213	6.38195	5.96964	6.38938	6.14371	-2.52813	-1.33807	2.52813	down	9.5024e-11	2.0185e-08
3003	GZMK	granzyme K	5.70143	5.65733	4.62005	5.07138	7.1041	5.82805	4.29975	5.99516	7.03519	5.25522	8.32237	5.89869	6.89137	5.27351	5.00684	9.92918	6.97526	6.96685	5.97898	5.18879	4.36519	4.36712	5.22215	4.53477	4.90334	4.46595	4.51744	5.53843	5.36301	4.94598	4.61186	5.8421	4.89328	5.20585	5.52239	4.53756	4.73186	4.25125	2.4715	1.30539	2.4715	up	8.40893e-05	0.000535156
56833	SLAMF8	SLAM family member 8	5.73441	6.81596	6.62328	6.65096	6.81998	7.03029	6.12105	7.30039	6.41659	5.86581	7.6874	6.66145	6.60592	7.1081	6.16891	9.62137	7.46767	8.44057	6.52952	5.97848	5.27588	5.20289	6.25901	5.69922	5.6218	6.017	5.89379	6.33796	6.11451	5.44592	6.03829	5.95634	5.02793	6.1267	6.10964	6.098	5.99416	5.42086	2.15541	1.10796	2.15541	up	3.83959e-05	0.000287355
167410	LIX1	limb and CNS expressed 1	4.84351	4.68808	5.24175	5.34496	4.94441	5.26406	4.79969	4.17448	5.83464	4.7838	4.80868	4.49212	4.82945	4.2558	4.54905	4.72195	4.52044	4.35527	4.81756	8.41764	7.13622	4.72132	7.6905	5.15423	6.46704	5.14227	5.41241	6.21295	6.28764	4.88343	5.14734	5.89274	4.87847	6.65556	5.62027	6.60439	6.42595	5.42512	-2.30628	-1.20557	2.30628	down	1.5555e-05	0.000141139
56143	PCDHA5	protocadherin alpha 5	4.58464	6.89435	5.08499	5.65239	3.49941	4.60274	4.79513	4.28409	7.5052	5.43674	4.90739	4.9411	6.07593	6.33085	6.32124	4.74758	4.64256	3.29745	5.69166	6.15164	6.44207	5.47093	6.44991	5.9546	6.38859	6.33071	6.52613	6.55885	6.17332	5.94948	6.61088	6.57902	6.11891	6.79807	6.05683	6.75326	6.73067	6.30112	-2.15527	-1.10787	2.15527	down	8.56925e-05	0.000543981
3993	LLGL2	lethal giant larvae homolog 2 (Drosophila)	7.0603	7.56351	7.40504	7.12698	8.50541	8.54313	8.77987	7.75314	7.75653	8.45828	7.75851	7.66952	7.79536	7.18955	7.95907	7.22359	7.57844	7.19568	7.77943	8.89772	8.992	9.0894	9.37847	8.88339	8.73262	8.91204	8.97902	8.91518	8.89882	8.99259	8.68618	9.24322	8.57236	8.72441	8.91199	8.95807	9.02295	8.63759	-2.25807	-1.17509	2.25807	down	1.10877e-08	5.65633e-07
8424	BBOX1	butyrobetaine (gamma), 2-oxoglutarate dioxygenase (gamma-butyrobetaine hydroxylase) 1	7.6854	10.5195	8.92989	5.42526	8.75354	6.76673	9.54808	10.033	9.45031	9.91807	9.05426	8.02364	8.29827	5.71406	9.16046	5.52712	7.62919	6.71724	8.2199	7.05373	8.58186	9.64083	8.98501	9.57816	10.4359	10.7789	9.19377	8.41996	10.3028	9.67972	10.1512	9.18192	10.4397	9.34208	9.66515	9.69341	8.39307	11.4718	-2.54587	-1.34816	2.54587	down	0.0025179	0.00823113
4720	NDUFS2	NADH:ubiquinone oxidoreductase core subunit S2	7.86496	8.05046	7.97385	9.24328	6.29714	5.9736	6.75536	7.94725	8.22365	6.44214	7.12694	5.07674	7.05347	7.59421	7.35898	7.15349	7.93642	7.6756	7.69314	8.54459	7.98617	7.72216	8.03211	8.25872	8.68622	9.25128	7.91242	7.50703	8.82862	7.96394	8.48455	8.2488	7.39257	8.25755	8.70688	8.49291	9.1024	9.32275	-2.01913	-1.01374	2.01913	down	0.000959968	0.00378417
441951	ZFAS1	ZNFX1 antisense RNA 1	8.52362	9.86962	9.01639	8.56193	8.55227	9.10641	9.95324	10.3018	10.1391	8.64026	9.63038	7.80806	9.6552	9.67112	10.0956	8.63574	9.66946	9.65211	9.70289	9.40247	9.07023	7.4096	8.74843	7.93429	8.58444	8.39308	7.96635	8.27127	8.47254	7.38365	8.34808	8.24413	7.3148	8.39078	7.81787	8.36162	8.24596	8.30374	2.11417	1.08009	2.11417	up	2.5096e-05	0.000205542
55586	MIOX	myo-inositol oxygenase	7.57504	7.10365	5.94402	5.19544	6.73751	5.95816	5.99917	7.34356	6.72189	6.71308	6.14622	6.36111	5.37745	6.0698	5.69278	5.79762	5.99281	5.34927	6.11969	6.96401	6.82292	9.28377	6.52266	9.07996	8.23213	10.513	7.45943	8.19088	9.93135	9.76998	9.14146	8.27845	9.70905	7.43953	8.81104	8.50644	6.75023	10.3282	-4.89523	-2.29138	4.89523	down	1.99648e-07	4.95094e-06
8140	SLC7A5	solute carrier family 7 (amino acid transporter light chain, L system), member 5	5.66235	5.52155	7.28648	7.76626	6.80014	6.65398	5.60609	7.53384	5.97246	5.24593	6.39941	7.42528	7.90658	5.76324	7.06265	8.58325	7.82961	7.02124	7.65218	6.04235	5.84139	5.81915	5.51929	6.11026	5.83556	5.22539	5.875	5.47528	5.33608	6.15316	5.32755	5.85994	6.12464	5.87024	5.93823	6.02276	6.01058	5.21332	2.08131	1.05749	2.08131	up	6.27062e-05	0.000424043
5460	POU5F1	POU class 5 homeobox 1	5.80908	8.53715	7.81541	5.23076	8.55257	8.51659	9.27097	9.10929	6.45654	7.04451	8.42181	8.99542	8.44569	6.9663	9.28839	6.70726	6.5487	7.4421	8.09212	5.67597	7.27027	6.41263	5.86913	6.25648	6.18716	6.93414	7.05273	6.08367	6.40489	6.82153	6.85519	6.88018	6.12342	6.11355	6.23156	5.90597	6.45385	6.24101	2.53311	1.34091	2.53311	up	1.38522e-06	2.17169e-05
64755	C16orf58	chromosome 16 open reading frame 58	6.29847	6.18396	6.09011	6.0325	6.48511	6.54935	6.20855	6.82343	5.94441	6.19742	6.30523	6.3568	6.09827	5.97841	6.26094	6.23219	6.11021	6.39943	6.60353	6.37033	5.61123	6.62792	7.31661	8.08389	8.74493	8.79874	7.12664	7.04705	8.04762	7.25594	8.3222	7.19624	7.49306	7.19422	7.41546	7.93526	6.4261	9.16601	-2.31601	-1.21164	2.31601	down	1.85337e-06	2.7273e-05
7528	YY1	YY1 transcription factor	7.04278	6.31526	6.1934	6.12916	5.85645	5.77151	6.58283	5.87859	6.47458	6.25802	6.63944	7.1032	6.56575	6.94835	7.04767	6.44051	7.23484	6.1821	6.98616	7.08869	7.25761	7.42204	7.58389	7.25237	6.81682	7.27164	8.10065	7.2782	7.92042	8.33032	7.78684	7.55673	7.49391	8.12477	7.86176	8.15059	7.63723	8.03944	-2.17691	-1.12228	2.17691	down	1.39714e-09	1.32999e-07
1804	DPP6	dipeptidyl-peptidase 6	4.0555	4.81679	4.21867	6.46887	4.49669	4.94688	4.39187	4.54462	4.39308	4.55002	4.504	4.91744	4.36969	4.39755	4.13647	4.32917	4.47665	4.02896	4.29541	4.94431	4.15129	5.63273	6.64865	6.93684	6.52549	7.25367	7.94779	6.88297	6.53447	5.68066	7.41509	7.80788	5.10666	5.9864	7.46726	6.60277	4.44751	6.54026	-3.47895	-1.79865	3.47895	down	2.08863e-07	5.11641e-06
3635	INPP5D	inositol polyphosphate-5-phosphatase D	7.95591	7.0863	8.06902	6.44928	7.58576	8.16001	6.42817	7.45942	7.30929	8.0486	8.10146	7.75877	7.62486	7.96666	7.67053	9.15011	7.91851	7.28886	7.83771	6.75669	6.09401	6.80017	6.69891	6.2823	7.1142	5.75119	6.29049	7.60436	6.44666	6.87988	6.5876	6.98006	6.24365	6.84191	6.60545	6.63676	6.5182	5.92219	2.13688	1.0955	2.13688	up	1.83569e-07	4.63612e-06
760	CA2	carbonic anhydrase II	8.14878	10.5829	9.04622	8.65081	6.95318	8.22291	9.36158	9.78624	9.92972	9.45391	9.11925	6.88491	7.8141	8.84393	9.04506	7.02019	9.28627	6.61154	9.40258	10.2731	10.4582	11.1761	10.3509	11.8543	11.1633	11.7668	11.1314	10.2995	11.3535	10.9981	11.8648	11.7203	10.801	11.5501	11.7474	11.5887	11.6577	11.9698	-6.09861	-2.60848	6.09861	down	3.85151e-08	1.41528e-06
8497	PPFIA4	protein tyrosine phosphatase, receptor type, f polypeptide (PTPRF), interacting protein (liprin), alpha 4	6.65959	6.82524	7.10596	7.76108	8.15556	7.99671	8.52035	7.59312	8.16108	8.45328	7.84967	7.51462	7.36039	6.23617	7.07876	5.27727	7.41091	7.79035	7.35936	5.78553	5.89663	6.40081	6.13487	6.71605	5.88907	6.39603	6.52075	6.75711	6.12513	6.32233	6.23178	6.66053	6.39159	6.07071	6.321	6.52986	5.49486	5.69616	2.29477	1.19835	2.29477	up	1.1756e-06	1.91018e-05
9201	DCLK1	doublecortin like kinase 1	6.72851	5.82346	6.68118	6.00138	5.39222	6.2301	5.10471	5.324	6.39751	6.88978	7.5353	5.88417	6.52225	5.90915	6.51383	5.63997	6.1735	5.47875	6.24144	4.94139	5.02653	5.0523	5.2756	5.37825	4.73554	5.0049	4.95379	5.27112	4.89771	5.00828	5.28383	4.67519	5.0671	5.5221	5.31343	4.86015	4.80807	4.83593	2.11712	1.08211	2.11712	up	3.76775e-07	8.00788e-06
134285	TMEM171	transmembrane protein 171	4.36174	8.43108	7.04394	4.74281	8.83052	5.89749	9.03387	7.56213	7.62844	7.78423	6.16175	6.20048	4.83037	4.97339	7.72105	5.09222	4.73049	6.5366	6.36612	8.5062	9.80929	7.14669	7.7522	7.14626	8.41555	8.27506	8.505	6.15802	8.08092	7.25008	7.12132	7.51061	5.53736	7.68536	7.23488	7.72144	8.83418	6.76247	-2.19292	-1.13285	2.19292	down	0.00270018	0.0086902
5175	PECAM1	platelet/endothelial cell adhesion molecule 1	9.99255	10.3655	10.4499	7.68836	9.14596	8.46158	9.83421	10.2202	10.7939	10.4476	10.0664	9.57634	9.83673	11.4592	10.4713	10.3031	10.5708	8.62635	11.2135	9.20661	8.12429	8.77194	9.05015	9.01396	9.07194	8.23113	9.048	9.71154	8.51718	8.71008	9.05656	9.48524	8.34818	9.46651	9.07411	8.91179	8.43977	7.95308	2.17755	1.1227	2.17755	up	0.000138478	0.000799224
10864	SLC22A7	solute carrier family 22 (organic anion transporter), member 7	4.46556	4.82285	3.94443	4.14576	4.59006	4.01755	4.27517	4.02405	4.87479	5.2677	4.00277	7.09875	3.90548	3.82945	4.5582	4.25559	3.81606	4.05743	3.68131	4.75691	7.75219	8.63036	5.69251	9.08275	7.27221	8.47101	6.83784	5.57958	7.72673	6.12548	7.52026	6.31795	7.26564	8.2272	9.21188	8.16141	6.57508	9.23894	-7.9456	-2.99016	7.9456	down	6.03483e-09	3.65165e-07
6392	SDHD	succinate dehydrogenase complex subunit D, integral membrane protein	7.69088	7.98129	7.59281	8.50206	6.02206	6.73947	7.33387	8.01453	7.99435	6.66877	6.69021	6.40084	7.0787	6.84769	7.45934	7.11749	6.81329	7.41972	7.21887	8.2248	7.07136	8.23389	7.83889	8.71805	8.32254	8.5777	8.15027	7.9128	8.10384	8.28888	8.63587	7.9706	9.25924	8.18084	8.58114	8.60393	9.10666	9.5765	-2.2128	-1.14587	2.2128	down	3.16182e-05	0.000247091
7168	TPM1	tropomyosin 1 (alpha)	10.0971	10.9043	11.0752	8.93716	11.6342	10.567	10.9192	9.91703	10.3968	11.5504	11.3173	10.8951	11.5908	10.6943	10.3688	10.0388	10.8702	10.177	10.7939	9.97594	10.182	9.43752	10.6798	9.42827	9.74962	8.90089	9.77814	10.4323	10.4077	9.32197	9.19169	9.47464	9.09102	9.90238	9.16555	9.69541	9.57937	8.4562	2.06632	1.04706	2.06632	up	8.32653e-05	0.000530792
260425	MAGI3	membrane associated guanylate kinase, WW and PDZ domain containing 3	6.13043	5.89042	6.27333	6.55848	4.70289	5.09475	6.86123	7.33797	5.51422	5.93427	4.88519	5.50824	6.81345	6.79665	6.57858	5.55737	5.24888	5.02561	6.17427	7.85858	8.11165	7.18875	7.20438	7.02476	6.94438	7.29326	7.0621	6.72629	7.13953	6.84525	6.99639	7.30877	6.51066	7.40876	7.11553	7.38692	7.86707	7.13643	-2.4216	-1.27596	2.4216	down	7.29228e-07	1.32022e-05
56649	TMPRSS4	transmembrane protease, serine 4	4.47134	4.41029	4.41408	5.41547	4.24572	4.15531	4.51753	4.45464	4.55264	4.24287	4.55187	4.54441	4.3569	4.57824	4.36612	4.14019	4.29001	4.30149	4.28047	7.99548	6.129	5.09183	7.63055	5.04372	6.86066	5.8983	5.17032	5.97281	6.90849	5.2252	6.35611	7.05842	4.92755	7.07	5.36833	7.17656	4.7308	7.23905	-3.40229	-1.7665	3.40229	down	4.35818e-08	1.55528e-06
944	TNFSF8	tumor necrosis factor superfamily member 8	6.72817	6.88986	6.64056	6.4712	6.66706	6.05629	5.67779	7.19679	6.66904	6.26461	7.24697	7.15725	6.17274	7.68442	6.23851	8.83716	7.47166	6.68281	6.57852	5.43857	5.77553	4.59691	5.85925	5.15846	5.40046	5.32473	5.02697	5.85997	5.55783	4.79025	5.22246	5.82335	3.79393	5.8019	6.29851	5.16118	4.70869	4.49167	2.90591	1.53899	2.90591	up	1.84585e-07	4.64953e-06
5698	PSMB9	proteasome subunit beta 9	6.52736	7.69893	7.74896	6.56868	7.79459	6.78283	5.53867	5.69483	8.1687	7.0039	8.27528	5.84422	7.90112	7.64064	6.76745	8.35548	7.1082	8.18696	7.64542	7.06665	5.82216	5.33884	6.25971	6.0339	5.29407	5.01389	4.95772	6.09892	5.56502	5.36399	5.91189	6.2508	4.93905	5.89721	5.77055	5.43276	5.68657	5.40023	2.89612	1.53412	2.89612	up	3.18238e-07	7.08565e-06
83648	FAM167A	family with sequence similarity 167 member A	5.08896	4.92004	5.09845	5.57762	5.82407	6.02192	5.09002	5.04871	5.01127	5.06804	5.52567	5.48172	4.7488	5.38614	4.88095	5.15058	6.09381	5.96296	4.82876	7.00854	7.03038	7.06569	7.09101	6.35857	6.10483	5.65027	6.7338	5.85082	6.01654	6.54312	6.88407	6.71616	5.86648	6.93133	6.9939	7.44456	7.83463	6.40678	-2.55592	-1.35384	2.55592	down	2.20575e-09	1.77028e-07
83394	PITPNM3	PITPNM family member 3	4.63734	3.95429	4.4316	4.78343	4.4275	4.81605	4.50265	4.36076	4.51274	4.17222	4.91623	5.25253	4.56299	4.84676	4.43931	4.88508	4.37844	4.5883	4.39719	5.32647	5.63263	5.85346	5.97158	6.15705	5.32901	5.47503	5.88763	5.97469	5.64335	6.17195	5.96129	6.18506	6.34178	5.61423	6.13447	6.67624	5.47868	5.3189	-2.4238	-1.27727	2.4238	down	1.99983e-11	5.53599e-09
9770	RASSF2	Ras association (RalGDS/AF-6) domain family member 2	8.03442	8.21689	8.41052	7.69346	8.24287	7.23348	6.89533	7.84069	8.43324	7.61269	8.75052	6.82369	8.55632	9.1054	7.68237	9.14565	8.82515	7.4518	9.27552	7.15872	6.30472	6.05467	6.82525	6.27544	7.57565	5.6027	5.54443	7.04708	6.28387	6.03011	6.21153	6.89578	5.69204	6.73204	7.1615	5.76482	6.30005	5.90896	3.31615	1.72951	3.31615	up	4.68885e-08	1.63924e-06
7021	TFAP2B	transcription factor AP-2 beta (activating enhancer binding protein 2 beta)	5.71326	4.34117	4.12493	4.22198	4.8326	4.86459	4.86833	4.37687	4.54486	4.55229	4.51331	4.52116	4.35178	4.74889	3.9498	4.67526	4.71244	4.02823	4.12789	8.36826	8.1058	8.28039	8.03511	6.68978	5.95079	6.04749	8.15438	8.14037	6.86049	9.00946	6.83333	7.51232	7.22923	8.09533	7.10717	8.72954	8.27439	6.41643	-8.22804	-3.04055	8.22804	down	5.44218e-12	2.05991e-09
4069	LYZ	lysozyme	6.86488	6.55054	6.7978	6.029	6.08238	5.60496	5.44572	7.59004	6.12544	5.35895	7.55375	6.85065	7.00834	7.14623	5.63967	9.07988	7.19031	6.87493	6.28416	5.51555	4.82542	4.9	6.10567	5.15822	5.0775	4.80185	4.36539	5.47204	5.43692	4.71705	4.9351	5.57208	5.46695	5.27658	5.77912	5.08162	4.83038	4.86024	2.76718	1.46842	2.76718	up	7.8462e-07	1.40002e-05
2258	FGF13	fibroblast growth factor 13	6.2444	6.06515	5.9536	5.4274	4.70567	3.44959	6.71046	4.97498	5.83176	4.64448	4.10788	5.42937	3.96095	6.03786	5.83335	4.5838	5.39832	4.20486	6.77155	5.66517	6.14104	5.82162	6.92301	6.52185	6.63122	5.87358	6.07705	6.563	5.96056	6.01642	6.59255	6.54242	6.02857	6.89501	6.29623	6.76096	6.28193	6.36041	-2.04554	-1.03248	2.04554	down	0.000247366	0.001268
80031	SEMA6D	sema domain, transmembrane domain (TM), and cytoplasmic domain, (semaphorin) 6D	5.03169	4.62723	5.27537	6.20248	4.91612	4.62405	4.78093	4.28344	5.80881	5.89926	5.05256	5.17955	4.44413	6.61307	4.61478	4.4844	4.87594	4.05843	5.40625	6.94372	6.98813	6.87113	6.582	6.27908	6.02693	6.30668	7.09073	5.55218	6.3065	6.90859	6.52736	6.32987	5.46302	7.69318	6.23305	7.47708	8.93567	6.33776	-3.06191	-1.61443	3.06191	down	7.87783e-06	8.34624e-05
84102	SLC41A2	solute carrier family 41 (magnesium transporter), member 2	8.82826	9.19976	8.87719	9.19992	9.12298	8.79225	7.80423	8.5253	8.79382	9.56794	9.36441	8.90033	9.71451	7.9885	9.67803	8.20375	8.28609	9.59354	8.62676	7.87123	7.70774	6.19547	7.87609	6.90057	7.90876	7.47557	6.63304	7.44578	7.75755	6.7899	6.80492	7.12601	6.9083	7.31808	7.38962	7.30522	7.83009	7.70301	3.00069	1.5853	3.00069	up	8.42304e-10	9.41784e-08
481	ATP1B1	ATPase, Na+/K+ transporting, beta 1 polypeptide	5.64926	8.18697	8.07295	6.80689	6.91604	6.98992	7.80065	7.84625	8.0109	8.31462	8.26848	6.49275	7.7692	6.80443	7.90553	5.62685	8.32807	7.41074	7.44399	8.58578	8.57502	8.5299	8.62448	9.13518	9.34093	8.98708	9.20741	7.18436	8.60145	8.17685	9.50306	9.13947	7.40804	9.2636	9.55519	9.6184	10.0592	9.58681	-2.82201	-1.49672	2.82201	down	7.38716e-06	7.93306e-05
11326	VSIG4	V-set and immunoglobulin domain containing 4	6.53192	5.69524	6.21045	6.61632	4.47546	5.94212	4.42217	6.30183	4.92601	4.7495	5.45605	5.0234	5.24719	7.75662	4.90774	6.74576	6.91736	7.58276	5.84255	4.69738	4.48941	4.53753	4.55873	4.46026	4.93388	4.56301	4.59094	5.08771	4.92682	4.92474	4.86024	4.39346	5.92755	4.68174	4.67776	5.05106	4.46615	5.0519	2.1102	1.07738	2.1102	up	2.92215e-05	0.000232
643911	CRNDE	colorectal neoplasia differentially expressed (non-protein coding)	5.41716	7.94588	5.33143	6.67578	6.23419	7.09922	7.2542	4.02285	6.66064	8.21977	7.14063	6.15649	7.51072	6.97252	7.249	5.35486	7.1396	7.89906	7.2931	6.99386	7.41804	5.11239	5.86467	4.63412	4.9483	4.25514	5.16623	5.03297	4.20622	4.87085	4.8138	4.4201	4.96816	5.94148	4.67006	5.22476	7.27139	4.78846	2.67547	1.41979	2.67547	up	8.0007e-05	0.000514122
10800	CYSLTR1	cysteinyl leukotriene receptor 1	6.64762	6.93538	6.77061	4.73347	4.97123	5.22983	5.36544	5.75818	7.37476	6.49466	7.12366	6.74893	6.66145	9.0222	6.06566	7.99159	6.6955	6.5554	6.45167	4.8186	4.83235	4.95522	5.55977	5.63216	5.59561	5.14759	5.6532	5.6497	5.7511	4.89505	5.75686	5.88511	5.40638	5.88834	5.46432	5.14101	4.73273	4.76842	2.23651	1.16125	2.23651	up	0.000131465	0.000767291
81575	APOLD1	apolipoprotein L domain containing 1	9.92667	11.6133	9.68454	7.9684	7.25729	7.52031	11.1008	10.5392	11.2176	7.22471	10.0626	8.55048	7.50646	12.1145	10.2382	8.09971	10.7263	6.57358	10.2639	6.11892	9.73703	6.28796	5.89359	5.58793	9.76809	9.00516	8.44117	8.13392	8.24964	6.01063	8.47999	6.46133	6.1126	8.86742	8.33638	7.04248	6.58015	7.76575	3.6259	1.85834	3.6259	up	0.000205747	0.00109218
91607	SLFN11	schlafen family member 11	6.38565	6.88866	6.24605	6.07341	6.24535	6.73587	5.56588	5.86847	7.07879	5.93262	7.07759	6.09237	7.28141	7.47867	6.24426	7.08858	6.70927	6.44939	6.43951	5.8248	5.38465	5.34279	5.736	5.71464	5.36312	5.55461	5.40396	6.07842	5.41463	5.51391	5.36362	5.49537	5.70225	5.81415	5.79559	5.23801	5.30505	4.82729	2.00065	1.00047	2.00065	up	5.30984e-08	1.79706e-06
80036	TRPM3	transient receptor potential cation channel, subfamily M, member 3	5.08031	6.4676	4.74196	5.97786	6.89028	3.9071	8.03422	4.01105	6.77947	7.06262	4.86485	4.75303	3.82896	4.27463	3.76274	3.69144	5.23463	4.94761	4.99253	5.01958	6.56092	7.58314	6.42955	7.53664	6.93881	8.67495	7.7664	6.52323	8.11849	7.88072	7.95067	7.53232	6.90311	6.68255	7.43142	7.23161	6.17303	8.68969	-4.04755	-2.01705	4.04755	down	1.42745e-06	2.22155e-05
1892	ECHS1	enoyl-CoA hydratase, short chain, 1, mitochondrial	11.0191	10.2937	9.73207	9.83429	9.66185	8.96912	9.58814	10.3459	10.0034	9.21623	9.29639	8.9078	9.68416	9.23772	9.21398	9.09535	9.85494	9.64116	9.71448	10.8068	10.9349	11.4227	10.5268	11.4936	11.3923	12.3927	10.8104	10.7694	12.1077	11.5149	11.5466	10.8389	11.9273	10.8991	11.1518	11.2564	10.6137	12.1212	-3.12321	-1.64303	3.12321	down	3.13766e-08	1.21213e-06
1468	SLC25A10	solute carrier family 25 (mitochondrial carrier; dicarboxylate transporter), member 10	6.23841	5.99861	5.11646	7.32453	6.47086	7.04446	5.88309	6.79277	5.85492	5.97967	6.08751	6.16951	5.89573	5.14732	5.87199	5.19194	5.8424	6.625	5.82244	6.30637	6.10673	7.62802	6.1272	8.24391	7.66278	8.23961	6.76473	6.11961	7.93798	7.26267	7.85197	6.74758	8.51665	6.30465	7.54644	7.11153	6.31304	9.03475	-2.26979	-1.18256	2.26979	down	0.000209561	0.00110893
1827	RCAN1	regulator of calcineurin 1	8.5995	8.58679	8.89631	6.51331	6.46041	5.71195	6.86556	9.74494	7.61444	6.36859	7.80646	5.67973	7.98075	7.81169	8.11545	6.29284	9.30291	7.34658	8.78014	8.27997	9.63171	9.07772	8.88177	8.52923	8.70006	8.58038	10.2536	7.59883	8.8702	8.85811	8.4953	9.35541	7.56475	8.4135	9.10768	8.91404	8.40218	9.46114	-2.27216	-1.18407	2.27216	down	7.79957e-05	0.000504088
93099	DMKN	dermokine	5.15743	5.16988	6.68118	3.33724	6.99715	5.57328	7.53277	7.34919	5.45744	6.29463	4.06445	6.93275	7.15181	5.27602	7.11862	3.31187	6.54409	6.40467	6.30245	8.76777	8.87302	7.41355	7.80576	6.99981	7.0471	6.7366	7.46464	7.17598	7.26453	7.39534	6.78989	7.74903	5.91751	7.43165	7.1707	7.59941	8.16265	6.47727	-2.7356	-1.45186	2.7356	down	0.000267175	0.00134598
6557	SLC12A1	solute carrier family 12 (sodium/potassium/chloride transporter), member 1	5.88754	4.58011	4.10406	4.64931	4.93793	4.27191	4.05486	4.09919	3.96274	4.3842	4.36526	4.99038	4.68702	4.27066	4.33345	4.71088	4.08866	4.38251	4.07824	9.34707	10.0953	9.81971	9.11535	8.03824	7.83874	7.62355	10.145	7.52226	7.97993	9.88228	8.29137	8.51322	6.5318	9.87928	8.47312	9.97034	11.43	8.85288	-21.8253	-4.44793	21.8253	down	1.08615e-13	9.6902e-11
192668	CYS1	cystin 1	5.46769	7.28035	6.13228	3.44932	5.88493	5.79591	6.35313	4.762	6.69177	5.95183	5.43833	5.26013	4.92165	4.77895	5.58677	3.27703	5.91187	5.76768	5.30951	8.17954	8.51271	8.31667	8.48356	8.44208	8.01964	8.16895	8.58562	7.48874	7.9786	7.92491	8.63458	8.50004	7.7982	8.83561	8.55383	8.8636	9.25251	8.52487	-7.44879	-2.89701	7.44879	down	4.28148e-11	1.03956e-08
1184	CLCN5	chloride channel, voltage-sensitive 5	6.17123	8.3663	6.30274	7.56809	8.53544	6.49837	8.46703	7.52181	7.93911	8.33028	6.56153	6.85052	5.63957	5.53297	6.9788	5.51808	5.27489	6.21633	6.83535	7.80608	9.44929	8.50597	9.03818	8.62693	8.92034	9.5651	9.33004	7.29267	9.17178	8.0608	8.89736	8.81996	7.53757	8.97891	8.71472	9.26403	9.92341	9.79206	-3.799	-1.92562	3.799	down	1.32042e-07	3.57102e-06
92597	MOB1B	MOB kinase activator 1B	6.54632	6.82219	7.09761	7.80208	6.36651	6.18472	6.83513	6.96905	6.94845	7.09385	6.0371	6.03784	6.56179	6.82177	6.12455	6.41349	6.46418	6.67009	6.7186	7.85761	8.07536	7.89638	7.51482	7.95939	8.26404	7.90483	7.53983	6.4449	7.63182	7.28458	7.96286	8.54611	6.59113	7.93709	8.20549	8.4727	8.35192	8.32146	-2.25151	-1.17089	2.25151	down	1.28875e-06	2.04843e-05
23114	NFASC	neurofascin	5.38834	6.19806	5.84451	5.3152	5.69322	5.79908	5.14451	5.13438	5.44844	5.46543	5.57643	6.29778	4.70137	5.8567	5.61344	5.22163	5.08985	5.00645	5.53215	5.96128	5.63836	7.53425	7.63209	7.75418	7.20196	6.36041	7.86202	7.73611	6.65138	6.9152	7.63298	7.49851	6.13315	7.16378	7.01451	7.5346	5.79806	7.34352	-2.88463	-1.52839	2.88463	down	3.95588e-08	1.44258e-06
140612	ZFP28	ZFP28 zinc finger protein	7.6675	6.52474	8.38381	6.63976	6.08505	5.31744	8.18014	5.61761	7.1276	6.96782	6.26142	6.33044	7.36559	7.98638	6.01488	6.90634	6.31218	4.42503	7.45702	8.18992	8.06269	8.69949	8.81225	8.67591	8.00477	7.95782	9.18883	8.90416	8.2842	8.58992	8.13992	8.64478	7.1207	8.35606	8.28693	8.4803	8.07988	8.20386	-3.11116	-1.63745	3.11116	down	1.66453e-06	2.50318e-05
27350	APOBEC3C	apolipoprotein B mRNA editing enzyme, catalytic polypeptide-like 3C	9.18587	7.45083	9.35487	9.40818	9.01251	9.45932	6.95797	8.58373	8.78729	8.61484	10.2992	8.80017	8.70514	9.31397	9.03712	10.7244	9.66976	10.4975	9.34655	8.49858	7.29301	7.08676	8.22773	7.87217	7.41646	7.04269	8.20036	9.61119	8.24938	8.79121	7.37285	8.17674	8.67566	8.19511	7.71825	7.94133	7.02299	6.97977	2.3005	1.20195	2.3005	up	3.73947e-05	0.000281344
57823	SLAMF7	SLAM family member 7	5.45072	5.0486	5.23154	5.72414	6.00334	5.77995	4.97301	5.18034	6.06658	4.96558	7.21946	5.51296	5.72417	5.13135	5.07624	10.1173	6.11032	6.37456	5.23356	5.18279	4.63489	4.76023	4.87252	4.66972	4.6458	4.7152	4.64836	4.86445	4.82861	4.71215	4.7345	5.00682	4.77767	5.02334	5.39345	4.80701	4.80836	4.4754	2.02662	1.01908	2.02662	up	0.000219143	0.00114724
2235	FECH	ferrochelatase	5.77814	5.88403	5.56369	6.7818	5.32415	6.15213	5.6951	4.86853	5.61326	5.44041	5.58532	5.84611	5.60202	5.93936	5.22492	5.44538	5.67813	4.7432	5.62726	6.23219	6.88624	7.19013	7.02987	6.4297	6.11413	6.25733	6.3017	6.11112	6.41968	6.86209	6.80443	6.21154	6.75933	7.28291	6.32479	7.07453	7.88824	6.97871	-2.10217	-1.07188	2.10217	down	7.40389e-07	1.33601e-05
54558	SPATA6	spermatogenesis associated 6	5.09881	6.26921	6.33828	5.14116	4.34488	5.94158	8.13319	4.96289	6.50903	6.74674	6.05275	5.22449	5.70575	6.44997	6.19295	4.82688	6.1561	6.2231	6.67423	6.8914	6.95654	6.88046	7.54929	6.9918	7.35267	6.72899	7.25302	6.89464	6.66257	6.91967	7.46021	7.05216	7.66207	7.43997	7.07378	7.47992	7.92898	7.32976	-2.35819	-1.23768	2.35819	down	8.02535e-06	8.46137e-05
7368	UGT8	UDP glycosyltransferase 8	4.24816	5.41201	7.85262	4.30549	6.7406	5.89623	6.50561	7.05675	7.30127	7.2316	6.78471	6.08116	7.79866	4.27652	7.02441	4.04397	6.90887	6.47987	6.91604	8.86359	9.40017	7.92127	8.61222	7.51706	7.98613	7.78923	8.61619	6.43444	7.61988	7.8989	8.18474	7.91891	6.99328	8.80816	7.81745	8.62472	10.0822	8.13526	-3.7676	-1.91365	3.7676	down	8.43581e-06	8.80846e-05
10891	PPARGC1A	peroxisome proliferator-activated receptor gamma, coactivator 1 alpha	7.79112	8.31857	7.3962	10.3737	8.11799	4.08899	9.52672	9.522	7.98309	7.36642	7.5204	5.74984	6.95879	7.74925	8.09513	4.45345	7.82271	4.02174	7.30284	9.12872	10.2607	9.20687	9.54257	10.2585	9.37396	9.89921	10.3372	8.81922	9.72965	9.65778	9.76129	9.67991	8.3951	9.48047	9.97405	9.97638	10.6425	9.88237	-4.95113	-2.30776	4.95113	down	8.03051e-06	8.46358e-05
54972	TMEM132A	transmembrane protein 132A	5.44884	5.84261	6.20977	6.07514	5.57649	7.77665	4.73499	5.48946	6.10824	6.10444	6.71313	5.8616	6.3683	5.71209	5.97595	5.72275	6.51905	7.82722	6.54785	5.03167	5.13144	5.37023	5.35943	4.92086	5.19131	4.89239	4.9719	5.37025	4.97605	5.3488	5.03983	5.18027	5.8567	5.10381	4.73631	4.76881	4.99512	4.64844	2.0533	1.03794	2.0533	up	4.15933e-06	5.07037e-05
100293534	C4B_2	complement component 4B (Chido blood group), copy 2	9.07806	10.9466	11.5918	7.19269	11.5094	9.74398	10.6881	11.2214	11.9091	10.2993	11.9093	10.4336	12.0712	11.0573	11.7828	9.31326	11.6032	11.6304	11.3795	8.06925	7.3906	8.1564	10.0571	9.45665	11.3731	10.2176	8.64202	10.7205	10.3345	8.47146	10.2811	9.50587	9.6671	9.81279	9.90522	9.5197	7.70729	10.6509	2.52799	1.33799	2.52799	up	0.00212189	0.007172
1634	DCN	decorin	11.4933	8.37978	7.77802	7.84333	3.53409	7.16237	5.2227	4.88582	7.58267	2.88584	4.94003	6.45499	4.25159	7.80789	7.25369	8.46518	5.24702	8.41272	7.854	12.0255	9.40848	9.99067	11.2785	11.2254	10.8094	9.66255	10.9437	10.7639	9.95706	10.8208	11.7593	10.7339	10.0049	10.9313	10.6887	10.7042	10.8644	10.6925	-15.8895	-3.99	15.8895	down	6.17813e-09	3.70331e-07
920	CD4	CD4 molecule	6.2214	5.79972	6.26735	6.14557	6.93342	6.43581	5.20579	6.54135	6.09197	6.3356	6.4966	5.5694	6.04673	6.74479	5.86243	8.57226	7.14831	7.50855	6.2464	5.43596	4.84796	4.8746	5.74029	5.31108	5.2705	4.88198	5.06447	5.72135	5.46686	5.49577	5.09255	5.46062	6.03666	5.92451	5.65284	5.7868	5.11431	4.92447	2.0796	1.05631	2.0796	up	1.21055e-06	1.9562e-05
55784	MCTP2	multiple C2 domains, transmembrane 2	4.92275	7.05453	6.12757	4.20761	6.41583	6.55199	7.24731	6.97775	6.80094	5.33934	7.02992	4.51676	7.25475	5.89013	5.1413	5.69378	6.81459	6.6307	5.46509	6.41668	4.07691	4.60272	5.15324	4.40768	4.66574	5.11035	4.15422	4.4737	4.66698	4.40766	4.15805	4.84438	4.4353	4.81688	4.86443	4.83928	4.58831	5.29246	2.59204	1.37409	2.59204	up	3.73247e-05	0.000280927
85236	HIST1H2BK	histone cluster 1, H2bk	6.53229	7.92631	5.97474	9.15506	6.04695	6.12361	6.98693	7.12417	7.58631	4.59822	7.20286	5.44809	6.3927	6.19222	7.01638	7.41926	7.67467	7.51799	7.79914	7.75814	6.99614	6.12549	5.37694	5.45955	4.70285	5.07991	4.72419	5.92281	5.20131	4.71889	5.33603	5.59205	4.68939	5.94409	5.41011	5.72505	6.5203	5.58053	2.38747	1.25548	2.38747	up	6.22032e-05	0.000421493
5096	PCCB	propionyl-CoA carboxylase beta subunit	7.28457	6.68309	6.81152	7.57838	5.76932	6.2647	5.83802	7.04115	6.28844	6.21766	5.74845	5.51955	6.13784	6.19558	6.1489	6.48898	6.49468	7.10834	6.23219	7.93101	6.90948	7.52153	7.09136	7.77594	7.95071	8.59145	7.1515	6.5363	8.19065	7.25154	7.66908	7.37618	7.61039	7.37614	7.71227	8.08927	7.75791	8.92861	-2.36284	-1.24052	2.36284	down	1.61136e-06	2.44716e-05
213	ALB	albumin	7.44133	4.70254	4.26309	3.78541	4.96385	4.21223	4.51014	4.47252	4.50473	4.21462	5.00357	4.65263	4.42679	5.47834	3.81385	4.28646	4.44337	4.28226	4.52531	6.96098	5.78204	7.80299	5.99227	10.4999	8.60057	11.029	8.31993	9.73627	10.3894	9.15461	9.72799	7.39977	11.0453	6.19157	8.29797	8.5565	5.14815	11.5312	-14.974	-3.90439	14.974	down	6.19775e-09	3.70917e-07
221061	FAM171A1	family with sequence similarity 171 member A1	6.15281	6.06177	6.03916	4.95833	7.21976	5.84717	6.74375	5.60167	6.39433	8.14539	5.90476	5.67961	5.23978	6.69955	5.01236	5.81523	6.47962	5.56109	5.98536	7.62277	8.75337	7.5386	7.64608	7.00188	6.74578	6.81127	7.93082	7.04673	7.17219	7.77989	7.08505	7.78883	6.45551	7.64228	7.41157	7.59446	8.42945	7.04714	-2.57832	-1.36643	2.57832	down	1.17131e-05	0.000113845
79647	AKIRIN1	akirin 1	5.21316	5.68829	5.53652	5.15512	4.6674	4.44976	4.84303	5.57169	4.79026	4.24352	4.53042	4.00781	5.29758	5.35476	4.68608	5.89844	4.70694	5.72802	5.35143	6.39929	7.17271	6.39485	6.49509	6.68497	6.21537	6.71596	6.51677	5.62069	6.38275	5.46906	6.3397	6.14638	5.30972	5.78755	6.65178	6.15958	6.7309	6.85809	-2.42936	-1.28058	2.42936	down	1.78632e-09	1.55747e-07
8847	DLEU2	deleted in lymphocytic leukemia 2 (non-protein coding)	5.58173	6.43157	6.54507	5.64669	6.40669	7.5968	7.62214	6.17132	6.69682	7.11827	7.05093	6.45369	7.41366	7.36976	6.81534	6.58031	6.99241	6.90133	6.6278	6.15228	5.54378	5.16445	5.39753	4.78918	5.24594	5.65689	5.7332	5.06215	5.64256	4.40291	5.16636	5.06159	4.96277	5.75965	5.25896	5.46018	5.44641	5.37707	2.65238	1.40729	2.65238	up	4.85119e-08	1.68118e-06
4017	LOXL2	lysyl oxidase like 2	7.46715	8.33976	9.0848	6.47412	7.39493	9.42544	8.21316	7.97543	8.68188	8.59392	9.11662	7.8629	8.70684	8.52168	9.96315	8.78722	9.30261	9.83913	9.65384	8.48012	5.49927	5.31173	6.91917	5.67277	6.79843	4.49664	5.01557	7.16006	5.87048	5.38713	5.24712	5.68325	5.05983	5.82494	6.04798	6.00102	5.84727	5.01858	6.68149	2.74017	6.68149	up	1.04495e-08	5.41721e-07
6997	TDGF1	teratocarcinoma-derived growth factor 1	4.76573	4.1122	3.69967	5.65273	4.841	4.20827	5.0489	4.65689	4.38039	4.67554	4.964	5.26062	4.71428	5.54372	4.01505	5.37362	5.52611	4.71837	7.96942	7.97942	9.0693	6.54813	9.22526	5.81828	5.89838	7.36786	8.63358	7.1206	7.24837	8.12943	7.96707	5.89078	5.96724	6.43416	5.97829	9.51252	9.36294	7.48471	-5.65888	-2.50052	5.65888	down	6.13181e-08	1.99859e-06
59272	ACE2	angiotensin I converting enzyme 2	6.52581	9.52926	7.41424	5.69059	9.29488	5.48453	7.7009	6.39406	8.85564	7.96771	7.27426	7.01151	6.58981	5.68461	7.67663	5.57754	5.48743	6.57368	7.6162	5.91036	8.2123	7.66423	7.9592	8.41938	9.25712	9.96917	8.05717	7.56744	9.53666	7.05368	8.72023	7.93807	8.06366	8.03811	8.28943	7.7427	6.97343	10.2878	-2.17592	-1.12162	2.17592	down	0.00193992	0.00667517
6941	TCF19	transcription factor 19	6.56805	9.9265	7.38484	7.85099	8.33793	10.7945	11.0185	11.4071	7.43026	7.80503	8.19754	9.37761	9.31443	8.25838	8.86707	7.93307	7.56263	8.73863	7.55268	6.51175	8.93209	6.62857	6.23789	6.41954	7.15992	8.58245	8.76438	6.14411	7.80547	7.5509	7.4864	7.70692	4.8257	6.76225	7.29018	6.5057	6.74514	6.60052	2.95133	1.56137	2.95133	up	3.62665e-07	7.77436e-06
55753	OGDHL	oxoglutarate dehydrogenase-like	7.299	7.33621	8.01731	7.21794	7.74896	7.81227	8.67433	9.55899	8.54778	9.50093	7.04929	8.26771	8.41431	7.19405	7.828	6.1375	8.21548	6.41001	6.73371	8.87059	9.30511	10.4269	10.291	10.7576	10.7424	11.0467	10.7756	9.96861	10.9233	10.4262	10.7584	10.621	10.0021	10.3673	10.6581	11.0867	9.59368	10.8094	-6.07773	-2.60353	6.07773	down	3.47618e-12	1.44953e-09
115361	GBP4	guanylate binding protein 4	5.63921	6.88681	6.48259	4.52921	6.78311	4.59449	5.1732	5.59755	7.8203	6.97287	7.40703	4.45345	6.3619	7.78571	5.71914	7.59288	7.00245	5.75632	7.49518	6.74457	5.43923	4.68477	5.43559	5.70425	5.12894	4.31853	4.49987	5.84336	4.25916	4.76022	5.18067	5.57456	4.67979	5.91347	5.9381	5.5894	5.59646	5.31056	2.03325	1.02378	2.03325	up	0.00108248	0.00415728
60681	FKBP10	FK506 binding protein 10	8.89066	9.74722	9.62658	8.93733	9.45924	11.1561	8.53804	7.95121	9.6571	8.82504	10.4946	8.45179	10.4291	9.99329	10.1968	9.15013	11.0224	11.4421	10.1508	8.06414	7.0306	7.19907	8.26212	7.12037	7.75105	6.61621	7.71255	8.60473	7.64475	7.69437	7.48593	7.33788	7.22505	7.95119	7.56235	7.61728	6.90812	6.22101	4.64717	2.21635	4.64717	up	1.49172e-08	7.04765e-07
93974	ATPIF1	ATPase inhibitory factor 1	5.97291	6.29053	5.65245	5.37595	7.04643	6.23466	6.82826	6.16522	5.81407	6.55709	5.98988	6.86784	5.27696	5.3682	6.41326	6.22331	5.30732	6.43514	6.0589	7.0342	7.42552	6.91555	6.79646	7.35761	6.21809	7.52104	7.10151	6.62321	7.33546	7.05728	7.31976	7.091	7.4442	6.92278	7.11069	7.09875	7.62091	8.0565	-2.08738	-1.06169	2.08738	down	3.89399e-08	1.42543e-06
27335	EIF3K	eukaryotic translation initiation factor 3 subunit K	9.54167	9.14655	8.88945	9.42657	7.40571	7.35302	7.49881	8.66383	8.78073	7.13191	7.93036	6.07407	8.02661	8.94416	8.61099	8.73367	9.18198	8.57147	9.07076	9.66873	8.94461	9.38363	9.04569	9.52051	9.10407	9.59669	9.10819	9.36549	9.4823	9.72735	9.24851	9.35558	10.0045	9.34469	9.67993	9.81882	9.71301	9.65656	-2.13469	-1.09403	2.13469	down	1.6659e-05	0.000148625
30846	EHD2	EH domain containing 2	8.95615	7.88398	8.06511	7.10073	7.08711	7.06971	7.25154	7.25818	8.11719	7.64741	7.72129	6.80797	6.87873	7.80814	7.77231	6.46791	8.11442	7.72554	8.41654	6.68513	5.23997	5.72697	6.56594	6.18081	6.06422	4.46195	6.50521	7.92762	5.0551	6.37883	6.0108	6.5359	5.88017	6.87816	6.10047	6.65272	6.50548	5.13835	2.74268	1.45559	2.74268	up	3.94663e-07	8.27801e-06
1545	CYP1B1	cytochrome P450, family 1, subfamily B, polypeptide 1	8.16148	7.80171	7.64844	8.90234	4.21086	7.36809	6.80825	5.91136	7.39773	4.84354	6.68025	8.10442	6.77065	7.70382	7.84994	8.37639	7.66734	9.78288	7.20357	10.4538	9.97288	8.03209	9.97531	8.06471	8.91901	8.72976	8.70178	8.51171	8.9333	7.83407	9.47583	7.98235	7.33265	9.51385	8.64845	9.25306	10.2462	8.38379	-2.96272	-1.56692	2.96272	down	1.70433e-06	2.55303e-05
2246	FGF1	fibroblast growth factor 1 (acidic)	6.70259	4.58666	5.17108	5.51367	4.95171	4.21012	4.24245	4.06566	4.91486	4.68729	4.59765	5.1799	4.89946	5.75909	4.81498	4.98666	5.14843	4.75339	6.3475	8.72016	6.63905	9.53143	8.46267	9.16963	7.38069	8.5773	9.84824	9.29204	9.33025	10.0214	8.57123	9.69494	10.3142	8.42767	8.96603	9.63165	5.74674	8.41922	-13.4354	-3.74797	13.4354	down	2.69258e-12	1.18731e-09
3561	IL2RG	interleukin 2 receptor, gamma	6.72911	6.17505	6.37187	6.00237	7.33715	6.95329	3.97544	6.8725	7.00997	6.12493	8.30094	6.50629	6.92915	6.2944	5.8807	9.89907	7.17524	8.00564	6.3299	7.2415	4.85949	4.0548	6.19806	4.26162	5.26291	4.1332	4.12212	6.06009	6.32865	4.86292	4.01616	6.4111	3.7311	6.48473	6.27113	5.3569	5.05529	3.90306	3.01579	1.59254	3.01579	up	2.72824e-05	0.000219789
27283	TINAG	tubulointerstitial nephritis antigen	7.07293	9.12504	7.63671	5.95615	8.71345	5.1446	7.97448	7.34789	9.58096	9.19286	7.87759	5.52159	7.42151	6.01216	7.74689	5.47272	6.93022	7.77952	8.17261	6.09493	7.46602	8.80203	8.61546	9.43785	9.63097	10.2951	7.99864	8.4617	10.0258	8.52187	9.29136	8.68345	8.88003	8.83366	9.74903	9.49667	7.4455	10.5375	-2.73585	-1.45199	2.73585	down	0.00082457	0.00335664
7049	TGFBR3	transforming growth factor beta receptor III	10.7321	9.10905	8.85249	8.07711	8.08766	7.06976	9.11694	8.95866	9.4665	7.58399	8.64066	8.83861	7.72479	10.5995	8.67337	7.38185	9.1338	8.71461	9.32126	10.2946	9.64646	9.91111	9.94936	10.62	10.2274	10.39	10.7288	10.1209	10.1661	10.0414	10.6401	10.6074	10.0637	10.204	10.1745	10.2299	9.55353	10.4527	-2.77114	-1.47048	2.77114	down	1.25695e-06	2.01422e-05
157769	FAM91A1	family with sequence similarity 91 member A1	7.84494	8.98933	8.22005	8.11603	9.23191	9.79109	9.0122	8.85132	8.4904	8.87911	8.84401	9.40042	9.12942	9.11583	9.15199	8.56573	8.24289	9.16416	8.69781	8.03217	8.00969	7.7795	8.03615	7.47392	8.21432	7.37074	7.67964	7.48863	7.62946	6.6803	7.4949	7.75047	5.9463	7.89844	7.72951	7.44985	7.6114	7.66628	2.38249	1.25247	2.38249	up	1.45047e-07	3.84283e-06
143662	MUC15	mucin 15, cell surface associated	4.90015	4.7635	4.79398	3.62141	3.93094	3.85679	4.40395	3.49	3.8125	4.53344	3.63677	4.09465	3.5931	5.37707	4.16515	4.07119	4.7215	3.53587	5.20139	8.85774	9.11151	7.62677	7.68437	6.68501	6.37466	6.34799	7.88489	4.95881	6.65516	7.61757	6.83501	6.13508	5.46578	7.04907	7.08295	7.50775	9.45337	6.99135	-7.66334	-2.93797	7.66334	down	5.55805e-10	7.20349e-08
84981	MIR22HG	MIR22 host gene	7.69147	7.77448	7.09868	7.17737	5.02033	6.25745	6.00347	8.41887	6.16639	5.88473	6.04907	5.57311	7.09088	6.57664	5.64134	6.42951	6.27553	6.2596	6.85681	6.5665	8.09557	7.83879	7.95296	7.89351	8.02778	7.13778	9.01689	7.36652	7.09968	7.29288	8.41288	8.3472	7.13121	7.34982	9.31651	7.77911	7.24713	8.81184	-2.43894	-1.28625	2.43894	down	3.30478e-06	4.27119e-05
23452	ANGPTL2	angiopoietin like 2	10.0589	8.27081	8.44389	10.1515	8.10024	7.61575	6.06164	9.58107	8.43461	9.06892	7.2855	8.18187	8.78732	8.18695	9.38389	7.54263	8.49761	7.08322	9.81861	9.05915	7.10245	6.63301	7.59928	6.35472	7.8998	5.44615	6.15459	8.10162	6.63321	6.28956	6.65912	6.65047	6.22218	6.99466	6.8443	6.70213	7.72587	6.34326	2.89517	1.53365	2.89517	up	1.87952e-06	2.75627e-05
2948	GSTM4	glutathione S-transferase mu 4	8.2313	8.2733	8.03405	6.8399	8.08302	7.64916	9.20658	8.35796	8.01796	8.97787	7.64095	7.79989	7.91252	7.69066	9.1452	7.69432	7.40524	7.69814	8.04816	8.181	8.24231	9.63008	8.8236	9.28245	8.50956	9.32695	9.42755	9.05164	9.17068	9.56156	9.11335	9.19396	8.90819	8.91048	9.36831	9.13984	9.0178	8.98036	-2.00976	-1.00703	2.00976	down	1.30306e-06	2.06567e-05
3212	HOXB2	homeobox B2	6.50308	6.8912	6.64534	5.01661	3.42525	5.56374	6.85823	4.18319	7.18824	6.77614	6.10505	4.82233	6.34418	6.57299	5.77826	5.50001	6.62639	6.40242	6.9028	8.05414	7.7681	6.7784	7.27074	7.09959	6.86372	6.80285	6.74207	6.36256	6.59983	6.58094	7.00497	6.98099	6.08331	7.74576	6.95828	7.11538	8.17324	7.53633	-2.10601	-1.07451	2.10601	down	0.000263481	0.00133174
6452	SH3BP2	SH3-domain binding protein 2	6.81088	8.94661	8.78565	6.13341	9.39507	9.40475	9.8883	8.95706	8.86849	9.8174	9.62375	9.66694	9.08241	8.90826	8.79629	7.31362	8.6129	9.52124	8.519	7.19494	7.4968	6.52534	7.45522	7.11784	8.09744	8.9043	6.60819	6.54033	8.3585	5.90501	8.37932	6.71947	6.14658	6.57259	7.49799	6.51983	6.48408	8.47004	2.99387	1.58201	2.99387	up	8.35097e-06	8.72938e-05
1038	CDR1	cerebellar degeneration related protein 1	10.8833	8.25189	5.03171	7.95451	3.6531	5.70827	6.6961	7.75743	5.70881	3.55982	3.13399	4.05072	3.60848	4.86221	6.60157	4.76895	6.86557	7.41341	7.00508	4.26738	3.87184	4.77783	4.38401	4.38396	4.59571	5.10832	4.36154	4.23672	4.54009	3.93071	5.06077	3.99578	4.75414	4.69004	5.48588	4.42411	4.77227	5.77936	2.59079	1.37339	2.59079	up	0.00516274	0.0147832
5017	OVOL1	ovo-like zinc finger 1	6.33091	6.28372	6.10362	5.65747	7.19162	6.32317	6.76727	6.37618	6.09574	6.30183	5.65701	6.64906	6.45477	5.95313	6.41206	5.90497	5.62144	5.64962	6.11451	7.00034	8.37642	7.879	6.90519	7.10285	7.16462	7.05431	7.95909	6.72706	7.23176	7.2911	6.79447	7.99294	6.7898	6.9825	7.22136	6.6504	7.32388	7.50936	-2.08253	-1.05833	2.08253	down	7.56515e-08	2.34239e-06
135114	HINT3	histidine triad nucleotide binding protein 3	5.94635	5.79275	5.62828	6.06478	5.78648	4.08899	6.17197	6.02937	6.08234	5.32628	5.59477	5.52771	5.89942	6.23524	5.62382	5.41036	5.75434	4.99114	5.88275	6.09755	7.042	6.80435	6.60012	6.88353	7.02163	7.03406	6.36713	6.35971	6.51955	6.62301	7.45426	6.8425	6.34402	7.04061	6.57611	6.93363	7.24855	6.85556	-2.13658	-1.0953	2.13658	down	5.06425e-07	9.96817e-06
6614	SIGLEC1	sialic acid binding Ig-like lectin 1, sialoadhesin	6.8697	5.92122	6.63277	6.3393	5.55173	6.22971	5.17038	6.96178	5.99787	5.48612	6.59046	6.20812	5.71982	7.51396	6.24868	7.72854	6.93022	7.85218	6.31722	4.57516	4.32934	4.50801	5.52172	4.18581	4.56367	4.83498	4.54046	4.84158	4.95214	4.59878	4.56627	4.65125	4.66838	4.8332	4.6826	4.29173	4.75358	4.39715	3.45361	1.7881	3.45361	up	1.09638e-09	1.12461e-07
229	ALDOB	aldolase, fructose-bisphosphate B	11.4912	9.95089	5.37831	4.71809	5.0837	4.36763	6.33093	12.8431	7.58353	6.69466	4.54912	10.3871	5.31129	9.10517	6.52953	5.62143	8.23065	4.80279	6.85883	11.1226	10.4403	13.0548	10.0844	13.0694	12.4715	12.9626	12.3115	12.6892	13.0684	12.8634	13.0815	12.3569	13.3809	11.8429	12.295	12.5371	10.1365	13.0535	-34.4023	-5.10443	34.4023	down	1.2121e-08	6.07046e-07
257364	SNX33	sorting nexin 33	7.80038	7.57149	8.2624	5.95298	8.50097	7.38304	6.64419	7.59453	7.7965	8.43257	7.60371	7.79073	7.72192	7.12383	7.30195	6.63791	7.78846	7.36546	7.87345	6.73187	6.24563	6.6574	6.40122	6.27682	6.4909	6.53741	6.52813	7.03397	6.86185	6.49325	6.62659	6.50306	6.59491	6.30448	6.70093	6.4768	5.98119	6.57981	2.00879	1.00633	2.00879	up	3.15228e-07	7.03088e-06
26762	HAVCR1	hepatitis A virus cellular receptor 1	7.61089	10.77	7.9537	6.40354	10.8941	11.1915	10.924	8.56994	8.9907	10.3671	10.5804	11.5215	9.668	8.3995	9.58583	7.25855	9.99832	10.2734	9.04416	5.25519	8.05327	6.48019	9.6235	7.18663	9.23422	6.76166	7.02663	7.54109	8.69157	6.56085	7.2819	7.65449	5.28371	7.97553	7.54247	8.36956	7.29901	6.23789	4.29425	2.10241	4.29425	up	8.75962e-06	9.05782e-05
387882	C12orf75	chromosome 12 open reading frame 75	7.59423	8.95734	8.639	6.79859	6.64253	8.14979	7.85033	6.41575	7.70771	8.3581	7.52014	6.04142	8.83938	7.19703	8.42336	6.78386	6.96885	9.66409	7.99739	8.8434	8.63364	8.5331	9.24866	9.12893	9.36719	9.14717	8.04637	8.98485	9.19782	7.99749	9.32119	9.05203	9.09965	8.76357	8.40393	8.67163	8.55951	9.09434	-2.19463	-1.13398	2.19463	down	5.5332e-05	0.000385245
26751	SH3YL1	SH3 and SYLF domain containing 1	5.62359	7.97322	5.91077	4.57593	6.14907	6.93492	9.08961	9.1548	7.20264	6.77825	6.47377	7.86736	6.21057	5.28133	5.89435	5.02002	6.30092	5.29892	5.79392	7.1257	6.81172	7.23135	7.26472	7.78288	8.29347	9.63772	7.44061	6.63887	8.97184	6.90634	9.1491	7.15151	7.77754	6.81185	7.61204	7.45596	6.93891	8.83797	-2.25638	-1.17401	2.25638	down	0.000264093	0.00133413
2564	GABRE	gamma-aminobutyric acid (GABA) A receptor, epsilon	7.15636	5.5115	6.08245	4.76323	5.76143	6.04816	4.28123	4.88535	5.38437	5.99224	5.87567	5.38311	6.37005	5.6728	7.7464	4.692	5.32563	4.85267	5.89028	4.98897	4.00589	4.77864	4.77753	4.32776	5.26697	4.35624	4.36159	5.0638	4.47213	4.43868	4.36716	4.95778	5.33796	4.57769	4.26059	4.56018	4.2612	4.14268	2.10261	1.07218	2.10261	up	3.63069e-06	4.5923e-05
80380	PDCD1LG2	programmed cell death 1 ligand 2	6.64144	6.23361	6.49983	6.18996	6.11825	8.0376	5.89799	6.60374	6.60743	6.04283	8.00854	6.40466	6.14726	6.93227	6.37417	8.57315	6.73649	7.15212	6.99568	6.43439	5.70655	5.13069	5.85916	5.72426	5.45926	5.94444	5.62603	5.36041	5.79537	5.91609	6.10787	5.74626	4.78975	5.7255	6.05307	5.45434	5.77573	5.40133	2.08847	1.06245	2.08847	up	6.03606e-06	6.77873e-05
36	ACADSB	acyl-CoA dehydrogenase, short/branched chain	6.02176	6.00958	5.79195	5.28352	4.76109	4.28815	5.70271	5.05078	6.07332	5.16794	5.55106	4.22224	5.45462	5.40892	4.88764	4.85665	5.61882	4.52686	5.45031	6.38687	6.96962	7.71925	6.231	8.2215	7.47886	9.13662	6.78179	6.46681	8.46058	7.34755	8.25649	7.32814	7.889	7.34265	7.3208	7.61645	7.83751	9.16336	-4.94743	-2.30668	4.94743	down	2.57033e-09	1.98802e-07
56100	PCDHGB6	protocadherin gamma subfamily B, 6	9.94827	10.9957	10.5881	8.81959	9.71572	10.8857	10.5423	10.9258	10.4046	10.855	10.1552	10.2349	9.92195	9.85444	10.509	9.07438	11.3472	10.5919	10.4852	9.64368	8.89994	8.84185	10.0274	9.30511	9.63866	8.79895	9.36683	9.47796	9.291	8.77419	9.38169	9.61491	8.43389	9.78265	9.23505	9.44954	9.31882	9.2134	2.0264	1.01892	2.0264	up	8.6544e-06	8.98072e-05
8714	ABCC3	ATP binding cassette subfamily C member 3	8.92013	10.4043	10.5275	7.18034	10.9459	11.4853	10.001	10.5201	10.4003	8.87142	11.0601	10.297	11.6822	9.84255	11.6047	9.26193	11.0279	10.6373	10.4764	8.47659	7.86213	7.76939	9.50472	7.70725	8.70105	8.06223	7.94489	8.93083	8.67077	7.52419	7.59775	7.96008	6.73698	8.33957	8.42041	8.40582	7.7092	7.33651	4.54248	2.18348	4.54248	up	6.32234e-07	1.18487e-05
65125	WNK1	WNK lysine deficient protein kinase 1	5.40689	5.3947	4.99542	5.03204	4.16292	4.45493	5.44672	5.50864	5.20346	4.61804	5.07131	3.64186	5.04638	5.18999	4.54058	5.34742	4.58698	5.73992	4.76892	5.60814	5.50445	5.9662	6.20098	6.88246	6.62048	6.95736	6.38075	5.13174	6.60984	5.86222	7.29229	7.05896	5.55056	6.56209	7.28156	7.14464	5.90837	7.06759	-2.7205	-1.44387	2.7205	down	1.81633e-06	2.6917e-05
56099	PCDHGB7	protocadherin gamma subfamily B, 7	9.94827	10.9957	10.5881	8.81959	9.71572	10.8857	10.5423	10.9258	10.4046	10.855	10.1552	10.2349	9.92195	9.85444	10.509	9.07438	11.3472	10.5919	10.4852	9.64368	8.89994	8.84185	10.0274	9.30511	9.63866	8.79895	9.36683	9.47796	9.291	8.77419	9.38169	9.61491	8.43389	9.78265	9.23505	9.44954	9.31882	9.2134	2.0264	1.01892	2.0264	up	8.6544e-06	8.98072e-05
79469	DLEU2L	deleted in lymphocytic leukemia 2-like	5.58173	6.43157	6.54507	5.64669	6.40669	7.5968	7.62214	6.17132	6.69682	7.11827	7.05093	6.45369	7.41366	7.36976	6.81534	6.58031	6.99241	6.90133	6.6278	6.15228	5.54378	5.16445	5.39753	4.78918	5.24594	5.65689	5.7332	5.06215	5.64256	4.40291	5.16636	5.06159	4.96277	5.75965	5.25896	5.46018	5.44641	5.37707	2.65238	1.40729	2.65238	up	4.85119e-08	1.68118e-06
93487	MAPK1IP1L	mitogen-activated protein kinase 1 interacting protein 1-like	5.81081	6.35752	6.13141	6.22052	4.64802	4.39506	5.3794	6.39234	6.15854	4.71312	5.3833	4.31297	5.6668	6.16495	4.86254	5.43614	5.45927	5.87712	5.73958	6.06184	5.8925	6.63358	6.83238	6.95688	7.01304	6.7647	6.51312	5.96911	6.21697	6.30485	6.67978	6.81781	6.14458	6.4308	7.1431	6.89407	6.59301	7.56999	-2.09887	-1.06962	2.09887	down	1.65326e-05	0.00014767
7103	TSPAN8	tetraspanin 8	6.82579	4.79421	4.76022	6.12907	3.90201	4.32251	3.92459	4.01421	3.63978	4.68588	4.03215	4.48312	4.9103	4.34823	3.82416	3.96992	3.67852	7.33463	6.80129	9.79858	10.7135	8.12248	10.0393	8.97148	8.4274	7.82021	9.19254	7.22082	7.72884	7.90828	8.08555	8.38962	6.77944	9.54105	9.25142	9.64069	11.5444	8.688	-16.8895	-4.07805	16.8895	down	1.07773e-13	9.6902e-11
7805	LAPTM5	lysosomal protein transmembrane 5	9.4161	9.01422	9.51299	9.66915	9.24378	9.2865	7.98817	9.90659	9.46814	9.24019	10.2061	9.44822	9.61459	9.82901	9.25235	11.2289	10.2853	10.2466	9.47943	7.88655	7.10326	6.65772	8.14341	7.26972	7.71884	6.38014	6.2644	8.46156	7.74735	7.22222	6.78976	8.08355	7.03099	7.90605	8.15491	7.18052	7.07781	6.40733	4.77425	2.25527	4.77425	up	1.33488e-11	4.09681e-09
5551	PRF1	perforin 1 (pore forming protein)	8.82695	7.92675	6.90093	6.33382	8.29652	8.64251	6.21905	7.91033	7.79646	7.14628	8.24442	7.34003	7.6196	8.17436	7.30555	9.60668	8.00962	7.50837	7.80229	6.45439	6.81758	5.71153	6.6752	6.32777	6.32053	6.06304	6.09769	6.56533	5.88409	6.25076	6.41999	6.65008	5.87393	6.45603	6.43364	6.26146	6.10935	6.07502	2.79388	1.48227	2.79388	up	3.43316e-08	1.30532e-06
5054	SERPINE1	serpin peptidase inhibitor, clade E (nexin, plasminogen activator inhibitor type 1), member 1	7.34751	8.55986	8.37367	5.04248	5.14794	7.6355	6.42209	9.96049	6.7057	5.61465	8.27179	5.94066	8.14028	9.30063	7.85947	9.08226	9.76965	8.52088	9.77439	5.53946	7.17275	5.01212	5.09948	5.72018	5.70909	5.72274	6.82831	6.61174	5.4851	5.52337	4.89025	5.13909	5.31294	6.04434	6.26539	5.03685	5.05813	5.25918	4.30895	2.10734	4.30895	up	3.01192e-06	3.9988e-05
151126	ZNF385B	zinc finger protein 385B	4.65903	7.66517	7.22207	8.39777	8.03943	3.67112	7.10854	3.83062	5.6191	3.80812	5.94556	3.71977	5.09699	4.91283	5.74402	3.46607	3.43908	3.3434	5.25368	6.03082	7.8765	7.04041	7.23504	7.00768	7.52133	8.28166	7.25326	6.69494	7.59007	7.08089	8.12605	6.72616	7.84958	7.68787	6.85458	7.4872	8.35512	7.92466	-4.25305	-2.0885	4.25305	down	2.14459e-05	0.000181537
60676	PAPPA2	pappalysin 2	5.82885	6.34791	5.24658	5.39944	6.07004	6.23951	5.45899	8.54832	5.33796	6.63373	5.61545	5.77619	5.48734	5.03094	5.32177	5.62937	5.47456	5.82799	5.44595	5.99826	5.56339	7.62632	7.43466	6.34843	8.4109	6.25208	8.42721	7.80056	6.91848	6.96411	8.43285	8.08666	7.3225	8.59613	7.96787	9.50452	6.44645	6.08664	-2.93	-1.5509	2.93	down	1.25862e-05	0.00012023
7754	ZNF204P	zinc finger protein 204, pseudogene	5.69129	5.59152	5.53655	4.37903	5.33645	3.69745	7.19824	5.66499	5.74806	5.18003	4.34507	4.69916	5.64887	5.22522	5.64706	3.69817	5.04692	3.46211	5.33331	6.83157	7.1691	6.3864	6.52876	6.37087	6.37345	6.63348	7.01415	6.0621	6.4907	6.55923	6.55051	6.55908	5.78148	6.73941	6.37051	6.76593	7.16327	6.75494	-2.77481	-1.47239	2.77481	down	4.03367e-07	8.41913e-06
10451	VAV3	vav guanine nucleotide exchange factor 3	5.7344	7.24513	7.0381	4.62746	6.83907	6.68591	7.32177	6.90458	7.67518	7.63734	7.45892	6.72899	6.99826	6.55686	7.22548	4.75522	6.31188	8.28999	6.72378	8.64961	7.69939	8.21404	8.18379	7.92942	8.03041	8.03198	8.19679	7.18568	7.68788	8.25902	8.14174	8.05122	7.65188	8.4009	7.69222	8.71114	8.96271	8.63663	-2.54059	-1.34516	2.54059	down	3.40942e-06	4.37444e-05
5695	PSMB7	proteasome subunit beta 7	8.48957	9.57364	9.54669	7.12143	10.7423	9.63395	9.59035	10.2506	9.77607	10.3745	9.43392	9.67348	8.97089	8.57058	8.17924	8.2039	9.14435	9.2795	9.48319	6.45584	6.6125	7.88512	8.60975	8.3978	8.69524	8.31512	7.67913	8.14159	8.23082	7.99025	8.14661	7.98658	8.28032	7.75095	8.11997	7.91539	6.70623	8.90449	2.50894	1.32708	2.50894	up	7.69376e-06	8.20746e-05
25903	OLFML2B	olfactomedin like 2B	8.71078	8.42745	10.1486	8.7919	8.41425	10.9162	8.38905	8.84539	8.55709	10.364	9.36538	10.273	9.67896	9.23839	10.3843	10.4632	9.42171	9.63355	9.79925	7.67871	7.29088	5.93547	7.5111	6.09676	6.79164	5.64335	6.16267	8.74333	7.25312	6.47885	6.3317	6.19236	6.9224	6.81873	6.82499	6.68902	6.70099	5.74606	6.66861	2.73739	6.66861	up	4.15177e-10	5.87728e-08
102724562	LOC102724562	hepatocyte growth factor-like protein	8.87201	9.13746	9.61051	7.67447	9.17508	8.26076	9.70993	9.70257	7.9677	9.33274	9.77009	9.23758	10.1608	7.75051	8.80767	7.87378	9.24691	7.69179	8.28102	10.1837	11.1917	10.4252	10.4737	10.3946	8.93538	9.60825	10.7132	10.83	10.1014	10.9887	9.94659	9.3828	9.4741	10.2739	10.846	10.7575	9.75893	9.87113	-2.57186	-1.36281	2.57186	down	1.26354e-06	2.02225e-05
54578	UGT1A6	UDP glucuronosyltransferase 1 family, polypeptide A6	7.54115	9.26027	7.19424	6.31908	8.53177	5.94302	7.35872	9.71383	8.60153	8.67874	7.7272	8.62695	7.42768	5.60209	8.96974	6.67598	8.60223	8.87077	7.47213	7.38638	6.90069	8.26079	8.27556	9.37312	10.0087	10.396	8.5611	8.09824	9.92265	8.73777	9.59531	9.00805	10.2808	8.51123	9.11843	8.93446	6.96494	11.0152	-2.09197	-1.06486	2.09197	down	0.015996	0.0368895
146223	CMTM4	CKLF-like MARVEL transmembrane domain containing 4	6.17875	6.226	6.00775	5.01286	6.04619	5.99097	6.49247	5.41047	6.27229	5.46832	5.53731	5.05395	5.95351	5.65318	5.58132	5.14544	6.56209	5.57548	6.14212	7.20684	7.76675	7.62529	7.20993	7.84517	7.80726	7.69674	7.55417	6.35307	7.38772	7.25436	7.62815	7.98949	6.68918	7.5666	7.71106	7.96352	8.95928	8.52907	-3.51195	-1.81227	3.51195	down	9.33532e-11	2.0185e-08
3213	HOXB3	homeobox B3	5.50447	5.81717	5.79994	4.50685	3.18507	5.95739	6.83845	4.17448	5.84246	5.9778	5.56786	4.28115	5.95222	6.61337	4.82967	4.57678	4.89939	5.68892	5.80964	7.894	7.44085	7.18875	7.52934	6.70355	6.8922	6.0527	7.41859	6.55748	6.27887	6.36942	6.82979	7.06982	4.60339	7.45059	6.26033	7.13549	7.9199	6.44284	-2.79915	-1.48499	2.79915	down	5.16e-05	0.000364085
80310	PDGFD	platelet derived growth factor D	6.64546	9.4662	8.81637	6.43764	5.48392	4.24103	8.64216	8.38631	9.52714	8.71036	7.94561	6.79163	7.22168	10.0693	8.84407	5.73962	8.83048	4.95005	8.9034	5.95824	4.37139	6.17326	6.38484	6.97313	5.57988	5.89234	6.71371	6.6242	5.81128	6.12547	6.80845	6.26762	4.08014	6.66403	6.3177	6.82324	6.07204	6.78394	2.9045	1.53829	2.9045	up	0.00165919	0.00587517
9473	THEMIS2	thymocyte selection associated family member 2	8.21403	8.10201	7.92662	8.19959	8.31464	8.66243	7.51765	9.05098	8.20257	7.49327	8.84183	7.90994	7.71058	8.49835	7.84971	10.5417	9.36312	8.89372	8.46796	6.54319	6.99864	5.9005	7.56341	6.89699	7.47109	6.0003	6.97109	8.08809	6.81498	5.96297	6.98036	7.90225	6.27625	7.41455	8.56563	7.49978	6.5203	6.13617	2.70276	1.43443	2.70276	up	8.28087e-08	2.49552e-06
353376	TICAM2	toll-like receptor adaptor molecule 2	5.06283	5.33313	5.40299	5.76866	4.80541	7.06122	5.09898	5.57491	5.74127	5.71854	6.42464	5.61571	5.58244	5.81639	5.3072	6.71941	5.04113	6.9948	5.51595	5.20666	5.00006	3.7347	4.7155	4.33702	3.82445	4.07918	4.58269	4.35777	4.46562	4.52344	4.20925	4.38565	3.69033	4.73341	4.12443	4.57444	4.54315	4.03483	2.53179	1.34016	2.53179	up	3.11573e-07	6.99818e-06
1983	EIF5	eukaryotic translation initiation factor 5	6.73585	7.55153	6.73713	7.20027	4.73354	5.04161	6.76933	6.87842	6.94773	6.02169	6.29383	6.06225	6.96662	6.97725	6.42874	7.22037	6.10365	6.26948	6.48394	7.03255	7.30418	7.53812	7.30794	7.70466	7.70841	7.72369	7.70178	7.20316	7.49965	7.72115	7.84529	7.64324	8.55112	7.61021	8.09959	7.58863	7.61225	8.22775	-2.24767	-1.16843	2.24767	down	1.32469e-06	2.0939e-05
64581	CLEC7A	C-type lectin domain family 7, member A	7.53118	7.11262	7.23798	7.79822	6.80212	8.43461	6.66399	7.67357	7.60717	7.84413	7.68739	6.58245	6.95267	7.46215	6.54217	8.14177	6.77757	6.8791	6.35311	6.33575	5.53186	5.03856	6.14563	5.76701	6.77532	5.45056	5.20872	6.5072	6.00623	5.67307	5.55448	5.4381	5.62615	6.1852	6.23762	5.69251	5.70319	5.40851	2.75694	1.46307	2.75694	up	2.28126e-11	6.07749e-09
56097	PCDHGC5	protocadherin gamma subfamily C, 5	9.94827	10.9957	10.5881	8.81959	9.71572	10.8857	10.5423	10.9258	10.4046	10.855	10.1552	10.2349	9.92195	9.85444	10.509	9.07438	11.3472	10.5919	10.4852	9.64368	8.89994	8.84185	10.0274	9.30511	9.63866	8.79895	9.36683	9.47796	9.291	8.77419	9.38169	9.61491	8.43389	9.78265	9.23505	9.44954	9.31882	9.2134	2.0264	1.01892	2.0264	up	8.6544e-06	8.98072e-05
22841	RAB11FIP2	RAB11 family interacting protein 2 (class I)	5.20401	5.86534	5.77568	5.36113	5.24553	5.37835	6.96428	5.11922	6.11353	5.02448	5.08123	4.35032	5.42607	6.0813	4.25585	5.37039	4.99075	4.8969	5.21097	7.37289	6.27603	6.56151	6.77407	6.77989	6.93357	6.73882	6.29317	6.46212	6.77641	5.91386	6.9686	6.45671	5.32857	7.12997	6.02525	6.45851	7.21503	7.33142	-2.40731	-1.26742	2.40731	down	3.20014e-06	4.17689e-05
9168	TMSB10	thymosin beta 10	12.3049	12.3852	12.5319	12.1708	12.2252	12.2738	11.5112	12.2165	12.2939	11.9392	12.7878	12.2256	12.8215	12.507	12.8926	12.5953	12.7811	12.798	12.8188	11.6377	11.3264	10.8949	12.2074	11.0869	11.6427	10.6844	11.1016	12.0347	11.5788	11.1522	11.0653	11.6216	11.08	11.785	11.3185	11.6227	11.0746	10.5538	2.12109	1.0848	2.12109	up	1.58258e-08	7.27097e-07
79679	VTCN1	V-set domain containing T cell activation inhibitor 1	4.26818	4.15846	4.22329	4.96714	4.56427	4.29199	4.55834	4.5313	4.34035	4.4082	4.41334	4.91473	4.57252	4.71278	4.38941	4.14276	4.22628	4.13919	3.9589	6.27558	5.35113	5.61349	7.02555	5.06944	6.52423	6.11363	5.70236	5.80689	7.17773	6.35345	5.42657	5.59687	4.88924	6.25097	5.36946	6.38324	5.4905	5.20695	-2.76173	-1.46557	2.76173	down	1.17035e-09	1.18576e-07
224	ALDH3A2	aldehyde dehydrogenase 3 family member A2	9.12962	9.75725	8.50124	7.2119	9.59621	7.52712	9.57694	9.28709	9.52333	8.52089	9.02783	7.85202	7.59993	7.68002	8.03241	7.77892	8.52401	8.07305	8.41197	9.09031	9.27919	9.23337	9.17544	9.76513	9.83121	10.5627	9.17953	8.93005	10.1965	8.99836	10.0085	8.89063	8.86895	9.09113	9.76115	9.39028	9.41052	11.0376	-2.00649	-1.00468	2.00649	down	8.88292e-05	0.000559565
3400	ID4	inhibitor of DNA binding 4, dominant negative helix-loop-helix protein	6.57905	5.94435	6.47124	5.96649	4.41734	5.50001	7.12712	6.455	7.44393	6.9911	5.37448	4.27617	4.601	5.93432	5.68806	5.55693	5.99628	5.03082	7.32097	6.41898	8.58325	7.71309	7.75623	6.68151	6.61337	6.32721	7.51345	7.21646	6.20291	8.02278	5.74978	6.98006	7.00107	7.83717	6.37728	7.27483	8.43519	7.00464	-2.31714	-1.21235	2.31714	down	0.000131153	0.00076582
5095	PCCA	propionyl-CoA carboxylase alpha subunit	9.72488	10.0558	9.50098	8.86443	9.14463	7.98628	10.1956	10.1688	10.2369	9.29554	9.31503	8.55901	9.30939	8.83595	8.89664	8.1089	9.63686	8.09466	9.21922	10.0707	10.5918	10.6584	10.5361	11.1122	11.0896	12.2309	10.7104	9.80168	11.5913	10.5946	11.307	10.6844	10.5413	10.7886	10.9789	11.1187	10.9695	11.8284	-3.22011	-1.68711	3.22011	down	5.29752e-08	1.79689e-06
2770	GNAI1	guanine nucleotide binding protein (G protein), alpha inhibiting activity polypeptide 1	8.24645	6.99619	6.75604	7.02873	4.75964	5.06034	6.27529	5.49293	7.2775	5.19008	6.20725	5.20578	5.74812	8.09138	6.65485	4.87725	6.46991	5.26247	7.61587	8.38309	8.27675	7.1114	7.67551	6.80362	7.10543	6.30054	7.78844	6.70596	6.12834	7.31487	7.17778	6.59156	6.1334	8.17228	7.16093	7.69148	9.37917	7.20854	-2.06623	-1.047	2.06623	down	0.00126468	0.00471543
958	CD40	CD40 molecule, TNF receptor superfamily member 5	6.68234	8.04321	7.77876	6.19299	7.76009	6.77718	6.36419	6.30438	8.55991	7.44852	7.73567	5.98248	8.01979	8.04348	7.75524	7.46118	7.96126	7.93802	7.84912	6.62897	6.25693	6.15581	6.69331	6.34597	6.50711	5.72405	5.81876	6.86626	6.16562	6.0772	6.25022	6.85621	4.91352	6.63789	6.13689	6.60088	6.20424	5.45705	2.26089	1.17689	2.26089	up	4.34726e-06	5.23623e-05
10673	TNFSF13B	tumor necrosis factor superfamily member 13b	7.35825	6.24668	7.13932	6.46945	6.89659	6.76941	5.65843	6.33743	7.16302	6.47896	8.49532	6.24904	6.98269	7.06694	6.76505	8.84786	7.91451	8.26267	7.34027	6.00828	4.90833	5.44309	5.9409	5.79854	5.71402	5.33004	4.56366	5.43805	5.84825	5.57941	5.38083	5.42821	5.44166	5.60061	5.82904	5.66367	4.96491	5.0282	3.04609	1.60696	3.04609	up	1.24278e-08	6.19181e-07
112464	PRKCDBP	protein kinase C, delta binding protein	5.65598	6.50276	6.0035	5.51367	5.76758	6.5449	5.59079	6.33536	6.37554	6.63746	7.01729	5.78933	6.82127	6.10099	6.25181	5.78433	6.84176	7.072	6.69392	5.04792	5.22309	5.07151	5.31698	5.27466	5.14836	5.16865	5.05105	5.35804	5.10523	5.12904	5.28375	5.36418	5.10118	5.45523	5.23922	5.42463	5.27847	5.27251	2.07329	1.05192	2.07329	up	5.35572e-09	3.38487e-07
84707	BEX2	brain expressed X-linked 2	6.05571	8.30439	8.04431	8.13548	7.13893	6.85975	8.76506	8.20103	7.8869	6.97144	4.86543	6.41088	7.67327	6.91676	8.15265	6.06103	8.35995	7.88217	7.51685	8.60556	9.61521	8.85959	8.87436	9.03697	9.20616	9.5484	8.95188	7.91794	9.33885	8.64373	9.22166	9.11897	8.61746	9.11843	8.63774	9.4854	9.3359	9.73577	-3.17496	-1.66674	3.17496	down	3.35474e-08	1.27803e-06
3897	L1CAM	L1 cell adhesion molecule	4.89447	4.33464	4.33394	4.75643	4.85977	4.1178	4.74972	4.34475	4.01185	4.35886	4.54733	5.32475	4.27374	4.75923	4.19947	5.00013	4.30886	4.14369	4.31393	8.76987	6.89609	7.67227	6.9904	6.8056	6.55419	6.06398	7.87553	6.68672	6.74363	8.1755	6.63854	7.15179	7.297	7.71058	7.43677	7.15025	7.68943	5.73152	-6.28958	-2.65296	6.28958	down	3.65879e-13	2.4625e-10
2192	FBLN1	fibulin 1	9.68323	5.86141	5.8618	9.05977	5.19599	5.45823	5.19239	5.78305	5.5532	5.43272	6.13282	6.45499	5.39399	6.23125	6.05888	6.76834	5.65099	5.92808	6.36934	10.2127	7.77731	7.45517	8.23481	7.23022	7.34961	6.4406	7.06638	7.82263	7.31373	8.13042	8.32805	6.31066	6.97143	8.10872	8.48778	6.94643	7.68468	6.16154	-2.57834	-1.36644	2.57834	down	1.29025e-07	3.508e-06
1730	DIAPH2	diaphanous related formin 2	7.57765	7.53904	7.50223	6.15204	8.09147	6.97343	7.65006	7.31322	7.84812	8.15124	8.01377	7.44518	7.28423	8.14713	7.88337	6.66765	8.03269	7.35889	8.38057	6.37362	5.81127	6.22368	6.22373	5.59571	6.00199	5.65674	6.0336	6.42037	6.3015	6.22469	5.79201	6.33595	6.39814	6.15991	5.79985	6.18338	6.10618	5.76127	2.83963	1.5057	2.83963	up	2.1421e-10	3.68508e-08
9052	GPRC5A	G protein-coupled receptor, class C, group 5, member A	9.23464	4.71088	5.02047	6.89328	4.46197	6.58276	4.62483	6.48672	5.51274	4.83914	6.71202	5.47758	6.40212	5.95984	7.03991	5.06427	7.15726	8.32083	6.99941	8.33782	7.55689	7.9138	8.50577	8.13354	7.73832	6.29021	8.1205	8.58848	7.6803	8.04061	7.67645	8.5768	7.16269	8.59437	8.14839	8.52423	6.4258	7.38856	-3.20228	-1.6791	3.20228	down	9.69147e-06	9.8057e-05
7068	THRB	thyroid hormone receptor, beta	8.08261	5.46504	5.67718	4.85193	6.0112	4.25763	5.62108	6.1292	5.77652	5.204	5.8902	4.95887	6.73758	5.22668	6.43226	4.59181	5.23303	5.30871	5.49421	7.22781	7.88262	7.77942	6.87673	7.13315	6.96263	7.3003	7.74225	7.1114	7.0228	7.43523	7.20682	7.54965	7.09929	7.23023	7.22371	7.51502	8.13074	7.39702	-3.31814	-1.73037	3.31814	down	4.80297e-09	3.10719e-07
401387	LRRD1	leucine-rich repeats and death domain containing 1	5.91271	6.95109	6.18671	7.94707	4.39509	3.73686	7.14115	7.20789	6.98074	6.10389	5.97709	4.33392	6.234	7.87864	6.47354	5.88724	6.70662	5.59857	7.11456	7.35344	7.86722	7.5	7.7522	7.66642	7.67051	7.61722	7.64594	6.1343	7.45761	6.73701	7.65477	7.63881	5.47874	7.65727	7.72844	7.69342	7.71364	7.69546	-2.22279	-1.15237	2.22279	down	0.00120336	0.0045344
5827	PXMP2	peroxisomal membrane protein 2	7.52165	8.99887	7.4256	7.43405	7.38048	5.47032	6.6595	7.78923	8.43492	7.13747	7.05646	4.66435	7.65498	6.67158	8.03176	5.43995	6.43872	7.4429	7.5996	7.65872	9.30079	8.50338	7.72353	8.79968	7.86491	10.2935	7.39055	8.0383	9.71584	8.40543	8.82739	7.83668	9.28713	7.84347	8.3466	8.1388	9.00005	9.70043	-2.71943	-1.44331	2.71943	down	6.03808e-05	0.000411656
259173	ALS2CL	ALS2 C-terminal like	5.30938	5.78382	5.39636	5.97189	5.75068	6.17498	5.72623	5.81172	5.15601	5.75668	6.03525	6.24966	5.4629	6.06017	5.42675	5.78871	5.4528	5.6924	5.01499	7.25784	5.64349	8.05197	7.80698	8.42639	7.19809	7.14705	8.98556	9.05353	7.0974	8.08996	8.12652	8.6656	7.05545	7.66891	8.08728	8.35457	6.29594	7.22852	-4.03218	-2.01156	4.03218	down	3.64531e-09	2.57068e-07
123096	SLC25A29	solute carrier family 25 (mitochondrial carnitine/acylcarnitine carrier), member 29	6.4547	6.03462	6.6514	5.86931	7.24547	6.34021	6.69596	6.52454	6.66173	6.90771	6.4739	7.03035	6.81608	6.33368	6.51988	6.31453	6.56158	6.29123	6.17589	7.08386	7.43665	8.11575	7.95322	8.12734	7.64823	6.62894	7.84571	8.30358	7.00616	8.29132	7.14296	8.24608	7.30065	8.3713	7.99642	8.11494	8.02706	6.9681	-2.28949	-1.19503	2.28949	down	2.43005e-08	1.00877e-06
1776	DNASE1L3	deoxyribonuclease I-like 3	6.7133	5.88373	4.62375	4.43781	4.46945	5.01414	5.05476	4.63921	5.01344	4.57222	4.90563	4.59877	4.5888	9.00576	4.67667	4.68848	4.63893	4.45362	5.08335	5.78601	6.65743	5.6058	6.52912	6.41242	7.26056	6.50782	5.78194	5.49203	6.41571	6.0257	7.75784	6.3131	6.0152	6.97399	6.57422	6.39674	6.61776	7.34677	-2.52675	-1.33728	2.52675	down	0.000137149	0.000792626
2146	EZH2	enhancer of zeste 2 polycomb repressive complex 2 subunit	6.45304	6.51148	7.11315	8.79941	7.47887	8.03508	6.61444	6.75913	6.63582	6.65515	7.67554	7.75229	7.20484	6.88437	7.3091	8.63358	7.11803	7.79197	7.38426	6.34956	6.30261	6.06723	6.62048	5.66178	6.20171	5.36878	5.6468	6.8177	6.14717	6.11073	5.39404	6.31569	6.23641	6.17851	5.96629	5.81707	5.63093	5.41989	2.4494	1.29243	2.4494	up	2.4127e-07	5.69493e-06
27034	ACAD8	acyl-CoA dehydrogenase family member 8	7.06745	6.54301	6.41599	7.43176	7.19896	6.2756	6.89884	6.58022	7.04969	6.51795	6.05238	6.07604	6.71906	6.6751	6.37325	7.09993	6.68716	6.5243	6.79726	7.61294	8.06258	6.76872	7.33626	7.98933	8.09748	8.48857	7.61511	6.61424	8.23354	7.23412	7.78553	7.56591	6.82401	7.58381	7.72037	7.98672	7.8038	8.86966	-2.01529	-1.01099	2.01529	down	1.09214e-06	1.79896e-05
285343	TCAIM	T cell activation inhibitor, mitochondrial	8.30084	7.568	8.27655	7.88487	6.71808	6.39436	8.12869	8.11109	8.13084	8.01672	7.80253	7.72448	8.20631	8.31624	7.67822	7.75094	7.78842	7.74709	7.9362	8.51533	9.32543	9.60448	9.22959	9.17419	8.45194	9.17715	9.19506	8.53808	9.03844	9.44953	9.13858	9.1732	8.88464	8.93462	8.95341	9.07769	9.26679	9.11591	-2.37959	-1.25072	2.37959	down	7.165e-10	8.53595e-08
11010	GLIPR1	GLI pathogenesis-related 1	6.94202	7.0654	7.42334	7.2762	7.16007	7.21674	7.18124	7.10323	6.93037	7.42907	7.66788	7.11972	7.92811	8.05195	7.73688	7.76773	7.18274	7.67877	6.90813	7.16473	6.77156	5.35769	6.5249	5.83534	5.87196	6.32879	6.20525	5.99307	6.59491	5.82628	5.97093	6.48735	5.18551	6.41578	6.41668	6.18142	6.22882	5.8419	2.27793	1.18772	2.27793	up	3.97225e-08	1.44518e-06
10152	ABI2	abl-interactor 2	5.52978	6.43679	6.66518	4.96003	5.72647	5.60949	6.26627	5.95901	6.7923	6.4445	5.73079	4.87648	6.19806	6.55575	6.27815	5.38393	6.06532	5.75418	6.60986	6.64755	7.00686	6.84502	7.22125	7.31833	7.28178	6.73905	7.11461	6.70801	6.69323	6.59321	7.21596	7.05195	6.25808	7.27111	7.06581	7.33177	7.44522	7.31068	-2.02032	-1.01459	2.02032	down	2.85158e-06	3.83304e-05
4040	LRP6	LDL receptor related protein 6	8.70163	8.38179	9.15032	7.73947	9.50987	7.43083	9.20429	7.58264	9.02414	8.63119	8.13193	8.03005	8.20333	8.89365	8.99417	7.62661	8.84196	7.73733	8.94849	9.33843	9.61904	9.66257	9.50769	9.37982	9.40941	9.55811	9.94545	9.56095	9.5186	9.70451	9.48892	9.61183	8.39144	9.54302	9.3458	9.87337	9.83284	9.39674	-2.06863	-1.04868	2.06863	down	3.29032e-06	4.26009e-05
26118	WSB1	WD repeat and SOCS box containing 1	6.04944	6.50708	7.35597	5.87038	3.57266	6.07155	7.34044	6.58659	7.43119	5.38177	7.0584	4.39439	6.81379	6.3973	4.90774	5.39529	5.741	6.7651	5.85285	6.55519	4.00667	7.99038	8.20391	8.34809	8.54947	5.10762	8.36822	6.8338	6.13579	7.49459	8.31149	7.74552	3.9945	8.54834	7.2387	8.49632	8.33411	7.71106	-2.2708	-1.1832	2.2708	down	0.0122031	0.0295585
79660	PPP1R3B	protein phosphatase 1, regulatory subunit 3B	6.42663	8.15338	7.72551	7.40858	8.63058	9.26121	7.64282	9.16157	8.30404	6.90846	8.82034	7.74654	8.67703	8.35662	9.41618	6.75539	9.38645	8.94938	8.86899	6.79829	7.87476	5.74583	6.66446	6.22788	7.09368	6.36041	6.66204	6.49336	6.37187	5.58645	6.19918	6.04242	5.98705	6.30804	6.43434	6.21355	6.65792	7.14356	3.42358	1.77551	3.42358	up	9.0932e-08	2.67928e-06
11309	SLCO2B1	solute carrier organic anion transporter family member 2B1	8.30947	8.67173	8.87616	7.52263	8.59841	8.12555	7.36949	8.83744	8.50024	8.01521	8.71516	8.67956	8.23582	9.32006	8.1242	9.98709	9.54761	9.44928	8.80966	7.0119	6.6029	6.38573	7.29368	7.0208	7.1581	7.53457	6.22175	7.16783	7.50167	6.18663	7.1129	6.33111	7.11235	6.59832	7.42105	7.00492	6.66742	7.33757	3.21641	1.68545	3.21641	up	7.39556e-09	4.16006e-07
26025	PCDHGA12	protocadherin gamma subfamily A, 12	9.94827	10.9957	10.5881	8.81959	9.71572	10.8857	10.5423	10.9258	10.4046	10.855	10.1552	10.2349	9.92195	9.85444	10.509	9.07438	11.3472	10.5919	10.4852	9.64368	8.89994	8.84185	10.0274	9.30511	9.63866	8.79895	9.36683	9.47796	9.291	8.77419	9.38169	9.61491	8.43389	9.78265	9.23505	9.44954	9.31882	9.2134	2.0264	1.01892	2.0264	up	8.6544e-06	8.98072e-05
8701	DNAH11	dynein, axonemal, heavy chain 11	6.48015	7.1513	8.63717	9.30559	8.89987	9.84711	9.88064	9.10734	7.58906	8.64545	9.58781	7.93836	8.82323	7.36095	8.7938	6.99993	8.66124	8.58012	8.58651	6.09127	6.03719	5.81659	5.93248	5.67508	5.27754	5.4461	5.22266	6.10536	5.74282	6.0339	5.85774	5.88535	6.02755	5.64931	5.72694	6.03638	6.46643	5.73499	6.22195	2.63737	6.22195	up	3.43233e-10	5.08395e-08
79781	IQCA1	IQ motif containing with AAA domain 1	7.48079	5.52653	7.37083	7.22444	8.39866	6.02838	5.82851	5.87474	5.84715	8.38454	6.92667	6.15772	8.58671	6.24822	7.68424	5.24801	6.39731	5.89567	7.45029	8.21657	7.56989	8.36468	8.59882	7.4788	7.9494	6.95856	8.39818	8.05208	7.37313	8.61976	7.12466	7.78725	6.97613	8.25294	6.97028	7.90882	8.7031	6.70544	-2.03304	-1.02364	2.03304	down	0.000482297	0.00217215
56477	CCL28	chemokine (C-C motif) ligand 28	6.02602	6.29404	5.92201	6.66003	9.09238	5.34212	8.07118	7.98925	7.26625	7.64559	6.99856	6.63168	7.4022	5.40213	7.43341	4.63412	6.53378	7.00165	7.12676	5.93764	5.66006	4.71057	4.90103	4.26841	4.60764	4.34339	4.15737	5.25778	4.85992	4.82429	4.33637	4.56146	4.58536	4.76622	4.43737	4.83161	5.52889	3.97175	4.13744	2.04874	4.13744	up	2.13021e-07	5.18866e-06
151258	SLC38A11	solute carrier family 38, member 11	4.57038	7.11839	6.30164	5.26513	4.76761	4.32447	5.94866	6.46226	5.85938	7.25725	6.13395	5.95688	4.73528	7.81509	4.55444	4.70988	6.09541	7.42616	5.97635	8.60663	7.9361	6.98028	7.07091	7.10245	6.30161	6.81524	7.47104	7.72645	7.12437	7.80299	6.98635	7.02194	7.1662	7.44461	6.92096	6.77011	7.63145	6.75512	-2.61565	-1.38717	2.61565	down	8.13878e-06	8.55243e-05
79596	RNF219	ring finger protein 219	5.92296	6.6085	6.37823	5.87514	6.42059	5.44496	6.15701	6.7394	6.40343	6.63849	6.47611	6.56106	6.84649	6.83896	7.3677	6.15842	6.71945	5.89762	6.64944	5.92848	5.94026	5.23356	5.13519	5.43568	5.13618	5.43595	5.54341	5.90337	5.82168	5.53388	5.17133	5.33721	5.78756	5.16217	5.2688	5.15799	5.17723	4.96742	2.00194	1.0014	2.00194	up	2.38254e-08	9.92333e-07
23255	MTCL1	microtubule crosslinking factor 1	6.13578	8.54655	7.90887	5.96643	8.52881	7.38974	8.21253	8.64364	8.56826	8.81154	7.8616	8.95678	8.72155	6.89621	7.6833	5.4052	7.23753	7.69267	6.97345	6.09655	7.10091	6.04543	7.35981	5.56127	6.39112	6.02889	6.60712	5.72327	6.72517	5.5225	5.86255	5.84576	5.86393	6.10484	6.91341	6.56658	7.24341	5.82528	2.65375	1.40803	2.65375	up	5.89736e-05	0.000404986
645369	TMEM200C	transmembrane protein 200C	4.06723	4.36712	4.35257	6.16313	3.98804	4.70256	4.09686	3.97807	4.65841	5.03282	4.23093	4.36736	3.90487	4.27815	4.02925	4.76174	4.72406	5.26486	4.86146	5.05085	4.65083	6.33644	6.01216	7.14678	6.20733	5.69628	6.28445	5.95051	5.85562	5.72953	6.10079	7.5496	5.741	5.63875	5.78316	6.41108	4.2495	6.68697	-2.70255	-1.43432	2.70255	down	2.17378e-06	3.08634e-05
6563	SLC14A1	solute carrier family 14 (urea transporter), member 1 (Kidd blood group)	6.12815	6.96118	6.12906	3.81526	4.31421	4.48948	4.63864	4.39797	5.08898	3.96578	4.96417	4.16698	4.22926	6.93847	4.53481	4.24491	4.36843	3.96674	8.09668	9.23499	7.32527	7.52255	6.72943	7.01766	5.5029	5.00893	7.22108	5.77442	5.14376	7.12563	7.10776	6.64762	5.70256	7.62803	6.26737	6.23196	9.32208	6.71963	-3.43106	-1.77866	3.43106	down	3.22461e-05	0.000250655
79762	C1orf115	chromosome 1 open reading frame 115	8.09977	8.09966	6.71073	4.69911	8.5294	5.96947	7.72357	7.83827	7.6306	7.1293	7.74338	6.71617	7.16102	7.5166	8.14588	5.29743	7.31331	6.72632	7.29577	8.4799	8.18937	8.4088	7.83671	8.406	8.10296	8.69781	7.86429	7.78496	8.66697	8.212	8.18535	7.98835	8.72883	7.56494	8.14888	8.29293	7.77545	8.64355	-2.04667	-1.03328	2.04667	down	6.9104e-05	0.000458419
5256	PHKA2	phosphorylase kinase, alpha 2 (liver)	6.79722	8.45928	7.44215	7.96095	8.26989	8.69953	8.6842	8.49931	8.3765	8.63532	8.18729	8.45917	8.1366	6.9965	8.75783	6.11464	8.23208	7.87062	7.70296	6.68996	6.69069	6.36519	6.41417	6.00708	6.05848	6.24235	6.33146	6.715	6.27841	6.75521	6.29605	6.08799	6.37149	6.43588	6.37051	6.40293	6.33926	6.09453	3.13667	1.64923	3.13667	up	2.67745e-09	2.0502e-07
445	ASS1	argininosuccinate synthase 1	10.9819	9.82285	8.57138	7.24171	8.15358	8.70172	9.5134	10.4779	9.10493	8.59762	8.84266	8.63008	8.75692	10.3405	7.96164	8.50415	10.788	9.39935	9.33972	10.4236	10.4329	12.0296	10.6998	12.5397	11.9433	13.0061	10.9954	11.5917	12.7539	11.7708	12.55	11.5476	12.7361	10.6807	11.8008	11.7909	9.29382	13.0128	-5.73364	-2.51945	5.73364	down	6.60148e-08	2.11573e-06
1555	CYP2B6	cytochrome P450, family 2, subfamily B, polypeptide 6	6.69333	5.74592	5.58395	6.68136	6.47275	6.04993	5.8234	5.91725	6.06713	6.03967	6.02676	6.75744	6.0936	5.94401	5.73214	5.90405	6.13331	6.16254	5.93732	6.33246	6.0086	7.79395	6.16251	7.85269	6.98978	7.95464	7.97888	7.45383	7.60558	6.93457	7.42021	7.29706	8.14268	6.29484	7.11128	7.42169	5.64895	8.63465	-2.17291	-1.11963	2.17291	down	1.57153e-05	0.000142224
10964	IFI44L	interferon induced protein 44 like	8.44433	8.65725	9.10268	7.36556	9.93979	7.15578	9.39643	7.34986	9.36447	9.60044	9.28333	9.27574	7.2584	9.18222	8.16429	8.89458	8.83035	9.94366	9.0558	8.31952	7.46643	7.00708	8.27683	7.62541	7.39248	7.46694	7.47956	7.77608	7.77229	6.86931	7.65262	7.0617	6.95888	7.77323	7.21226	7.08561	7.42488	6.49986	2.5025	1.32337	2.5025	up	8.83237e-06	9.11831e-05
83935	TMEM133	transmembrane protein 133	5.21079	7.00289	6.54035	6.47654	6.35178	5.92904	6.88604	6.79175	6.9984	7.28606	5.73758	5.96534	6.82172	5.79386	6.91056	4.6717	6.14597	5.83339	6.79123	4.70349	5.04929	4.61198	5.22281	4.93043	5.39181	5.92908	4.75654	5.03072	5.67597	4.46475	4.99003	4.80701	4.58142	4.54182	4.66423	4.69819	4.50972	5.58734	2.58172	1.36833	2.58172	up	1.12181e-09	1.14457e-07
23576	DDAH1	dimethylarginine dimethylaminohydrolase 1	7.89664	10.0605	8.54463	4.91443	9.37055	5.78858	9.9175	9.69716	9.58256	9.95501	8.46884	7.90577	8.93502	7.42755	8.91222	6.72947	8.87903	8.40545	9.27674	9.74159	9.68301	10.0107	9.77827	10.0696	10.2364	10.4525	9.74419	9.1425	10.1705	9.55024	10.2743	9.60673	9.94155	9.82848	9.94701	9.76917	10.1736	10.6803	-2.7908	-1.48068	2.7908	down	0.000101035	0.000620957
1293	COL6A3	collagen, type VI, alpha 3	10.1937	8.97705	10.8435	8.14016	7.40889	11.1068	7.88797	7.79537	9.04176	7.35734	9.22296	9.26683	9.3701	10.1746	9.54933	10.8213	10.0541	5.95817	10.3191	9.18454	8.53653	7.16797	10.1038	7.70669	9.00121	7.61582	7.61846	9.91948	9.01849	7.28768	8.07208	7.27188	7.1369	8.88563	7.74191	7.97955	7.05928	6.11405	2.07939	1.05616	2.07939	up	0.0104308	0.0260568
7078	TIMP3	TIMP metallopeptidase inhibitor 3	10.8096	10.1189	10.0827	6.90337	8.96584	7.87527	10.8215	9.6065	10.427	10.4472	8.81965	10.0798	8.40762	10.483	9.82551	9.46526	10.2119	6.94361	10.6281	10.7734	10.2126	10.5922	10.5329	10.8109	10.6891	10.1632	10.9847	10.6408	10.1395	10.9744	11.036	10.6835	10.0891	11.1498	11.064	10.8876	10.814	10.184	-2.19091	-1.13153	2.19091	down	0.000787491	0.00323073
22936	ELL2	elongation factor, RNA polymerase II, 2	8.41992	8.56199	8.34419	7.75162	6.22143	11.4016	8.63717	10.3094	7.8482	7.43479	9.45002	9.02337	9.28325	9.2227	8.70725	10.4472	8.85425	9.42869	8.44684	7.6966	8.28047	7.70521	7.47423	7.33304	7.98544	8.98874	8.75208	6.82993	8.61272	6.88795	8.61258	7.24842	7.01144	7.49444	8.51969	7.62835	6.99811	8.098	2.04698	1.0335	2.04698	up	0.000682804	0.00287965
6351	CCL4	chemokine (C-C motif) ligand 4	7.18352	5.94399	5.62049	5.73576	6.27659	6.27264	5.28888	7.55266	5.76929	5.46737	5.95917	5.95828	5.61494	6.30839	5.31957	7.73345	5.87288	5.75531	5.44556	5.24251	5.84748	4.59245	4.65168	4.89958	4.43757	4.84781	4.65143	5.28467	4.66182	4.73659	4.45238	4.44719	5.39725	5.02817	4.93455	4.44031	4.37829	4.73592	2.34919	1.23216	2.34919	up	1.90237e-07	4.76686e-06
27329	ANGPTL3	angiopoietin like 3	5.87338	5.82009	7.79416	4.68751	5.13074	3.71718	7.00215	10.8161	6.79409	5.91624	5.6681	8.04208	7.11578	4.4065	10.5251	5.28395	3.8018	6.45201	4.44905	6.97362	6.97735	7.17137	6.27472	7.91199	7.409	10.1028	6.77178	7.0235	9.35445	6.5282	8.57579	7.01215	9.3193	6.43405	7.25245	7.31002	7.23576	9.58892	-2.57541	-1.3648	2.57541	down	0.0172867	0.039278
79753	SNIP1	Smad nuclear interacting protein 1	6.06294	6.40169	6.37062	5.76678	7.36777	6.48014	6.69154	6.8372	6.2633	6.84622	6.59968	6.81073	7.20854	6.57007	6.83533	6.74141	6.77883	6.57049	6.54571	5.78642	6.04998	5.62893	5.57185	5.31166	5.44679	5.30357	5.87444	5.42152	5.63879	5.49218	5.08024	5.66881	5.67077	5.44543	5.72249	5.54032	5.10992	5.14689	2.1387	1.09674	2.1387	up	1.9168e-09	1.63972e-07
91689	SMDT1	single-pass membrane protein with aspartate-rich tail 1	8.83742	8.95442	8.24955	8.96846	7.89054	6.9708	7.92656	8.1724	8.45121	7.27146	7.72504	6.41665	7.6414	8.34352	7.69365	8.839	8.96005	8.12895	8.58726	9.48002	9.17113	8.91101	8.79336	9.17855	8.91377	9.79321	8.61074	8.61082	9.42427	9.09398	9.42608	8.84423	9.60748	9.08397	9.30802	9.38883	9.90397	9.70503	-2.16873	-1.11685	2.16873	down	2.1575e-06	3.06662e-05
96459	FNIP1	folliculin interacting protein 1	5.91501	6.19577	6.10579	6.85396	6.86522	7.21751	6.78727	7.0736	6.53479	6.60696	6.19633	7.16492	6.21408	6.24259	6.57888	5.81485	6.60809	6.69896	6.54067	5.77255	4.87284	5.67548	5.64809	5.04902	5.71321	5.79549	5.18111	5.47713	5.81147	4.703	5.53274	5.47258	4.45749	5.30092	5.63612	5.66178	5.32839	5.78705	2.17814	1.12309	2.17814	up	4.01522e-09	2.72148e-07
29842	TFCP2L1	transcription factor CP2-like 1	6.0228	5.16112	4.66403	5.94603	6.52366	7.57704	5.92898	6.60408	4.97286	4.81456	5.81244	7.56308	5.15003	5.44838	5.68931	5.13204	5.28077	5.24182	5.43519	8.19363	9.22737	9.19757	8.87943	9.10307	9.21337	9.64844	9.60326	8.67889	9.44033	9.13915	9.54992	9.44357	8.94541	8.95139	9.58092	9.45912	9.10327	9.29725	-10.9831	-3.45722	10.9831	down	1.34692e-14	1.91377e-11
771	CA12	carbonic anhydrase XII	4.72578	5.80257	4.96526	4.73502	5.1413	7.36936	5.49429	5.40308	5.24295	5.34645	5.26456	5.24085	5.02209	4.35094	4.76576	4.90264	5.74388	7.24238	4.54594	5.62491	7.12724	5.90934	6.34552	6.30005	6.49522	6.57833	6.84044	5.30093	6.38314	5.84237	6.38949	6.25868	6.06854	6.26781	6.59216	7.09747	6.74171	6.30463	-2.01192	-1.00857	2.01192	down	2.43913e-06	3.38102e-05
7259	TSPYL1	TSPY-like 1	9.80598	10.6235	9.92759	9.22877	9.03958	7.75045	10.2629	10.1838	10.325	8.56463	9.24569	8.31321	9.90183	10.0669	9.32744	9.22555	10.0183	8.96271	9.92933	10.6976	10.7607	10.4055	10.4172	10.5487	10.6935	10.8887	10.5613	9.66911	10.6017	10.1026	10.8809	10.5493	9.95309	10.6481	10.4711	10.6293	11.1792	11.2924	-2.09308	-1.06563	2.09308	down	2.10796e-05	0.000179268
30835	CD209	CD209 molecule	6.58627	6.071	5.91459	6.22599	5.17875	5.06362	4.94622	5.17425	5.46481	4.55647	5.51393	5.41407	4.88806	6.60379	5.07543	4.94864	5.93931	7.97398	5.93927	4.88558	4.44623	4.40151	5.00424	4.80366	4.99072	4.29628	4.27626	4.84403	4.42387	4.28307	4.60923	4.77439	4.57589	4.26585	5.13388	4.77911	4.80198	4.38721	2.03648	1.02608	2.03648	up	7.77693e-06	8.27361e-05
5341	PLEK	pleckstrin	8.23491	7.03649	7.18735	8.56625	7.44928	6.63868	5.50666	8.0578	7.53724	7.24308	8.51768	6.04909	7.44473	7.85099	6.53822	9.07703	8.15544	8.39326	7.33688	6.26849	5.17554	4.17532	6.30558	5.41395	6.09879	4.57506	4.28409	5.8937	5.92159	5.27675	4.88593	5.83001	5.42955	6.51327	6.32255	5.47279	5.54508	5.30445	4.01881	2.00677	4.01881	up	2.00792e-09	1.65663e-07
3032	HADHB	hydroxyacyl-CoA dehydrogenase/3-ketoacyl-CoA thiolase/enoyl-CoA hydratase (trifunctional protein), beta subunit	7.67888	8.31953	7.25064	7.53808	5.7166	6.21031	7.02618	7.96764	8.06018	5.8526	6.3107	5.54918	6.51634	6.87489	6.8136	6.20462	7.12437	6.78501	6.83643	7.99618	6.26882	7.95511	7.6923	8.20405	8.13726	8.10169	7.95115	7.2161	7.66681	7.46576	8.22602	8.36077	7.3398	8.43493	8.08505	8.44841	9.05124	9.28356	-2.17103	-1.11838	2.17103	down	0.000317931	0.00155472
27253	PCDH17	protocadherin 17	4.9599	7.00539	7.32956	4.79616	4.48351	5.28832	5.61234	5.91333	7.91691	7.08188	6.52182	5.52285	6.95756	9.04207	6.75605	5.41259	7.43143	4.63853	7.25967	4.55055	4.53833	4.67963	5.7051	4.7439	6.68214	4.63178	5.02302	5.36062	4.85195	5.02246	4.62749	5.57468	5.7747	5.4143	4.74747	4.80929	4.80385	5.05808	2.34229	1.22792	2.34229	up	0.000204628	0.00108803
51735	RAPGEF6	Rap guanine nucleotide exchange factor 6	7.20401	8.17816	7.72574	7.84956	7.72412	7.99125	8.03983	8.13249	8.09415	8.08813	8.19399	8.18275	7.71925	8.16998	7.88918	8.1322	7.77731	7.95469	7.73725	7.40542	7.52763	6.29911	7.16227	6.82119	6.91831	6.96196	6.99973	6.97816	7.12816	6.5659	6.87068	7.15631	5.69939	7.16383	7.18156	7.14053	6.90386	6.44606	2.0334	1.02389	2.0334	up	2.19712e-08	9.24892e-07
4035	LRP1	LDL receptor related protein 1	10.8125	8.52185	9.48898	8.27914	9.65369	9.81438	8.29427	9.31364	8.93759	9.18831	8.88113	10.0649	9.0922	8.99497	9.92794	9.87396	9.51439	10.1261	9.55045	8.99034	7.99208	8.42831	8.90347	8.01793	8.18171	7.12561	8.45865	9.50148	8.28437	8.84297	7.99895	8.18918	8.52045	8.73638	8.48523	8.49494	8.19947	7.07879	2.06676	1.04737	2.06676	up	7.57106e-06	8.08823e-05
11221	DUSP10	dual specificity phosphatase 10	6.7386	5.59617	6.50554	6.60818	6.08517	5.88965	5.81203	6.76857	5.78328	6.83783	6.46091	6.24966	6.79166	6.37613	5.63265	6.93393	6.60381	7.56861	6.34093	5.39257	5.84175	5.56058	5.43281	5.24773	5.25609	5.35639	4.95691	5.73081	4.98791	4.9433	5.2096	5.60287	5.5352	5.43593	5.01938	5.26847	5.08511	5.01536	2.12832	1.08971	2.12832	up	3.47413e-07	7.52132e-06
256764	WDR72	WD repeat domain 72	5.84418	7.59229	6.00303	4.46026	7.7234	4.64737	8.55821	7.4999	7.15999	6.55429	6.24109	6.27713	4.75201	5.37707	6.17128	4.32967	6.17316	4.12255	5.61614	7.42076	7.07278	8.26364	7.42162	8.69342	8.67194	9.79714	8.05296	7.84696	9.25658	7.74722	8.97126	7.67952	9.02671	7.88467	8.59911	8.37482	7.23181	9.3438	-4.67148	-2.22388	4.67148	down	5.81648e-08	1.92194e-06
29015	SLC43A3	solute carrier family 43, member 3	7.49501	7.57994	8.21186	6.97228	5.74116	7.1942	5.09347	7.42144	8.76193	7.43394	8.51742	5.96521	8.01125	8.1721	8.29694	8.11617	8.52792	7.48877	8.66611	6.99137	6.33746	5.55197	6.85463	5.45302	6.63939	4.42887	5.09355	7.04614	5.74825	5.20295	5.08599	5.25553	4.71419	6.56442	5.93649	5.68669	6.7799	4.41879	3.44148	1.78303	3.44148	up	6.13341e-07	1.15795e-05
255189	PLA2G4F	phospholipase A2 group IVF	4.35497	4.49421	4.51238	4.62286	4.60944	4.79298	4.6948	4.73599	4.41168	4.65869	4.86749	4.81611	4.40021	4.46515	4.47828	4.72371	4.73062	4.78783	4.54276	6.23351	5.80219	5.75218	5.26529	5.83226	5.58785	5.66587	6.11355	5.84292	5.50955	5.741	6.01366	6.18377	5.21856	6.12387	6.6177	6.46271	5.22092	5.36015	-2.30137	-1.20249	2.30137	down	9.36717e-11	2.0185e-08
54414	SIAE	sialic acid acetylesterase	5.48676	5.73686	5.34928	5.37168	5.98932	4.78498	6.70893	6.3502	5.69983	5.79941	5.0634	5.3244	6.0271	5.70533	6.18547	5.0099	6.11317	5.62253	5.97977	6.6905	7.24808	6.37207	6.429	6.57829	7.21786	7.70053	6.47533	6.19519	6.90092	6.6861	7.13641	6.81695	6.55767	6.77339	6.30677	6.75735	7.29422	7.41737	-2.17075	-1.11819	2.17075	down	8.5712e-09	4.69739e-07
4306	NR3C2	nuclear receptor subfamily 3 group C member 2	6.79018	7.09433	6.3419	5.35683	6.02748	4.36833	6.67163	5.99311	7.11938	6.29873	5.81467	5.48399	5.54126	7.44337	5.65241	5.0367	5.94974	4.81118	6.42941	8.03601	8.51354	7.63591	7.90454	7.82046	7.72797	8.11398	8.18872	6.97252	7.84318	7.50257	8.08197	8.19344	6.66309	8.08896	8.05226	8.27588	8.40751	7.75575	-3.65848	-1.87124	3.65848	down	6.0565e-08	1.97845e-06
140469	MYO3B	myosin IIIB	4.66842	4.88284	4.06849	4.49642	4.63304	4.68605	4.53465	4.37871	4.48028	4.7686	4.88992	4.66552	4.68928	4.61118	4.63615	4.83894	4.53961	5.9969	4.30587	7.62021	7.341	6.4553	6.41656	5.84721	5.60205	5.48753	7.20139	5.07228	6.00284	7.088	6.08015	6.3585	6.21178	6.83272	6.57667	7.32238	7.78972	6.46336	-3.58517	-1.84204	3.58517	down	3.12522e-11	7.83612e-09
84166	NLRC5	NLR family, CARD domain containing 5	7.649	8.29898	8.37296	7.56702	8.88706	8.43483	6.58991	7.82332	8.60817	8.55891	9.64896	7.97022	8.41454	7.66178	7.63027	9.95881	8.22814	8.047	8.72651	7.26028	6.93858	6.30781	7.56334	7.25325	7.12938	6.20652	6.88746	7.66962	7.13525	6.64529	6.60145	7.88756	6.12462	7.55937	7.52306	7.0876	6.17741	6.18994	2.48291	1.31203	2.48291	up	3.14379e-07	7.02874e-06
2719	GPC3	glypican 3	8.11503	5.87456	6.25748	5.25091	5.23322	7.47877	5.40755	6.88663	4.8438	4.81182	5.39605	5.24377	4.94669	5.04076	6.15179	6.04802	5.02892	5.86513	5.60423	10.109	9.63251	8.30697	9.89034	9.11316	8.58924	10.1038	8.5979	8.767	9.68506	8.96872	8.57372	8.01574	9.3028	8.75786	8.37605	8.60677	10.2835	9.32614	-10.1487	-3.34322	10.1487	down	1.7191e-12	8.14196e-10
152002	XXYLT1	xyloside xylosyltransferase 1	7.13569	7.6894	8.10135	8.4435	8.10465	7.88569	8.05073	8.06629	7.69345	7.80459	7.72859	7.53899	8.48171	7.52652	9.37797	7.40164	8.12016	7.75227	7.89029	7.78568	7.6244	6.81519	7.3192	6.85322	6.70899	6.78801	6.67271	6.55641	6.88289	7.10578	6.97024	6.35834	5.94621	7.01326	6.31143	6.96053	7.69282	6.46725	2.07135	1.05057	2.07135	up	8.08392e-07	1.43709e-05
9935	MAFB	v-maf avian musculoaponeurotic fibrosarcoma oncogene homolog B	8.53654	8.03867	8.03399	8.99421	8.16965	8.50435	7.01824	9.5993	7.96059	9.02408	8.53524	9.14108	8.88624	9.87702	8.23372	10.5137	8.72517	8.93492	8.45754	7.04675	7.59473	7.70193	7.78618	8.01083	7.10553	6.98665	8.07495	8.58825	7.50176	7.32945	7.54067	8.23674	7.84643	7.59248	7.84828	8.09546	6.47942	6.64219	2.16521	1.1145	2.16521	up	4.91309e-06	5.76218e-05
3988	LIPA	lipase A, lysosomal acid, cholesterol esterase	7.0002	7.56445	7.63759	6.95076	6.72598	7.18879	6.87104	8.60934	7.83291	7.18171	7.31979	7.19037	7.57472	7.97836	7.18287	8.61132	8.79024	7.21545	7.33651	6.70691	5.84027	5.62745	5.84056	5.80771	5.87789	5.60653	5.80557	5.63552	5.73735	5.94854	5.64347	5.7384	5.72125	5.98162	6.00238	6.18571	6.36679	5.84973	3.08035	1.62309	3.08035	up	2.10399e-10	3.66889e-08
57706	DENND1A	DENN/MADD domain containing 1A	6.18219	6.62198	6.3199	5.3976	6.97357	6.13628	6.03425	6.90307	6.59757	7.01491	6.13986	7.09906	6.11267	6.18571	5.95372	6.51398	6.51084	6.04528	6.82869	6.25507	6.34213	7.22215	7.48712	8.30182	7.95909	7.24334	8.11082	7.20521	7.44822	7.59614	8.18565	7.92038	6.83513	6.93833	8.12911	7.81127	6.45696	7.72077	-2.04408	-1.03145	2.04408	down	1.7496e-07	4.45979e-06
57402	S100A14	S100 calcium binding protein A14	4.26818	4.62783	4.17448	4.93098	5.27301	4.40766	5.38155	6.19158	4.85057	4.77337	4.93305	5.26857	4.88587	4.95773	4.73738	3.95501	4.84463	4.5908	4.29492	6.59609	7.51175	5.84869	7.16683	6.21202	7.10879	5.60061	6.12468	5.76678	5.87936	6.2261	5.56966	6.53098	6.08199	6.60664	6.40108	6.40717	6.30774	5.64007	-2.80171	-1.48631	2.80171	down	3.48752e-08	1.32075e-06
205	AK4	adenylate kinase 4	8.21562	8.66746	7.8192	5.82015	7.67107	8.52147	8.94893	8.79084	8.66389	8.20794	7.8834	7.27753	8.0106	7.18706	7.21975	6.054	7.63348	8.86036	7.68788	7.31962	7.02634	9.64186	7.74053	9.4477	9.58342	10.6182	8.36107	7.9813	10.0483	9.17141	9.85632	8.15394	10.1768	7.90957	9.02322	8.77962	8.04421	11.0573	-2.13575	-1.09474	2.13575	down	0.00192823	0.00664503
390	RND3	Rho family GTPase 3	6.23941	6.48761	7.05385	9.3611	6.02526	5.01797	6.39821	7.75203	5.86408	5.81761	6.42473	6.24622	7.78953	6.24634	6.85435	5.91385	6.36182	7.66837	6.38221	6.27587	6.34343	4.77751	6.13954	5.00076	5.68329	5.38789	5.76768	5.41589	5.91418	4.50912	5.39524	5.39704	4.70719	5.61214	5.55838	4.82122	5.56799	4.58358	2.31816	1.21298	2.31816	up	1.34004e-05	0.000125764
4609	MYC	v-myc avian myelocytomatosis viral oncogene homolog	8.47862	8.40593	8.46891	5.93344	7.05989	7.76641	7.15483	8.25191	8.94167	8.07297	8.41522	7.06231	8.9853	8.70315	8.13007	6.79419	9.05227	7.41107	8.34609	5.0881	7.2828	5.9164	8.1613	6.41223	7.25345	5.16623	5.7909	7.23907	6.63743	5.02246	5.87632	6.16926	4.82124	7.31945	7.79034	6.62364	5.02676	6.42391	3.14555	1.65331	3.14555	up	3.45888e-05	0.000264066
1520	CTSS	cathepsin S	7.3753	7.27682	7.67375	7.84686	6.85159	7.22176	6.44087	8.49284	8.08226	6.87302	7.92244	6.4687	7.97965	8.3176	7.14263	9.66423	8.42569	8.13328	7.4579	7.18445	6.22509	5.56931	6.33334	6.2152	6.83984	5.4702	6.10537	6.7942	6.14662	5.94383	6.23409	6.77967	4.94185	6.72014	6.762	6.18748	6.35734	5.93234	2.66853	1.41604	2.66853	up	3.57068e-07	7.69562e-06
7832	BTG2	BTG family member 2	11.0205	8.97135	8.92127	9.53351	8.19393	8.28544	8.90295	10.1848	9.00057	8.184	9.73398	7.96237	7.96961	9.81098	7.44869	10.7921	10.0206	8.62751	8.88553	10.5742	11.1538	11.0058	9.42074	9.57955	8.9215	9.59949	11.7343	10.5782	9.96546	11.5471	9.62084	11.6093	9.32662	11.7083	9.72128	11.0817	9.74739	9.72706	-2.41539	-1.27226	2.41539	down	0.000164542	0.000917753
3106	HLA-B	major histocompatibility complex, class I, B	7.56342	6.56841	7.61791	5.96089	7.70381	6.63444	6.34833	7.18119	6.97787	6.77995	8.18771	6.90418	6.05512	6.36795	6.50023	10.0215	7.56795	6.19547	7.81571	6.84511	5.6959	6.53991	5.83658	5.80844	6.0576	5.885	5.73759	6.3365	6.06674	5.96108	5.7239	6.04283	5.39589	6.8083	7.25068	6.66604	5.09384	5.66695	2.03928	1.02806	2.03928	up	5.28487e-06	6.10122e-05
346673	STRA8	stimulated by retinoic acid 8	5.34106	6.62894	5.58185	4.80876	6.29742	7.77439	6.58901	7.23204	5.95259	6.75365	7.23603	6.87558	6.3895	5.57285	6.87729	5.29142	5.48112	7.68559	5.80735	4.55609	4.62453	4.829	4.47839	4.92759	4.71409	5.45742	4.64005	5.39006	5.14134	4.82986	5.23418	4.73383	5.31166	4.7353	4.71309	5.1271	4.42062	5.28821	2.68016	1.42232	2.68016	up	5.99341e-07	1.13655e-05
79807	GSTCD	glutathione S-transferase, C-terminal domain containing	4.77388	5.47711	5.90084	6.10784	4.73891	5.24264	5.55944	4.94945	5.66835	5.48094	5.3946	4.59771	4.9031	5.39523	4.62732	5.00447	5.45871	4.75829	5.44774	5.93664	5.68771	6.598	6.54581	6.84196	7.11401	6.25975	6.71283	5.7778	5.83203	5.73291	6.1816	7.14897	5.82598	6.16795	6.30299	6.48998	5.95853	6.46735	-2.0816	-1.0577	2.0816	down	3.35019e-07	7.35259e-06
51201	ZDHHC2	zinc finger, DHHC-type containing 2	4.47834	3.97451	4.86883	4.52033	3.64015	3.67649	5.54305	5.37405	4.75717	3.37399	3.79355	3.81412	4.3161	5.46501	4.70365	4.84159	4.98334	4.87302	5.3683	6.95796	6.98866	5.60148	6.11927	5.92561	6.16278	6.78663	5.92809	5.20901	6.23503	5.24959	6.7128	6.09098	5.64613	6.40076	6.13947	6.56922	8.04517	7.14999	-3.40098	-1.76595	3.40098	down	8.06866e-09	4.47193e-07
154796	AMOT	angiomotin	4.75268	7.05842	6.55754	4.44804	5.05679	4.35214	6.29127	5.95963	6.99451	5.22599	5.25506	4.71478	5.41458	6.10311	5.99137	3.91536	5.11646	5.38389	5.73554	6.67976	6.53104	5.91881	6.63876	6.23385	6.99124	7.24562	6.34526	5.91919	6.83993	5.80709	6.85762	6.74736	6.23721	6.47767	5.7903	6.69512	6.34678	7.82734	-2.05944	-1.04225	2.05944	down	0.000134263	0.000779351
613212	CTXN3	cortexin 3	6.60857	5.98922	4.63671	4.69151	4.77595	4.95352	4.09474	4.33964	4.1576	4.01565	4.38311	4.8124	4.45132	4.90634	4.16366	4.61053	4.26786	4.09723	4.84105	6.10179	6.4838	7.48583	5.12017	8.4667	5.8689	8.6978	6.02339	7.05757	8.2398	7.44913	8.05754	6.67024	9.62404	6.47352	5.87716	6.7631	5.55469	8.8763	-5.37418	-2.42605	5.37418	down	1.34322e-07	3.61867e-06
154091	SLC2A12	solute carrier family 2 (facilitated glucose transporter), member 12	4.89024	4.58915	4.43167	3.90696	4.4896	4.1491	4.36657	4.05814	4.10977	4.15374	4.14306	4.46328	4.42629	4.21235	4.42979	4.12527	4.36764	4.3982	3.89353	5.55066	5.58041	5.30877	4.88668	5.71352	5.08743	5.39384	5.8883	5.09621	5.49984	5.5277	5.90309	6.12786	5.51085	4.91819	5.67912	6.34937	5.53405	6.60639	-2.44956	-1.29252	2.44956	down	2.37499e-10	3.92723e-08
3664	IRF6	interferon regulatory factor 6	6.60379	7.65358	7.16726	8.00929	8.82803	4.41614	8.47029	7.80762	7.62914	8.16858	6.05754	7.32121	7.82163	7.06461	8.0136	4.88488	7.34028	5.4356	7.70179	8.83265	9.04502	9.56985	8.91037	8.9091	9.06241	8.57372	9.66287	9.06227	9.11918	9.43394	8.63544	9.20316	9.18968	8.67747	8.84674	9.2623	8.52141	8.54135	-3.54166	-1.82442	3.54166	down	6.81073e-07	1.25615e-05
50507	NOX4	NADPH oxidase 4	6.70864	6.80733	8.52001	6.22304	4.54597	7.46093	6.48	7.48185	7.9266	8.20266	5.24345	7.67865	8.04026	7.26536	5.9793	5.44842	6.83817	8.07537	7.66814	5.95566	6.71797	7.86605	7.25005	8.59503	9.39088	9.29741	7.6299	7.45304	8.91626	7.56026	9.45741	7.89644	8.81065	7.07708	7.9942	8.40721	5.92412	10.6212	-2.09153	-1.06456	2.09153	down	0.00389419	0.0117295
4150	MAZ	MYC-associated zinc finger protein (purine-binding transcription factor)	7.88644	8.67159	8.31181	9.29297	9.57255	9.66363	8.51	8.96014	8.49892	9.20088	8.4195	8.66221	8.05755	8.15562	8.98972	8.86291	8.47849	8.84092	9.14156	7.54027	7.69451	7.39635	8.22451	7.69164	8.18711	7.46903	7.42893	7.63578	7.708	7.46142	7.57688	8.09054	6.73502	7.48172	7.93994	7.7808	7.80633	7.7693	2.11707	1.08207	2.11707	up	7.39237e-10	8.67258e-08
64849	SLC13A3	solute carrier family 13 (sodium-dependent dicarboxylate transporter), member 3	6.21916	5.10344	4.22488	4.14994	4.62437	8.6984	4.91146	5.10738	4.44268	4.45725	4.10332	6.17491	4.34024	5.00465	3.79285	6.10347	4.74609	7.02071	4.67776	6.75418	7.26267	9.25821	7.75073	10.4881	10.0172	10.6375	8.4716	7.73721	10.1416	8.32283	10.561	8.72647	9.70758	8.23579	10.1571	8.67146	6.3818	11.2506	-14.1494	-3.82267	14.1494	down	2.31311e-09	1.82213e-07
3949	LDLR	low density lipoprotein receptor	7.61175	6.66575	6.54997	8.14985	4.71638	4.9672	4.35748	4.98419	5.82213	4.71705	5.04561	5.08207	5.89775	8.87286	5.33356	5.47202	6.66736	5.31072	6.08609	6.28898	9.69981	7.67004	7.25734	7.84329	8.00405	5.89655	7.00467	6.0865	6.49274	6.11055	6.26443	7.78762	6.27242	6.2962	8.37604	6.52258	5.85138	6.48213	-2.06657	-1.04724	2.06657	down	0.00431923	0.0127686
1193	CLIC2	chloride intracellular channel 2	6.85836	6.34757	6.11544	8.6552	5.9752	5.77652	5.80013	6.57085	6.85972	5.72549	6.4158	5.80008	6.30611	8.75891	6.18477	7.10135	7.31998	6.87179	6.35536	6.05642	5.76429	4.74863	5.47662	5.43385	5.14998	4.98073	5.60998	5.43867	5.4902	5.35565	5.51002	5.84942	5.87446	5.74766	5.78559	5.41956	5.56673	5.1293	2.18387	1.12689	2.18387	up	1.83907e-06	2.71147e-05
1284	COL4A2	collagen, type IV, alpha 2	9.47317	9.49308	10.2635	8.84711	9.63527	9.32209	9.23475	9.49238	9.89624	9.98127	9.61535	9.76482	9.19906	9.18608	10.3969	9.64942	10.3302	7.93206	11.1312	7.84325	8.22239	7.6972	9.49658	8.14091	9.41478	7.62132	8.15193	9.64013	8.74042	7.87882	8.28949	8.1726	7.14774	8.52395	8.07997	8.45213	8.31048	7.61145	2.52675	1.33728	2.52675	up	2.95709e-06	3.94685e-05
170954	PPP1R18	protein phosphatase 1 regulatory subunit 18	8.90764	8.1533	8.89707	8.33459	8.4174	8.379	7.43605	8.05115	8.37557	8.34195	8.88884	7.7928	8.64956	8.93422	8.22592	9.83143	9.01468	9.14189	9.13021	7.76651	7.51769	7.35815	8.38426	7.75142	8.16037	6.53489	6.96225	8.25685	7.72681	7.38365	7.1062	8.0307	7.1429	8.00444	7.98545	7.62055	7.31506	6.78897	2.00776	1.00559	2.00776	up	9.82258e-07	1.65889e-05
100132319	LOC100132319	uncharacterized LOC100132319	7.17513	4.66498	6.1934	7.97113	6.49077	8.56533	6.13841	6.25919	5.78748	5.65924	6.84618	8.00735	5.68532	5.63262	6.69154	7.39958	6.97968	7.5756	5.91282	4.68648	4.66765	4.70638	4.66643	4.53048	5.14597	5.72682	5.25325	5.91321	5.43324	4.95755	4.44638	5.31527	4.60072	5.19811	5.29605	4.56288	4.20258	3.93029	3.26041	1.70505	3.26041	up	1.17742e-06	1.91153e-05
79966	SCD5	stearoyl-CoA desaturase 5	5.34499	5.65364	6.65816	5.03992	7.00282	5.17064	7.70915	5.00374	5.22956	7.4277	5.30302	6.30724	4.8825	5.71508	6.54527	4.90381	6.07448	4.51893	6.22172	6.51016	8.29638	7.49121	8.49877	7.3056	8.13607	7.84453	8.01926	7.08445	8.17068	7.62034	7.5956	7.62117	6.94126	7.68184	7.52389	8.49609	8.69789	7.91474	-3.81996	-1.93356	3.81996	down	4.98426e-08	1.7149e-06
5176	SERPINF1	serpin peptidase inhibitor, clade F (alpha-2 antiplasmin, pigment epithelium derived factor), member 1	11.3515	6.58759	11.2945	10.6349	4.96648	10.0773	5.60616	7.76275	7.05966	5.589	7.32566	6.88007	10.3645	7.41727	6.66294	8.60223	7.35372	8.16948	6.9199	6.54309	4.87832	5.8939	8.52211	5.99565	8.16829	6.18607	6.04057	8.06164	6.86278	6.45899	8.01213	5.62552	5.86432	7.30155	8.12453	5.73475	6.48314	7.38518	2.27099	1.18332	2.27099	up	0.0125872	0.0303395
83483	PLVAP	plasmalemma vesicle associated protein	8.56702	10.3636	9.42879	7.26606	8.30519	8.40438	8.53654	9.48702	9.7044	10.0633	9.19874	8.79247	8.90517	9.81019	9.90152	8.04285	9.99916	7.33398	10.1508	8.92908	7.4169	7.60462	7.71576	7.90761	7.66117	6.78848	7.17092	8.19011	7.02779	7.51286	7.93434	7.47789	8.09326	7.99744	7.46514	7.56498	8.21061	6.80467	2.65714	1.40987	2.65714	up	1.47224e-05	0.000135475
57001	SDHAF3	succinate dehydrogenase complex assembly factor 3	4.79882	5.52077	5.44775	5.67585	3.59747	4.45908	5.16054	5.09869	5.36276	4.03866	4.88663	3.96603	5.21862	5.52582	4.40562	4.57313	5.28259	5.64512	5.78457	6.17692	6.2606	5.91242	5.75916	6.31039	6.31344	6.87091	5.21529	5.05663	6.1502	5.59722	6.74183	5.6519	6.75206	5.85987	5.83011	6.11193	7.00438	7.43076	-2.27716	-1.18724	2.27716	down	1.82236e-06	2.69719e-05
57648	KIAA1522	KIAA1522	5.73817	5.80452	5.96544	5.34573	7.27945	6.4454	6.51119	6.73051	5.90293	6.5318	5.40517	6.25512	5.77219	5.67989	6.00291	5.4535	5.74719	6.66552	5.68289	7.54344	7.45633	7.18956	7.52871	7.28414	7.67075	6.75128	7.09695	6.67822	7.32425	7.00343	7.01142	7.31157	6.54115	7.10795	7.10355	7.39776	7.25361	6.95802	-2.17447	-1.12066	2.17447	down	2.17396e-08	9.17489e-07
6789	STK4	serine/threonine kinase 4	7.55053	7.81753	7.69828	7.52283	8.5114	8.81285	8.19628	8.00274	7.73641	7.8878	8.85427	8.36813	8.58281	8.33162	8.89538	9.58415	8.29003	8.22498	7.91652	7.2073	7.63229	6.84441	7.30582	6.89245	7.22978	6.99492	6.71227	6.91161	7.44925	6.22753	6.88157	7.33736	6.55364	7.59503	6.98688	7.01973	6.59742	7.03874	2.34537	1.22982	2.34537	up	5.31207e-08	1.79706e-06
116449	CLNK	cytokine-dependent hematopoietic cell linker	5.01464	4.40026	4.60711	4.79605	5.48255	4.94934	4.6942	4.42476	4.71207	5.02166	6.00723	5.16054	5.16116	5.03839	4.64893	6.05859	4.78734	4.97554	4.66405	5.92275	5.76018	8.17393	7.56289	8.98367	7.09255	7.03488	8.04741	7.92448	7.55683	7.58119	8.58919	8.63789	6.54028	8.14154	8.72491	8.85599	7.44398	7.98931	-6.65624	-2.73471	6.65624	down	2.39773e-12	1.07773e-09
22998	LIMCH1	LIM and calponin homology domains 1	6.51219	6.4425	6.72947	5.272	4.31232	4.28288	5.89142	5.36772	6.99002	5.98355	6.04031	5.02173	5.7624	7.47198	5.91339	4.21256	5.75585	5.81683	6.36718	6.9701	6.51035	6.46526	6.8712	6.81021	7.10742	6.10096	7.12727	6.19112	6.20168	6.54641	7.40127	7.20217	6.03523	7.15293	6.92976	6.96172	7.54605	7.42144	-2.02986	-1.02138	2.02986	down	0.000580251	0.0025224
284252	KCTD1	potassium channel tetramerization domain containing 1	6.73615	5.95384	6.82734	7.58799	7.77792	6.28501	7.20407	5.78957	6.18237	6.60476	6.668	6.7094	6.57046	7.1495	7.08357	5.97008	7.54151	6.02186	6.80378	8.06446	9.16414	8.53685	8.66081	7.9362	7.57361	7.79947	8.55809	8.24674	8.29252	8.46895	7.7934	8.40449	8.80326	8.23068	8.19877	8.69695	8.35207	7.57511	-2.97549	-1.57313	2.97549	down	2.77357e-09	2.0882e-07
84417	C2orf40	chromosome 2 open reading frame 40	8.67002	7.06795	6.0085	3.56254	4.39607	3.60494	7.21044	4.59374	6.38938	5.46902	3.6288	4.09465	3.40924	7.4434	5.47718	4.91181	4.72605	3.48211	7.95852	7.55349	7.2491	8.18812	7.20139	8.96558	6.96334	6.90226	8.01827	9.37765	6.76086	8.61137	8.69576	7.3326	9.0121	9.13192	7.58479	8.46011	7.30939	8.41302	-6.11323	-2.61193	6.11323	down	6.26974e-07	1.17837e-05
140685	ZBTB46	zinc finger and BTB domain containing 46	8.57173	8.95172	7.91783	7.7219	8.29652	7.63529	8.59405	7.8813	8.22536	8.79323	7.9807	8.34165	7.50745	8.23749	8.233	8.03284	8.1244	8.06305	8.13547	8.68572	9.46281	9.91803	9.25464	9.55493	8.57061	9.87836	9.42193	8.72777	9.41839	9.44775	9.64683	9.80966	8.91239	9.2387	9.7074	9.16496	8.6773	9.44614	-2.20698	-1.14207	2.20698	down	7.16608e-09	4.09096e-07
80184	CEP290	centrosomal protein 290kDa	5.32178	5.76512	6.31183	6.44421	6.41677	7.82157	7.15395	6.62596	6.52547	6.69347	6.54392	6.89636	7.30021	7.02697	7.1561	5.46847	5.97779	7.24956	6.2149	6.23683	5.4845	5.75064	5.8616	5.55284	4.67772	5.19279	6.05177	5.5994	5.62036	5.33611	5.12405	5.41949	5.08184	5.80538	4.8106	5.78842	5.72034	5.40452	2.10443	1.07343	2.10443	up	1.03926e-05	0.000103637
1368	CPM	carboxypeptidase M	7.48856	7.61548	6.57958	6.75922	5.87573	6.04147	7.83959	7.59034	6.53992	5.9963	6.58619	7.27607	5.56753	8.11748	6.3626	6.95092	6.84087	5.78764	7.15165	6.98706	7.4959	7.11416	8.43236	8.02521	8.43733	9.07769	7.95444	6.93363	8.70136	7.5164	8.70972	7.51914	6.75983	7.48323	7.89324	7.78248	7.63447	8.04508	-2.03946	-1.02819	2.03946	down	0.000105861	0.000644832
22918	CD93	CD93 molecule	8.39184	9.01723	9.01471	6.74358	7.63279	7.65638	7.74535	8.39209	9.1356	7.8688	8.13656	7.9911	7.9207	9.83191	8.29152	8.13686	8.96054	7.62336	9.71319	6.75682	7.42495	6.26289	7.34765	7.59656	7.80479	6.5749	6.81246	7.45325	7.04109	6.85493	7.27853	7.10159	6.19806	7.53621	7.41913	7.1277	7.33407	7.09838	2.32948	1.22001	2.32948	up	1.83861e-05	0.000160598
5067	CNTN3	contactin 3 (plasmacytoma associated)	7.15239	5.43358	8.29107	8.50922	5.93298	7.68978	5.29398	7.84832	6.03563	5.53024	5.36962	8.39748	8.09817	6.73286	9.45332	6.52687	5.25147	5.93593	5.43636	9.64718	9.21099	9.70012	9.78158	9.42129	9.93626	9.90653	9.69383	8.97268	9.9194	9.6739	10.1115	9.40762	8.91238	9.77244	9.3076	9.70245	8.78096	9.92727	-6.88024	-2.78246	6.88024	down	1.28868e-09	1.25772e-07
10205	MPZL2	myelin protein zero-like 2	6.81281	7.9317	8.42863	5.65178	6.51959	7.05604	8.57959	7.61398	8.39703	7.7756	7.31498	6.75416	8.34017	9.59473	7.81127	6.7722	8.53614	7.54994	8.6735	8.26242	6.7995	5.74689	7.42532	6.34124	7.44505	6.11924	6.2016	6.41382	6.50309	5.5667	6.58929	6.78268	5.84973	7.13764	6.46274	6.33182	6.63533	6.5032	2.15111	1.10508	2.15111	up	0.00112363	0.00429156
87	ACTN1	actinin, alpha 1	8.46037	9.5228	9.17694	9.86031	7.31951	8.197	7.12748	7.9882	7.96346	8.09977	8.36631	8.27273	8.91532	8.16352	9.97282	8.67277	9.01548	8.47596	8.92429	8.76167	7.46812	7.32639	8.24159	7.20993	7.8995	6.42136	6.85456	8.50491	7.67411	7.03654	7.16999	7.13791	6.61135	7.93116	7.49451	7.55977	7.40262	6.26469	2.19293	1.13286	2.19293	up	3.16453e-06	4.13913e-05
5208	PFKFB2	6-phosphofructo-2-kinase/fructose-2,6-biphosphatase 2	4.60436	4.87462	5.01998	7.91819	4.69309	4.22301	6.30046	4.94494	4.44654	4.50671	4.62217	5.20209	4.53585	4.55598	4.22428	5.16491	4.49782	5.18348	4.52919	6.29207	6.89557	6.62557	6.29989	7.56774	7.63982	8.6597	6.50594	5.2567	7.98185	5.59461	8.07895	6.43705	5.88075	6.70943	7.62839	7.10551	7.36248	8.36053	-4.1237	-2.04394	4.1237	down	7.73602e-08	2.38567e-06
1973	EIF4A1	eukaryotic translation initiation factor 4A1	8.03436	8.34384	8.4975	6.2057	6.88243	7.17778	7.22421	8.19314	7.90649	6.89143	7.88949	6.18476	7.57006	7.74412	8.37297	7.97653	8.37615	6.86596	8.46409	6.81488	7.94937	6.51253	7.16457	6.55391	6.9938	6.64399	6.49535	6.10636	7.13013	5.61581	6.13509	6.83661	5.51475	6.54158	6.91913	7.28775	5.9207	6.55634	2.00792	1.0057	2.00792	up	3.84328e-05	0.000287519
653820	FAM72B	family with sequence similarity 72 member B	5.06655	6.03464	5.6157	8.00528	5.74591	6.88548	5.35705	5.77683	4.99982	5.86923	5.96165	6.48625	5.66167	6.96419	6.17577	7.2681	5.34759	6.5524	5.64832	4.90279	6.17478	4.98293	4.86096	4.56812	4.17616	5.0034	4.86064	5.37968	5.10976	4.67699	4.40999	5.18384	5.81505	4.59042	4.78829	4.93899	4.19219	4.27962	2.2747	1.18568	2.2747	up	1.44632e-05	0.00013357
23475	QPRT	quinolinate phosphoribosyltransferase	6.75022	7.21248	6.31134	9.51843	6.61745	6.08014	6.00577	7.52866	6.61576	5.73667	6.29766	6.96882	5.58129	6.40973	6.77568	6.56418	7.12378	6.37829	6.32763	7.66395	7.09428	7.58533	7.17423	8.05427	8.09094	9.19776	7.20685	7.27551	8.94287	8.04573	7.77838	7.33774	8.59106	7.07598	7.43501	7.69874	7.23915	9.19535	-2.2215	-1.15153	2.2215	down	0.000486534	0.00218738
6857	SYT1	synaptotagmin 1	4.72578	5.16797	4.79186	5.95871	4.8902	5.08115	5.45107	5.15879	4.40848	5.04093	5.12689	7.0315	4.83413	5.10313	4.8394	4.82857	4.09687	4.47545	4.57158	7.94968	6.43507	6.03875	6.56733	6.8619	5.51615	6.56583	6.86797	5.58024	6.71573	6.46145	7.50978	6.09934	5.51184	6.53048	6.63457	6.1981	6.22817	7.37529	-2.78392	-1.47712	2.78392	down	8.59594e-09	4.70422e-07
5912	RAP2B	RAP2B, member of RAS oncogene family	9.87821	9.59229	10.3163	11.1261	9.43697	9.98624	9.93616	10.0947	10.2807	10.0369	10.4953	9.2971	10.5139	10.9286	10.25	11.0015	10.6715	10.4501	9.93505	9.0765	9.27721	8.74065	9.59058	9.27669	11.119	8.27399	8.66101	9.30754	9.22483	8.39924	8.46263	9.82214	8.21325	9.31295	9.22897	8.78537	8.51531	8.73822	2.24778	1.1685	2.24778	up	2.35244e-06	3.28648e-05
51144	HSD17B12	hydroxysteroid (17-beta) dehydrogenase 12	7.08836	7.50686	7.64291	6.8032	6.69333	5.72796	7.49233	6.69882	7.75765	6.52264	6.41769	6.0377	6.67391	8.19167	6.75868	6.10352	7.05679	7.21118	7.10113	7.90011	7.92924	7.79322	7.79221	8.01133	7.89318	8.17029	8.23711	7.24109	7.76532	7.1242	8.67187	7.84412	6.33849	8.67453	7.4931	7.78693	9.28478	8.98163	-2.03284	-1.0235	2.03284	down	0.000133688	0.000777541
7164	TPD52L1	tumor protein D52-like 1	7.78914	5.24322	6.82668	9.53293	4.97678	6.5134	7.19666	7.86772	5.97588	4.89346	5.459	5.51031	6.46303	7.08982	7.91118	5.99416	7.15436	7.05576	7.9468	10.8798	9.70557	8.80125	9.14205	8.84975	9.26075	8.61327	8.97213	7.94803	8.57016	8.70314	9.08332	9.0665	8.24887	9.27324	9.05922	9.41848	9.71208	8.64771	-5.08062	-2.345	5.08062	down	1.06168e-08	5.4788e-07
100302736	TMED7-TICAM2	TMED7-TICAM2 readthrough	5.06283	5.33313	5.40299	5.76866	4.80541	7.06122	5.09898	5.57491	5.74127	5.71854	6.42464	5.61571	5.58244	5.81639	5.3072	6.71941	5.04113	6.9948	5.51595	5.20666	5.00006	3.7347	4.7155	4.33702	3.82445	4.07918	4.58269	4.35777	4.46562	4.52344	4.20925	4.38565	3.69033	4.73341	4.12443	4.57444	4.54315	4.03483	2.53179	1.34016	2.53179	up	3.11573e-07	6.99818e-06
4061	LY6E	lymphocyte antigen 6 complex, locus E	6.83385	8.10763	7.15458	7.19253	8.26611	6.78492	7.3009	7.81416	7.74178	6.6807	6.54847	8.09327	8.25184	6.98567	9.01992	7.12685	8.20813	7.96166	8.07748	6.64043	6.01005	5.71881	6.31584	6.11658	6.54908	6.35359	5.52644	6.50423	6.42356	5.86922	6.192	5.67936	6.24403	6.1643	6.30212	5.89282	5.74697	6.08567	2.75866	1.46397	2.75866	up	8.18157e-08	2.48118e-06
9071	CLDN10	claudin 10	6.39374	9.09094	7.36706	4.58006	8.72406	6.1673	8.6777	8.23168	8.76498	7.96845	8.17462	7.22732	7.3489	6.14192	7.88115	4.82268	8.25105	6.586	7.52372	10.2469	11.0748	9.28024	9.82975	9.00704	9.55046	9.89424	9.81098	8.39761	9.50845	9.0872	9.42329	8.82817	8.64372	9.84891	9.16906	9.88701	10.9238	10.3899	-4.77913	-2.25675	4.77913	down	2.5388e-07	5.93878e-06
5314	PKHD1	polycystic kidney and hepatic disease 1 (autosomal recessive)	5.16768	7.14105	7.83889	4.62082	6.78082	4.4087	9.17864	4.42718	8.59391	7.58197	8.09289	4.65299	6.90133	5.30397	4.76256	4.66799	5.45719	4.32292	6.13051	8.22343	9.2648	8.74026	9.68132	8.41438	8.77613	9.48603	9.23946	8.4248	9.20264	8.21674	9.15205	8.71716	5.94262	9.02467	8.07917	9.28568	9.61053	9.07729	-6.31737	-2.65932	6.31737	down	5.59365e-07	1.07564e-05
7512	XPNPEP2	X-prolyl aminopeptidase (aminopeptidase P) 2, membrane-bound	6.04794	4.90446	4.33068	4.71185	4.67983	5.09618	4.46635	4.7182	5.14269	4.70178	4.76079	5.0592	5.06369	5.15724	4.10252	4.63072	4.89059	4.8259	4.70204	5.47829	6.61928	7.24995	5.02763	8.73569	7.2455	10.3096	6.9323	7.17659	9.4038	7.82668	8.47873	7.65054	8.5366	6.49318	6.6485	7.12573	4.99919	10.5983	-6.32112	-2.66018	6.32112	down	2.42644e-07	5.72131e-06
3117	HLA-DQA1	major histocompatibility complex, class II, DQ alpha 1	6.87067	6.89262	7.67148	5.36446	6.068	7.15668	4.43823	7.16662	7.67556	6.40419	7.73749	4.54081	6.77813	7.69987	6.31859	8.12835	7.96999	7.64985	7.58463	6.81385	3.88407	4.35861	5.28637	4.83348	6.79388	4.07936	4.6958	6.53417	6.01251	4.31413	5.0328	5.96709	4.12864	6.46986	6.34195	5.74591	5.9165	4.572	2.81148	1.49133	2.81148	up	3.2765e-05	0.000253063
6480	ST6GAL1	ST6 beta-galactosamide alpha-2,6-sialyltranferase 1	7.03257	6.66332	7.60825	7.32732	5.18379	8.4079	6.36547	8.36195	7.54507	7.02799	7.11752	8.40712	7.27222	7.5406	6.651	8.65008	7.99248	8.19325	7.53829	8.23302	8.09346	8.98495	7.86791	8.94972	8.75483	6.98998	9.07299	7.73149	7.30435	8.35499	8.42297	9.28348	7.5962	8.92664	9.17398	9.20776	9.61162	7.90717	-2.04287	-1.0306	2.04287	down	3.64796e-05	0.000276063
7364	UGT2B7	UDP glucuronosyltransferase 2 family, polypeptide B7	9.41824	11.0241	10.0236	5.08398	11.2008	11.5963	10.3983	9.4458	9.59794	10.4438	10.4489	10.1238	9.56736	9.93783	10.1049	6.69845	10.6393	9.44325	9.99139	9.75015	10.4838	11.17	9.84057	12.084	11.1325	12.2396	10.8326	10.6252	11.8356	11.0164	12.0878	11.5132	12.0057	10.6029	10.7303	10.9204	9.71778	13.0182	-2.62163	-1.39046	2.62163	down	0.000110674	0.000667471
1536	CYBB	cytochrome b-245, beta polypeptide	6.89695	6.84303	7.43795	7.54871	6.08262	6.35457	4.88868	6.54294	7.03609	6.18737	7.11877	5.05873	6.22838	7.39088	6.15391	7.99636	7.16123	7.62353	6.82033	6.18031	5.41867	4.90905	5.78646	5.00659	5.48161	4.70936	4.40766	5.72342	5.47203	4.90788	4.95528	5.64855	5.51213	5.71384	5.51511	5.31846	5.48528	4.51515	2.64907	1.40548	2.64907	up	5.92904e-08	1.94739e-06
9497	SLC4A7	solute carrier family 4, sodium bicarbonate cotransporter, member 7	8.91897	8.5324	9.66351	9.17209	9.05217	11.8425	8.04494	10.0883	8.29363	9.2625	9.38764	11.404	10.0292	9.34081	10.6687	9.65713	9.33697	10.671	9.63862	9.69923	10.0644	7.97316	8.51569	7.2116	7.7514	7.42471	8.85458	8.61178	8.28618	8.57806	7.45923	7.60481	8.19135	7.90834	8.06635	7.57346	9.79211	6.02736	2.71828	1.4427	2.71828	up	0.00015864	0.000891445
717	C2	complement component 2	7.18062	5.29336	8.32353	8.06761	6.79202	7.7786	5.71421	7.99608	7.68709	7.66213	7.15683	7.50252	9.31519	7.72805	6.98553	9.05145	9.5108	9.8359	8.24661	5.54821	5.16464	5.14225	6.18203	5.53	8.42529	5.56703	5.25071	6.33495	6.34746	5.38513	5.3774	5.4332	5.675	6.05101	6.39633	6.1571	4.89535	5.511	3.92112	1.97127	3.92112	up	8.46913e-07	1.49311e-05
1647	GADD45A	growth arrest and DNA damage inducible alpha	9.31335	10.3116	8.84937	10.4088	7.90339	8.86593	9.56593	10.9608	9.32971	7.73676	8.13795	9.60732	7.98865	9.86778	8.3151	8.27151	9.53125	10.0153	9.07407	9.25434	9.64839	10.5303	9.90666	10.75	11.2157	10.9049	10.6409	10.0871	10.4754	10.0581	11.2524	10.5867	11.5303	10.3141	11.0003	10.4859	10.1623	11.115	-2.56912	-1.36127	2.56912	down	1.68685e-05	0.000150111
3908	LAMA2	laminin subunit alpha 2	6.90532	5.71268	5.31159	6.7809	4.9172	4.23638	4.79515	4.20335	4.75409	4.27051	4.30894	4.82126	4.64485	4.63976	6.11685	5.0597	4.36343	4.06849	5.69598	6.33354	5.69243	5.73746	7.6336	6.2204	6.4685	5.99482	5.69411	6.40648	6.14368	6.0376	5.5407	5.79971	6.10677	6.45887	5.95946	6.16363	5.62985	4.95573	-2.02725	-1.01952	2.02725	down	1.00708e-05	0.000101147
6652	SORD	sorbitol dehydrogenase	9.06959	8.76758	8.63444	9.54717	7.63311	8.70591	8.99871	10.4036	8.13651	8.96198	7.7882	7.41363	8.72807	8.08129	8.56749	7.68308	8.52954	8.92656	7.94608	10.0528	10.3332	11.0314	9.02504	10.9313	10.4884	11.8214	9.84333	9.31194	11.338	9.9543	11.2404	10.0666	11.2135	10.1935	10.6941	10.4289	9.49394	11.8795	-3.83135	-1.93785	3.83135	down	4.13707e-07	8.56506e-06
4670	HNRNPM	heterogeneous nuclear ribonucleoprotein M	12.0026	10.1592	9.88337	11.9653	11.6434	12.0771	10.8361	11.4579	10.1056	10.7831	10.509	11.4152	11.1304	11.3235	10.3715	10.3988	10.0742	10.7445	10.0501	10.852	11.2972	12.6223	11.3112	12.4202	11.1796	11.659	12.3747	12.4437	11.6198	12.7054	11.9952	12.1647	12.8063	11.7085	11.6622	12.0549	11.4535	11.7022	-2.00742	-1.00534	2.00742	down	0.000172055	0.000950263
8842	PROM1	prominin 1	5.82019	4.95979	7.10647	4.57678	8.92315	5.23192	6.96194	4.75664	4.93775	5.19412	7.19447	6.24885	7.53375	5.72973	5.14803	4.19696	7.316	5.22876	5.81268	8.4099	8.41603	7.01617	8.93612	6.33895	7.43261	5.60268	7.52699	7.29948	7.56309	7.80475	6.63967	7.8835	6.69645	8.04881	6.3078	7.54042	8.51139	5.91635	-2.6791	-1.42175	2.6791	down	0.00100931	0.00393099
55314	TMEM144	transmembrane protein 144	6.6779	6.23179	6.35745	6.92012	6.69629	7.74563	5.7285	8.20805	6.40515	7.18	7.00117	8.11038	7.06716	6.98433	7.57268	7.05741	6.7938	7.73287	5.96096	6.18375	6.13572	4.77292	5.62218	4.82828	5.44026	5.37547	4.99832	5.57817	5.46399	5.02693	5.16417	4.95632	5.68296	4.82691	4.98324	5.65005	5.00425	5.07444	3.17441	1.66649	3.17441	up	2.06757e-08	8.87227e-07
634	CEACAM1	carcinoembryonic antigen-related cell adhesion molecule 1 (biliary glycoprotein)	5.01621	4.01293	4.88544	4.52921	4.40644	3.60019	4.27424	4.12148	5.30616	3.90226	4.30894	4.58818	4.01217	4.37146	4.76263	3.86754	4.39909	4.05843	4.14831	5.91583	5.38414	6.78323	6.31093	7.91878	6.58665	5.30069	5.29362	5.40542	5.71671	5.63105	6.41734	5.64365	5.8606	6.80595	6.10634	6.6559	6.81509	6.72569	-3.54712	-1.82665	3.54712	down	5.76866e-10	7.33972e-08
1832	DSP	desmoplakin	5.4149	5.4668	5.65455	4.609	5.21269	4.43988	5.8255	7.15877	4.97122	5.13945	4.28292	5.17425	5.34755	4.3295	5.46136	4.64586	5.10996	5.77455	4.8666	6.03336	6.12403	6.41362	6.21998	6.37553	6.601	6.82084	6.27691	5.89048	6.57084	5.77548	6.37645	6.0441	5.74266	6.32432	6.3791	6.75307	6.43557	6.92523	-2.16692	-1.11565	2.16692	down	1.99644e-07	4.95094e-06
64499	TPSB2	tryptase beta 2 (gene/pseudogene)	8.66719	10.0295	10.6086	7.68539	9.18623	7.35297	9.39519	8.50694	10.9014	9.76806	11.0202	9.49243	9.26751	11.0811	9.7108	8.07755	10.0534	7.66222	10.9872	7.72073	7.42377	8.29587	8.84296	9.68444	8.75054	6.68433	7.24437	9.07773	8.34014	8.39291	9.83164	7.95899	6.59947	10.565	8.65109	8.44684	7.58953	7.29582	2.23603	1.16094	2.23603	up	0.00365869	0.0111413
8828	NRP2	neuropilin 2	8.63366	6.36118	6.75295	6.95439	5.39226	7.2223	5.51379	6.32107	6.73025	5.92399	6.48898	5.99484	6.54946	7.42395	5.86182	7.33668	7.24351	7.7738	7.02706	5.71793	4.89253	4.84385	5.27176	4.74236	5.6231	4.74295	4.84434	5.92351	5.00848	5.1308	5.58948	5.2372	4.81287	5.50033	5.56749	5.4486	4.75688	4.70177	2.89627	1.5342	2.89627	up	9.89628e-09	5.21499e-07
30845	EHD3	EH domain containing 3	4.79592	6.07447	6.86916	4.46225	5.46332	4.8368	6.09754	5.81896	5.78957	6.04225	5.45599	5.25212	5.04247	5.97778	5.47562	5.27822	5.69172	4.75718	5.87823	5.82395	4.51787	7.06468	6.73018	8.39928	6.90984	6.50558	8.07479	6.9564	6.09307	7.55235	8.11386	7.93722	7.33843	7.70809	7.03531	7.82183	5.63297	7.3998	-2.8342	-1.50294	2.8342	down	3.78939e-06	4.72755e-05
259291	TAS2R45	taste receptor, type 2, member 45	5.24367	5.77023	6.12596	4.97194	6.97568	7.13876	6.6117	5.92737	5.94755	6.71163	6.14254	7.04452	7.42821	6.18417	7.09934	6.23219	5.69224	6.26809	5.88999	5.57706	6.13455	5.09997	5.11535	4.93799	5.21366	5.2215	4.81306	4.82867	5.4712	3.98173	5.25969	5.28485	4.72491	5.05994	5.13172	5.29921	4.93231	4.93452	2.26278	1.1781	2.26278	up	9.04667e-07	1.56969e-05
857	CAV1	caveolin 1	11.3923	10.7355	10.1991	6.92151	6.94996	9.7449	9.01055	9.51967	10.2976	8.182	10.6236	7.60923	9.6491	10.3183	9.63372	9.00467	9.89192	10.7091	10.5819	8.65624	7.46304	7.73215	8.18781	8.13687	7.09493	7.54072	8.51432	8.85656	7.2119	7.6897	8.24007	7.56429	5.87533	8.88862	7.95583	8.10472	8.57123	7.15639	3.15946	1.65968	3.15946	up	4.17055e-05	0.000306152
11151	CORO1A	coronin, actin binding protein, 1A	9.39844	8.53382	8.86325	8.3828	9.31734	8.94166	6.42233	8.55295	8.68193	8.66559	10.2454	7.9777	9.02911	8.67177	8.18055	11.0816	9.15372	9.61929	8.69788	7.75142	5.90201	5.70382	7.92642	6.33214	7.20774	5.98192	5.78777	8.54228	8.00945	7.02066	6.0089	8.37708	6.89936	7.87487	7.87083	7.52685	6.62492	5.86975	3.61143	1.85257	3.61143	up	1.13112e-07	3.17409e-06
100506965	PWAR6	Prader Willi/Angelman region RNA 6	5.01967	6.0229	5.1872	5.76511	4.9172	5.90325	6.91682	6.73761	6.18581	6.10136	5.61426	6.06333	5.39974	5.5488	3.80202	4.69357	5.45302	5.22041	5.27973	6.96088	7.15399	5.8662	6.68712	6.42991	6.96941	7.54803	6.79124	5.71843	7.07676	6.08687	7.29169	6.88731	5.59307	6.91932	6.04892	7.07879	7.73502	7.6637	-2.28693	-1.19341	2.28693	down	3.41064e-06	4.37453e-05
162967	ZNF320	zinc finger protein 320	4.04538	7.00704	5.28873	4.37033	8.1584	7.91017	6.98396	5.77851	5.66181	5.65876	7.16963	8.54892	7.25276	5.95581	7.63571	4.50616	4.96298	4.92553	6.33787	6.27522	4.81012	5.39995	5.34692	4.94421	3.99064	3.96642	5.18447	5.41636	4.61158	5.03723	4.55243	4.76799	4.15079	4.97381	4.74701	5.1249	6.06987	4.46945	2.42831	1.27995	2.42831	up	0.00269617	0.00868018
10497	UNC13B	unc-13 homolog B (C. elegans)	6.40421	7.28608	6.67021	5.85559	6.48674	5.32046	6.74063	6.4772	6.72603	7.38749	5.95331	5.3561	5.55474	6.73767	5.64102	5.51679	6.41515	7.06813	6.63369	7.42068	7.48821	7.21159	7.24132	7.63949	7.28527	7.80477	7.50728	7.1263	7.60891	7.18495	7.58157	7.38852	6.03321	7.16735	7.4884	7.58082	7.43957	7.87654	-2.0625	-1.0444	2.0625	down	1.6602e-06	2.49766e-05
64084	CLSTN2	calsyntenin 2	8.12285	4.91255	5.06117	5.78778	5.59955	5.34995	4.36255	7.08495	4.73515	5.39448	4.24931	5.923	4.37101	4.67618	4.73287	4.4567	4.47025	4.34071	4.46639	6.99574	6.91152	7.29845	7.37831	7.7977	8.85757	8.16955	6.67927	7.36644	8.15445	6.79939	6.37538	6.40016	7.09809	7.40266	7.11215	7.25882	6.15323	6.36725	-4.07047	-2.0252	4.07047	down	9.71335e-08	2.80778e-06
154075	SAMD3	sterile alpha motif domain containing 3	5.97928	5.54426	5.71888	4.97987	7.20873	5.6207	5.28611	5.64189	6.38281	5.73748	7.06117	5.86059	5.81549	5.768	5.75907	7.44925	5.97756	5.95355	6.00008	4.78985	4.75941	5.00639	5.40841	4.84606	5.25268	4.5615	4.26565	5.71145	5.37539	4.96587	4.51879	5.52548	4.67569	5.0717	4.95084	4.90247	4.56861	4.88999	2.05162	1.03677	2.05162	up	1.5684e-06	2.39811e-05
22927	HABP4	hyaluronan binding protein 4	7.46935	7.1705	7.04595	7.73858	6.46514	5.58308	7.0795	6.78893	7.28297	7.08416	6.39884	6.54375	6.4158	7.18886	6.1368	6.43714	7.40707	6.25408	6.99928	7.56583	8.01993	8.05356	8.09564	8.50693	8.88326	8.35417	7.99715	7.87219	7.96594	8.38247	8.38071	8.04484	8.67857	8.14572	8.33041	8.4258	7.80205	8.75631	-2.6556	-1.40904	2.6556	down	1.41866e-08	6.82005e-07
9353	SLIT2	slit guidance ligand 2	5.74479	4.41024	4.89604	4.67711	4.38968	4.99802	5.46501	4.10506	4.43062	4.8643	4.41157	4.89326	4.01984	4.4379	4.30103	4.94143	4.50491	4.36526	5.88545	4.72726	4.97109	5.81331	5.49956	6.1658	6.30964	7.13772	5.5336	5.52116	6.7506	4.85616	6.74762	6.77762	5.60827	5.51993	6.58816	6.33532	4.58842	6.84537	-2.27696	-1.18711	2.27696	down	8.64152e-07	1.51377e-05
54502	RBM47	RNA binding motif protein 47	6.05595	7.35773	6.70315	5.80385	7.54931	7.14651	7.74117	7.39628	7.51963	6.60881	6.37431	6.5828	6.70411	5.74129	6.89935	6.09235	6.45302	6.83445	6.52785	7.83185	7.52763	8.31396	7.76953	8.27581	8.32169	8.7323	7.82918	7.28394	8.31712	7.80003	8.16446	8.09897	7.65628	7.84324	8.02945	8.06242	8.76783	9.06734	-2.54458	-1.34743	2.54458	down	1.33273e-08	6.51304e-07
84326	C16orf13	chromosome 16 open reading frame 13	8.49651	9.16227	8.46764	8.17345	9.99962	9.9685	9.42313	9.73535	9.15517	9.68838	9.72687	9.78254	9.4167	8.24481	9.8563	8.55684	9.11059	9.9159	9.48004	8.19886	8.30933	8.37396	7.85809	8.13754	7.89673	8.62159	8.006	8.31285	8.36562	8.1969	8.02169	7.94051	8.46918	7.69461	8.01212	7.96057	7.81994	8.19942	2.22848	1.15606	2.22848	up	2.73649e-07	6.30132e-06
124975	GGT6	gamma-glutamyltransferase 6	4.71935	4.44124	4.60412	4.6987	4.79941	4.65853	4.61103	4.78804	4.2222	4.63604	4.58714	4.96181	4.51465	4.46314	4.32684	4.31264	4.04343	4.7445	4.29691	6.51341	6.63692	6.83928	5.62285	6.1664	5.83936	7.2266	5.90888	5.0969	6.58688	6.27252	6.23455	6.19982	7.17266	6.09742	6.32853	6.49306	6.45044	6.9594	-3.48426	-1.80085	3.48426	down	2.93451e-12	1.25085e-09
2203	FBP1	fructose-bisphosphatase 1	7.7835	7.28012	6.29733	6.06872	6.31896	5.32027	6.71937	8.41474	6.7538	7.14079	6.19132	5.87341	5.69388	5.65758	5.07664	5.88807	6.02956	5.35068	5.88865	8.72046	7.85827	9.01518	7.82192	9.71691	8.49396	10.5759	8.62296	8.5291	10.2306	9.45751	9.02022	8.60818	10.0322	7.84323	8.48039	9.19695	7.61473	10.8117	-6.40455	-2.6791	6.40455	down	7.1869e-10	8.53595e-08
5652	PRSS8	protease, serine 8	4.3754	5.3216	5.12946	4.49404	6.96373	5.85881	6.01613	6.84638	5.33912	5.92132	5.49693	6.16439	5.30017	4.85864	6.98496	4.60448	5.31794	5.56692	5.78457	6.34236	7.13784	6.50347	6.3012	6.35308	6.81212	7.40077	6.91681	5.49716	7.06422	6.31583	6.44058	6.37553	5.66613	6.52767	6.62952	7.12376	7.46454	6.71851	-2.01804	-1.01295	2.01804	down	9.63836e-06	9.77416e-05
4051	CYP4F3	cytochrome P450, family 4, subfamily F, polypeptide 3	8.01345	6.59646	5.87323	6.1642	6.49526	7.7154	6.13535	10.471	6.5795	6.49703	8.12553	8.71616	9.64463	6.7162	7.60294	6.41306	6.18415	9.3196	6.76008	7.28827	8.15541	9.40006	7.90652	10.5524	9.49241	11.2023	10.2419	8.58998	10.8191	8.39389	10.432	9.56943	10.1494	9.06216	10.1861	10.0959	7.20966	11.0857	-4.27293	-2.09523	4.27293	down	6.16408e-05	0.000418388
2209	FCGR1A	Fc fragment of IgG, high affinity Ia, receptor (CD64)	6.02565	5.87968	6.54599	5.59371	5.39449	6.41582	4.90601	5.37628	6.05676	6.41149	6.80325	5.13985	6.4415	6.11405	5.91557	7.49809	6.56255	7.31644	6.10244	4.67249	4.93374	4.41304	4.47961	4.50742	5.1952	4.20696	4.27652	4.87962	4.72946	4.59199	4.53956	4.46824	4.67259	4.54081	4.71214	4.62523	4.92397	4.51349	2.84058	1.50619	2.84058	up	1.59997e-10	2.97921e-08
65124	SOWAHC	sosondowah ankyrin repeat domain family member C	6.91362	8.28761	7.5301	7.06509	6.74012	5.00554	7.04676	7.57429	7.4363	6.97601	6.32298	5.74984	7.30469	6.45529	6.79362	5.57214	6.98255	6.53496	7.09349	7.65593	8.96538	7.83733	8.45782	8.10074	9.60551	9.26841	7.63253	6.95231	8.59282	7.31188	8.61488	8.1457	7.2814	7.6341	8.60032	7.98494	8.00411	9.13711	-2.61966	-1.38938	2.61966	down	1.50792e-05	0.000137832
2888	GRB14	growth factor receptor bound protein 14	6.69815	7.30981	6.67654	9.79762	8.47278	6.15551	7.23734	7.26532	6.55705	9.10746	6.65869	5.67781	6.23434	6.55879	4.93608	4.25889	6.82075	7.79101	5.61996	9.83735	8.93017	10.2768	9.80062	10.0406	9.97768	9.51876	10.1366	9.41761	9.43185	9.36904	10.2252	10.7328	8.39703	10.0988	10.0669	10.3478	10.307	9.70898	-7.93828	-2.98883	7.93828	down	5.61967e-09	3.49412e-07
6568	SLC17A1	solute carrier family 17 (organic anion transporter), member 1	7.93846	10.982	9.30786	5.10061	11.099	7.64714	11.5352	9.34095	10.3088	11.1775	10.4642	11.1117	6.47598	8.40491	7.39114	6.40801	8.69838	9.07451	8.99245	7.04047	9.6142	10.0813	10.5385	10.9788	11.5035	11.7878	10.0358	9.36446	11.5546	8.78173	11.7473	10.2628	9.51986	10.186	11.0184	10.8012	8.75326	11.8419	-2.39611	-1.2607	2.39611	down	0.00941915	0.0240312
18	ABAT	4-aminobutyrate aminotransferase	7.13564	6.94359	5.98845	5.64158	5.37695	4.40983	6.7345	6.01959	6.64332	6.65608	5.88512	5.06465	5.82737	4.66147	5.39794	5.34285	5.27005	6.05133	5.19486	6.97898	8.03167	9.34898	8.28453	9.2286	9.10595	10.1288	8.03377	7.68786	9.54875	9.36846	9.27957	8.20959	9.00136	8.12806	8.66257	8.42855	8.09656	10.5483	-7.67291	-2.93977	7.67291	down	8.99185e-10	9.8513e-08
81033	KCNH6	potassium channel, voltage gated eag related subfamily H, member 6	5.67084	5.84064	5.05564	5.23077	5.9791	7.1585	6.79237	5.78161	5.52515	5.82203	5.43225	6.09841	5.50892	4.9576	5.64924	5.35332	5.55021	5.60958	5.42752	5.23385	5.77771	7.22472	5.375	7.07136	6.17284	9.16485	7.75416	5.83431	8.63517	6.68787	8.83253	5.69603	6.43657	5.96163	7.83332	6.40134	5.55052	7.5665	-2.13314	-1.09298	2.13314	down	0.000246342	0.00126359
56106	PCDHGA10	protocadherin gamma subfamily A, 10	9.94827	10.9957	10.5881	8.81959	9.71572	10.8857	10.5423	10.9258	10.4046	10.855	10.1552	10.2349	9.92195	9.85444	10.509	9.07438	11.3472	10.5919	10.4852	9.64368	8.89994	8.84185	10.0274	9.30511	9.63866	8.79895	9.36683	9.47796	9.291	8.77419	9.38169	9.61491	8.43389	9.78265	9.23505	9.44954	9.31882	9.2134	2.0264	1.01892	2.0264	up	8.6544e-06	8.98072e-05
5791	PTPRE	protein tyrosine phosphatase, receptor type, E	5.691	6.33738	6.8758	5.3048	5.45751	5.87021	5.27932	6.37071	6.63792	6.4832	6.5973	5.39873	6.97888	6.29236	5.66449	6.399	6.32685	5.38648	6.69284	5.34826	5.24807	5.0156	5.70093	4.85514	5.58907	4.34914	4.56558	5.4012	4.8105	4.67835	4.56906	5.24348	4.08525	5.02109	5.09716	4.92975	5.3646	4.2797	2.22261	1.15226	2.22261	up	7.44707e-07	1.34245e-05
56924	PAK6	p21 protein (Cdc42/Rac)-activated kinase 6	5.73062	5.27055	5.52234	6.63996	5.85244	5.91349	5.41496	5.43709	5.04708	5.59114	5.37961	5.93714	5.47434	5.07505	5.61306	5.73774	4.91651	5.32825	5.39482	7.08744	7.23416	6.80827	6.32354	6.42315	6.71986	6.3841	6.54026	6.33123	6.38628	6.85379	6.66125	6.76424	6.78982	6.65657	6.83285	6.90168	6.51979	6.15823	-2.15927	-1.11054	2.15927	down	4.92547e-09	3.1704e-07
79184	BRCC3	BRCA1/BRCA2-containing complex subunit 3	5.36781	6.61946	6.70328	6.15288	5.81581	8.43993	7.58805	7.06893	7.04389	7.63898	7.25927	7.08487	6.52639	6.12087	7.39491	6.06795	5.89509	5.64601	5.84701	5.67169	4.80348	5.23515	5.47483	5.00818	5.46876	5.78072	5.27994	5.23241	5.45252	5.2385	5.15106	4.95009	4.72443	5.12545	5.32619	5.66997	5.65594	5.88613	2.50268	1.32347	2.50268	up	8.68999e-07	1.51741e-05
56920	SEMA3G	sema domain, immunoglobulin domain (Ig), short basic domain, secreted, (semaphorin) 3G	9.72371	7.40373	8.07711	5.91182	5.59879	5.41324	7.39523	6.09345	7.56218	5.96732	7.20351	7.17425	6.46005	8.99375	6.55226	6.8768	7.33478	5.48518	7.13136	8.29718	7.95956	8.75794	8.17609	8.85817	8.01325	7.94371	9.38754	8.6127	7.83286	8.99833	9.04459	9.39852	7.94201	9.18904	8.46648	9.44658	8.98919	8.24607	-3.12136	-1.64217	3.12136	down	1.14552e-05	0.00011185
286676	ILDR1	immunoglobulin-like domain containing receptor 1	5.33433	5.65639	6.18658	5.70807	5.62063	5.80255	5.84808	6.46411	5.94617	5.94227	5.64146	5.7255	6.66047	5.30319	6.64719	6.19616	5.45579	5.55268	5.77905	7.81801	7.893	6.53622	7.68452	6.74964	7.44274	7.21231	7.64232	5.9016	7.11405	6.77244	6.9871	7.1757	6.06258	7.40304	7.21709	7.70816	8.41264	7.40203	-2.55047	-1.35076	2.55047	down	4.55869e-08	1.60888e-06
199920	C1orf168	chromosome 1 open reading frame 168	5.66158	5.32952	6.01886	5.0887	5.2033	5.56468	5.8483	5.28719	5.18622	5.26998	5.35434	5.9698	5.89342	5.22385	4.98598	5.22425	5.11874	4.57764	4.81609	8.46093	7.21142	6.94416	6.78841	6.4326	6.58936	6.41273	7.48246	7.54012	6.795	7.8618	6.7162	7.02267	6.46663	6.97284	6.0884	6.73748	6.69912	6.50097	-2.99853	-1.58426	2.99853	down	1.71333e-10	3.1449e-08
51805	COQ3	coenzyme Q3 methyltransferase	5.69532	5.34779	5.71965	6.47481	5.01221	3.93458	5.06292	5.31664	5.58494	4.55647	4.90608	4.28959	5.38274	5.33633	5.13599	4.59075	4.88992	5.16271	4.64074	6.34179	6.35015	6.21704	5.93726	5.95463	5.40553	6.25607	6.03916	5.71589	6.07785	6.28426	5.72692	5.96252	5.67786	6.36149	6.17246	6.49266	7.21758	6.73216	-2.06548	-1.04648	2.06548	down	4.44009e-07	9.04738e-06
11118	BTN3A2	butyrophilin, subfamily 3, member A2	8.25175	8.65197	8.90324	6.54615	10.2658	8.03421	7.53742	7.54094	9.47009	8.95359	9.46813	8.69786	8.4744	8.53803	8.40811	9.93023	8.54712	9.11231	8.8739	7.90669	7.30213	7.15327	7.01526	7.36109	6.8395	6.65499	6.74964	8.18676	7.22958	7.35435	7.11941	7.88756	7.26836	7.74263	7.74263	7.2972	6.762	6.69539	2.57593	1.36509	2.57593	up	9.72691e-08	2.80778e-06
2036	EPB41L1	erythrocyte membrane protein band 4.1-like 1	7.25008	6.75889	6.97023	8.08218	8.80294	6.0267	7.62009	6.95035	6.52549	6.81037	5.61592	6.39295	6.17919	6.36666	7.17189	5.89209	7.03996	5.96771	6.56865	7.76503	8.16561	7.97454	8.40242	7.95555	8.10867	8.74755	7.84397	8.01344	8.56791	7.67658	7.98034	8.11885	7.63392	8.00541	7.99969	8.73294	7.81054	8.22711	-2.46568	-1.30199	2.46568	down	5.83384e-08	1.92436e-06
51454	GULP1	GULP, engulfment adaptor PTB domain containing 1	6.59874	5.52129	6.7791	7.78278	5.34501	4.94636	6.28256	4.59374	5.69813	5.41393	5.15715	5.38028	6.25601	7.22922	6.73448	4.73766	5.91835	4.47666	6.78004	7.2489	6.66145	6.88209	7.82184	7.53946	7.50315	7.13102	7.50935	7.15555	7.52432	7.22326	7.32496	7.58629	6.88532	7.3286	7.25739	7.56782	6.8433	7.30904	-2.64592	-1.40377	2.64592	down	8.65177e-07	1.51466e-05
55689	YEATS2	YEATS domain containing 2	6.05706	7.55008	7.29936	7.44451	7.34326	7.6901	7.81861	7.85663	8.26223	7.52767	7.5536	6.78941	7.55442	7.66379	8.01381	6.93063	7.0688	7.85269	7.64343	6.56939	6.95647	5.87187	6.7232	6.13884	6.48794	6.26996	6.49298	5.99307	6.24668	5.73016	6.63321	6.55961	4.71991	6.65635	5.98119	6.5249	7.03355	6.08021	2.25181	1.17108	2.25181	up	4.13132e-07	8.55777e-06
10632	ATP5L	ATP synthase, H+ transporting, mitochondrial Fo complex subunit G	7.89984	8.62571	8.25719	8.75038	7.64556	7.03677	9.2749	9.07665	8.14283	8.60437	7.08535	8.15183	8.18176	7.79293	8.8203	7.11985	7.55669	7.90216	7.96377	9.27366	9.44536	9.00872	9.10331	9.17257	9.25448	9.20661	8.75787	8.25625	9.02367	8.84164	9.49233	8.92619	9.70572	9.11603	9.44354	9.11237	10.0722	9.7795	-2.1595	-1.11069	2.1595	down	3.34882e-06	4.31531e-05
25787	DGCR9	DiGeorge syndrome critical region gene 9 (non-protein coding)	6.20263	8.2076	6.97034	5.51959	8.41229	9.40988	8.76808	6.59655	7.81536	8.66988	8.30672	6.93934	6.99931	5.55181	6.98818	5.53138	7.83309	8.37702	8.14524	4.91082	5.15175	5.4389	5.00556	5.40831	5.18234	5.78579	5.38251	5.00748	5.48245	5.05885	5.26871	5.3329	6.05129	5.24871	5.48343	5.39802	5.28964	5.26827	4.31669	2.10992	4.31669	up	6.13708e-08	1.99862e-06
57820	CCNB1IP1	cyclin B1 interacting protein 1, E3 ubiquitin protein ligase	6.22911	6.92598	6.72705	6.13386	6.05692	5.5225	7.18522	6.53817	7.37709	5.68458	6.13889	4.66466	6.21639	6.799	6.31489	5.33482	7.01616	5.28636	6.82277	7.37248	7.92925	7.95562	7.21784	7.94551	7.37598	7.86526	7.42812	7.25872	7.44867	7.78863	7.66521	7.5388	7.64444	7.36584	7.61663	7.70729	7.87227	7.92577	-2.57698	-1.36568	2.57698	down	2.57106e-08	1.04929e-06
23268	DNMBP	dynamin binding protein	6.69308	6.23838	6.64451	5.03478	5.32542	5.27692	6.15003	6.69882	6.51586	6.07616	5.61705	5.2276	5.71836	6.41414	6.01628	5.21074	6.22841	6.08526	6.43562	8.20864	7.40786	7.49538	7.55742	6.83334	7.2184	6.86291	7.66736	6.79479	7.07364	7.31187	7.07758	7.44117	6.32473	7.40868	7.31064	7.57345	8.1382	7.2141	-2.51795	-1.33225	2.51795	down	6.78389e-09	3.92534e-07
151636	DTX3L	deltex 3 like, E3 ubiquitin ligase	8.23887	8.67455	8.85681	8.68542	7.99702	9.04345	7.71041	8.76274	9.17271	8.82495	9.0003	8.68613	8.85291	8.94629	9.13714	9.18091	8.396	9.71351	8.93837	8.67334	7.58526	7.20093	8.6877	8.03142	8.13974	7.50829	7.5668	8.1503	7.73994	7.04606	7.65508	8.16617	6.5662	8.0772	7.72763	7.7733	7.87107	7.50899	2.01047	1.00753	2.01047	up	2.23857e-06	3.15597e-05
10580	SORBS1	sorbin and SH3 domain containing 1	10.2753	7.05774	7.55795	4.94692	6.05082	6.92856	6.37657	5.24046	6.71476	6.2992	7.11154	5.97497	7.44864	6.41205	6.36391	5.51706	6.88182	7.18321	6.07443	5.47616	5.35465	5.78984	5.66358	5.32857	5.63775	5.50253	5.44155	6.44631	5.36345	5.49486	5.81242	5.35668	5.94871	6.06228	5.71063	5.65647	5.6907	4.78975	2.06593	1.04679	2.06593	up	0.000441338	0.00202597
622	BDH1	3-hydroxybutyrate dehydrogenase, type 1	5.65985	4.49584	5.60746	6.60603	6.62012	4.90206	5.83493	4.82445	4.83499	4.48937	4.98072	4.96115	5.02226	4.76155	5.51345	4.98539	4.87594	5.48871	4.88834	6.49469	6.74788	6.81715	6.30569	6.73428	5.77176	6.88463	6.459	5.82939	6.68611	7.29224	6.40663	6.19236	5.9466	6.25339	6.77306	6.53796	7.21114	6.25918	-2.42224	-1.27634	2.42224	down	2.16902e-08	9.17422e-07
718	C3	complement component 3	11.858	10.2839	13.2971	9.04862	10.3968	11.76	8.79332	11.1575	12.3466	10.842	12.6868	10.8812	12.5887	11.3472	12.6438	11.6009	12.4836	11.8293	12.1129	8.47055	6.21308	7.39688	9.99535	7.20719	10.0862	7.36185	6.39561	10.4187	9.66482	7.87772	8.06947	8.66232	7.06246	10.0971	9.86528	9.54669	6.81172	6.73008	8.9335	3.15922	8.9335	up	1.80163e-08	8.02739e-07
3516	RBPJ	recombination signal binding protein for immunoglobulin kappa J region	6.0517	5.39272	5.98698	5.34907	6.18549	5.79831	6.12493	5.61923	6.0994	6.06141	6.38809	5.82822	6.14498	6.05189	6.8162	7.37503	5.73216	5.91959	6.20882	5.10856	4.8018	4.84044	5.19261	4.92759	5.17497	4.73975	5.01557	5.18063	5.44604	5.02139	5.17724	4.88249	4.78632	5.6362	5.3713	4.82716	4.45517	4.54858	2.07434	1.05265	2.07434	up	1.23401e-09	1.22327e-07
79027	ZNF655	zinc finger protein 655	5.30901	5.43934	5.70848	4.61694	4.93985	5.57004	6.03266	5.37638	5.58099	5.51618	5.3488	4.99845	5.59624	5.57934	5.50453	5.95969	5.17376	5.85073	5.83056	5.54784	6.75033	6.641	7.41829	7.13432	7.11484	7.04551	7.06638	6.86623	6.43401	6.28658	7.22453	7.04245	5.59866	7.13008	6.90863	7.44398	7.18755	7.19394	-2.59162	-1.37385	2.59162	down	7.34843e-09	4.15181e-07
6648	SOD2	superoxide dismutase 2, mitochondrial	8.09315	9.25844	8.8761	7.8453	8.57492	9.29188	7.28079	8.87824	8.51269	8.11449	9.28747	8.82393	10.3154	7.71753	9.28233	8.20687	9.24537	9.74391	8.59897	7.82191	8.74383	7.10485	8.11362	7.27103	9.84255	7.48855	6.72755	7.2079	7.93258	6.77214	7.39768	7.2237	7.11523	7.36844	7.78802	7.63814	7.35922	8.63908	2.10417	1.07325	2.10417	up	0.000110076	0.000664409
4883	NPR3	natriuretic peptide receptor 3	10.0432	11.0603	9.15033	6.31187	9.77478	6.82395	9.86678	9.29201	10.7282	10.8287	8.92181	7.93794	7.31328	8.43071	8.44706	6.60887	9.78973	7.49027	9.77274	8.5888	10.442	10.1686	10.1174	10.8749	10.6747	10.6655	10.3966	9.71245	10.3984	10.2888	10.7839	10.7253	10.7828	10.1459	10.2105	10.6419	9.82518	11.7932	-2.84335	-1.50759	2.84335	down	0.000229247	0.00119039
219972	MPEG1	macrophage expressed 1	7.77993	7.67804	8.16425	7.26346	7.00598	7.16819	5.92876	7.56145	7.87524	7.10998	8.22616	6.80214	7.36464	7.97206	7.21372	8.66564	8.10107	7.85088	7.30281	6.63378	6.39383	5.58273	7.4626	6.09707	7.0927	5.41041	4.55297	7.37269	6.67637	5.00822	5.44421	7.04995	6.07872	6.79837	6.98096	6.5642	6.01118	5.68906	2.412	1.27023	2.412	up	3.95072e-06	4.8765e-05
9258	MFHAS1	malignant fibrous histiocytoma amplified sequence 1	6.347	7.75905	6.94954	9.37508	7.35717	6.4743	7.82284	6.44962	7.50867	5.74715	7.38265	6.38596	6.36254	7.7612	6.31703	7.07654	7.84462	6.94654	7.60982	7.43001	8.70816	7.98406	9.07592	7.86376	9.40249	8.22947	8.27991	7.88011	8.23727	7.77145	8.01309	8.47629	7.01637	8.45097	8.48193	8.46425	8.28145	8.36549	-2.1463	-1.10185	2.1463	down	1.88205e-05	0.000163388
51218	GLRX5	glutaredoxin 5	7.48093	7.4598	7.54566	8.20496	7.08541	6.01433	7.16077	7.50042	7.47866	6.86828	6.85667	6.95286	7.27729	7.30974	6.95078	6.89128	7.25261	6.74516	7.40423	7.95211	8.76786	8.1359	7.70276	8.39903	7.90409	8.6431	7.86831	7.67941	8.34277	8.29674	8.31345	7.98486	8.4773	7.91564	8.34011	8.40365	8.20787	8.68272	-2.04261	-1.03041	2.04261	down	8.0938e-08	2.45938e-06
4082	MARCKS	myristoylated alanine-rich protein kinase C substrate	8.49003	8.12941	8.71873	7.44372	6.18806	6.95491	7.23642	7.99862	9.24117	7.27809	8.18491	6.73466	8.78875	9.86822	8.21919	8.21516	8.57965	7.68064	9.18905	8.5559	7.63409	6.20352	8.22408	6.34027	7.29705	5.89427	6.20737	7.36899	6.8211	6.03847	6.82772	6.63892	6.41224	7.36886	6.67281	7.01113	7.7964	6.25935	2.19633	1.1351	2.19633	up	0.000253731	0.00129337
121601	ANO4	anoctamin 4	5.29362	6.56038	6.59463	5.67687	7.74282	4.30993	7.33064	5.10961	6.16695	8.88882	4.95773	4.91079	5.35828	5.96541	5.73058	4.75962	6.39747	5.21903	6.4874	4.22622	4.52868	4.46564	4.28696	4.58055	4.09128	4.48103	4.18445	4.44263	4.08204	4.68174	4.23669	4.57274	4.93944	4.34183	4.57979	4.19106	4.31781	3.9264	3.02079	1.59493	3.02079	up	2.22818e-06	3.1461e-05
22996	TTC39A	tetratricopeptide repeat domain 39A	5.42534	8.04293	6.88183	9.86124	8.84403	9.13242	9.07298	10.333	7.69462	9.5844	8.12922	8.20978	7.69785	6.0941	7.91852	6.47748	7.78982	9.50654	7.27704	7.66668	7.51536	6.42735	8.14278	6.9318	8.26678	7.1025	6.61886	6.22723	7.24175	5.92969	6.54928	6.8617	6.50388	6.70094	6.85543	7.30847	7.0588	6.60948	2.18734	1.12918	2.18734	up	0.000516487	0.00229727
28970	C11orf54	chromosome 11 open reading frame 54	8.38693	10.0775	8.97925	6.35548	8.47857	9.18478	10.6288	10.5169	9.82272	9.36507	8.60751	8.45454	8.57203	7.95755	9.54232	6.9834	8.20475	8.98769	8.8309	8.7821	9.46422	10.3334	9.74399	10.3235	10.6417	11.5886	9.8925	9.62225	11.0274	10.1897	10.974	9.61315	10.672	9.76536	9.97573	10.265	9.78031	11.8256	-2.63361	-1.39704	2.63361	down	2.0703e-05	0.000176692
89839	ARHGAP11B	Rho GTPase activating protein 11B	5.63001	5.35637	6.27888	9.16803	6.43108	8.1306	6.06556	5.72367	5.74355	5.56876	7.25525	6.30081	6.0225	6.05053	5.98388	7.68033	5.54367	7.35749	6.1357	5.15872	4.9443	5.14473	5.25654	4.77625	5.08014	4.67157	5.17029	5.77256	5.13121	5.56998	4.76895	5.23208	5.35005	5.29423	4.99156	4.82093	4.80439	4.76016	2.55639	1.35411	2.55639	up	4.38367e-06	5.26851e-05
10687	PNMA2	paraneoplastic Ma antigen 2	6.26313	9.30198	7.28979	5.01021	8.42892	8.60996	8.83041	7.48608	9.16243	8.03125	9.50284	7.98419	7.95974	7.32986	8.85165	5.71456	8.76255	9.52125	8.94404	5.05851	5.17387	5.73854	6.3194	6.74964	8.03981	7.75608	6.65918	6.86433	7.26303	6.31353	7.22356	6.78236	6.03609	6.19052	7.06581	6.83513	4.8178	6.62009	2.93112	1.55145	2.93112	up	8.43314e-05	0.000536429
5650	KLK7	kallikrein related peptidase 7	5.02145	5.02526	4.70696	5.31686	5.00592	5.49502	5.09165	5.26149	5.35175	5.2911	5.47246	5.8044	5.17487	5.17425	5.0807	5.36226	5.5088	5.06647	5.22174	5.81776	4.75433	6.62744	6.38803	7.73289	6.1733	6.26895	7.60619	6.89432	6.5049	7.10332	7.23949	7.41124	6.36002	6.03993	7.19007	7.16215	5.3492	7.02711	-2.60242	-1.37985	2.60242	down	1.6091e-08	7.36635e-07
1846	DUSP4	dual specificity phosphatase 4	7.24448	6.66725	6.8461	6.76869	7.64066	6.94302	5.57783	7.02978	6.76869	7.01655	7.45161	6.90153	6.93691	7.29677	6.75548	7.71571	8.00522	6.88286	6.81818	5.74247	6.68901	5.84964	5.79606	6.15858	5.71609	5.47199	6.31946	5.88501	5.66115	6.43188	5.60674	5.38991	6.30102	5.97885	5.48631	5.68469	5.57286	5.61603	2.22397	1.15314	2.22397	up	1.04107e-08	5.40439e-07
54440	SASH3	SAM and SH3 domain containing 3	6.12713	5.34652	5.62523	5.32655	6.50511	5.83136	4.80063	5.49136	5.87286	5.37027	6.60076	5.20859	6.1038	5.72394	5.60738	7.65626	6.3139	6.5634	5.62941	4.87761	4.51808	4.53926	5.09744	4.25739	4.65252	4.52762	4.83706	5.45246	5.19478	4.30176	4.35251	5.06219	4.0506	5.10792	5.04511	4.44978	4.22595	4.10683	2.31824	1.21303	2.31824	up	3.8044e-07	8.05777e-06
54996	MARC2	mitochondrial amidoxime reducing component 2	8.08134	9.19167	8.42243	6.96465	6.96349	7.60846	9.85646	9.31032	8.80222	8.68295	8.45325	7.87948	8.57713	7.30107	9.49001	6.28176	8.08409	6.35216	7.93172	8.18683	8.38085	8.69842	8.67787	9.48723	10.0404	10.9086	8.86447	8.25563	10.3683	8.50821	10.1548	8.80107	8.35891	8.84831	8.93266	9.07123	8.65859	11.1638	-2.08429	-1.05956	2.08429	down	0.000802697	0.00328361
5972	REN	renin	5.02999	10.0678	5.48247	5.36435	6.4163	5.30528	6.16821	7.61676	5.38348	9.61405	6.43383	5.74984	4.86111	4.70735	8.02287	4.84298	4.50151	4.66852	4.89852	5.04045	5.33876	7.31902	10.2101	6.31823	8.3062	10.1219	10.0446	8.66875	9.73641	6.04695	8.27049	10.5851	6.53674	7.50273	9.24654	10.3357	5.33689	9.48881	-4.19719	-2.06942	4.19719	down	0.001243	0.00464678
2824	GPM6B	glycoprotein M6B	5.04083	4.58666	4.70751	4.4908	4.49339	4.90829	5.44458	4.52142	4.93373	4.83216	4.85949	4.92581	5.21435	4.98933	4.65106	4.72932	4.42303	4.45711	4.18152	6.86072	5.47342	5.94569	6.22033	5.57988	5.69087	5.41821	6.02092	5.31308	5.31755	6.03615	5.42546	5.72192	5.37276	6.4197	5.4279	5.76756	6.74721	5.0156	-2.02825	-1.02024	2.02825	down	1.7447e-07	4.45027e-06
8556	CDC14A	cell division cycle 14A	6.94379	6.4077	7.50356	6.28737	7.12836	6.66655	6.6478	6.2892	7.6272	7.65383	7.1045	5.89387	6.83124	7.07564	7.1012	7.90905	7.11286	6.14369	7.36427	7.34937	6.84971	8.65065	8.34559	8.65801	7.80442	8.06133	8.67447	9.0886	8.21713	8.78142	8.25218	8.77533	7.84856	8.16721	8.66106	8.72614	6.94149	8.14999	-2.42759	-1.27953	2.42759	down	5.00548e-09	3.2165e-07
523	ATP6V1A	ATPase, H+ transporting, lysosomal 70kDa, V1 subunit A	5.99689	7.36742	6.29625	7.02323	6.05526	5.45225	5.13146	6.96407	7.00448	6.9249	5.56251	5.02237	6.26727	6.44632	6.7241	6.42106	6.6239	6.1695	6.45435	7.98822	7.66158	7.85149	7.61098	8.23414	8.06957	8.23388	7.82997	6.8725	7.82688	7.43915	8.26589	8.36228	6.71715	7.86561	8.28362	8.38024	8.29173	8.56091	-3.03566	-1.60201	3.03566	down	8.61094e-08	2.56875e-06
5783	PTPN13	protein tyrosine phosphatase, non-receptor type 13 (APO-1/CD95 (Fas)-associated phosphatase)	6.46317	7.0084	6.88508	7.06439	5.04229	6.06463	6.83135	4.42165	7.04209	6.62009	6.13169	4.85839	6.37005	6.74733	5.55124	5.04476	6.41001	5.17729	6.32075	8.42577	8.32494	8.38578	8.39691	8.14997	8.13752	8.1661	8.88548	7.60958	7.92605	8.41234	8.43923	8.59356	6.0377	9.03241	8.31406	8.63411	9.13575	8.51362	-4.53918	-2.18243	4.53918	down	4.72407e-08	1.64455e-06
54836	BSPRY	B-box and SPRY domain containing	4.67776	5.87226	4.27601	5.17495	5.85046	5.09028	6.78322	5.38077	5.72372	4.7838	4.50618	5.31985	4.9949	4.08326	5.083	4.46029	4.53567	4.61343	4.63612	6.43326	6.75993	6.21422	6.79744	5.987	7.13953	6.82778	6.62051	5.78189	6.51343	6.23356	5.65866	6.62894	6.13283	6.319	6.23326	5.9735	6.61412	6.33055	-2.52169	-1.33439	2.52169	down	1.5671e-08	7.22582e-07
3687	ITGAX	integrin alpha X	6.58629	5.83141	6.07298	6.76103	6.7623	6.29843	5.11646	7.70547	6.14949	6.14584	6.59452	7.42744	5.92781	5.97041	5.93021	9.46894	7.67338	6.45352	6.13088	5.2676	5.17052	5.43051	5.70882	5.53389	5.65083	4.65802	5.26205	6.72445	5.84768	5.98912	5.07023	5.21332	6.37086	5.99109	5.6226	5.4365	4.67176	4.73418	2.1243	1.08699	2.1243	up	0.000118423	0.000705117
8491	MAP4K3	mitogen-activated protein kinase kinase kinase kinase 3	6.41671	6.76538	6.48771	5.94268	4.52446	5.90743	6.63315	6.35069	6.61426	5.73086	5.87117	5.11487	6.69633	7.07036	6.30579	5.67834	5.97008	6.22035	6.18417	7.45832	7.10313	6.7863	7.4157	7.14907	7.8003	7.44092	7.37482	6.5233	7.26594	6.42538	7.59572	7.45119	5.26246	7.43028	6.84841	7.7257	8.08396	7.60704	-2.09432	-1.06648	2.09432	down	5.60924e-05	0.00038962
121506	ERP27	endoplasmic reticulum protein 27	5.22351	4.61714	4.95865	5.22671	4.70762	5.01773	4.9759	5.02107	4.54373	5.13105	5.42111	5.48164	4.29224	5.20531	5.08398	5.43125	4.44924	4.86303	5.2641	8.91893	6.90484	7.09486	8.75869	8.31322	8.59152	7.15615	8.05776	6.64759	7.9737	7.46848	8.23501	8.31154	6.96938	8.20599	7.69275	8.63595	7.56191	7.79182	-7.26945	-2.86185	7.26945	down	1.90416e-14	2.43497e-11
4674	NAP1L2	nucleosome assembly protein 1-like 2	4.59686	5.59292	3.78911	3.41427	3.69351	3.4111	3.20321	5.0175	3.67767	4.89414	3.98625	4.2404	4.15865	5.36476	5.39508	4.77823	5.47357	4.74544	3.35623	7.26399	7.52678	6.67825	6.32987	6.87428	6.13305	6.68321	6.70196	5.82301	6.41526	6.14228	6.58089	6.65628	6.22414	6.83531	6.67296	6.93793	7.30048	6.77216	-4.93594	-2.30333	4.93594	down	1.13782e-12	5.82002e-10
2026	ENO2	enolase 2 (gamma, neuronal)	6.81953	6.90722	8.03829	7.1117	8.3523	9.35284	8.24864	7.79504	8.40492	8.62417	8.66709	7.75361	8.67783	7.60035	9.17484	6.9739	8.02231	9.75986	8.42447	5.98376	6.58862	5.99041	5.55776	6.02337	5.82845	5.43441	5.67577	6.2685	5.49357	6.17393	5.57222	5.9748	6.35966	5.81518	5.96231	5.45067	5.82689	5.25109	4.88477	2.28829	4.88477	up	2.36945e-10	3.92723e-08
64219	PJA1	praja ring finger 1, E3 ubiquitin protein ligase	7.58455	5.86109	5.9587	6.64417	3.73153	4.04095	4.28821	4.54471	5.88259	4.22235	4.27257	3.64988	4.22918	5.1031	4.47828	5.1293	5.54725	5.28522	5.95648	7.0671	6.14094	6.0981	6.59978	6.70457	6.76259	5.88152	6.39254	5.93622	5.77413	5.62434	6.61094	6.65242	5.50884	7.01606	6.57586	7.05667	7.48639	6.87496	-2.61542	-1.38705	2.61542	down	5.98313e-06	6.72913e-05
2273	FHL1	four and a half LIM domains 1	12.3076	10.5797	10.9846	8.41702	8.66028	6.32897	8.84297	10.7259	10.6119	9.58991	9.82734	11.7728	11.5348	9.61253	10.734	8.66062	10.0442	11.8894	10.6087	9.32214	8.39883	8.146	8.77726	8.78171	9.11954	7.56681	8.75008	10.4753	8.84767	8.207	8.68517	9.58486	7.73308	9.61399	8.96719	9.22793	8.37935	8.21961	2.48299	1.31208	2.48299	up	0.000566392	0.00247421
79839	CCDC102B	coiled-coil domain containing 102B	5.72036	8.24931	8.58385	9.80202	6.52341	8.49111	7.30187	7.12003	7.96817	7.49165	7.73023	6.92088	7.69398	8.47507	7.77591	7.59114	7.87416	5.1819	8.26162	6.13288	6.31116	5.19823	7.15559	6.15059	6.6559	5.9656	4.84743	6.12234	5.94026	5.48563	5.00937	5.27897	4.82256	6.10165	5.55018	5.57472	6.27985	7.07183	3.34547	1.74221	3.34547	up	4.21345e-07	8.69035e-06
55867	SLC22A11	solute carrier family 22 (organic anion/urate transporter), member 11	5.77628	8.08235	6.09	4.13577	8.31796	5.26247	7.40179	9.10163	8.32919	8.75965	6.55632	7.28438	5.56884	5.42738	5.66301	4.9653	7.0655	5.33721	6.96128	5.53935	5.58496	9.04915	7.35557	9.10961	8.4514	8.9421	8.37031	7.63045	8.7246	7.37897	8.38578	7.72339	7.74207	7.18508	8.35911	7.88507	5.86106	9.19324	-2.26287	-1.17816	2.26287	down	0.00190826	0.00658568
9058	SLC13A2	solute carrier family 13 (sodium-dependent dicarboxylate transporter), member 2	5.60267	5.03927	4.62654	4.49273	5.01304	5.15936	4.95689	4.97318	4.8317	4.82894	5.05827	6.63277	5.0147	4.71838	4.88043	5.23972	4.98394	5.10711	4.96235	6.36688	6.38906	7.52454	5.8706	8.22287	7.69489	9.50869	6.68995	6.55099	8.99203	6.88668	8.43738	6.58704	8.76001	6.72509	8.14229	7.37411	6.19482	9.29951	-5.3743	-2.42608	5.3743	down	2.16328e-09	1.74393e-07
3678	ITGA5	integrin alpha 5	8.3588	8.38368	9.98304	7.7107	7.63309	9.33067	7.54052	9.15336	8.86413	8.47402	8.17022	8.87042	8.67987	9.31258	8.39004	9.31953	9.33004	9.56117	9.61531	7.45218	7.15204	7.52991	7.83692	7.60614	7.67356	6.57545	7.59488	8.79415	7.0079	7.58646	7.20417	7.63943	7.06444	7.91088	7.73524	7.18756	7.21057	6.7282	2.5068	1.32585	2.5068	up	4.94244e-07	9.76348e-06
100130889	PSORS1C3	psoriasis susceptibility 1 candidate 3 (non-protein coding)	4.96411	8.58881	7.94666	4.58746	7.70949	7.48721	9.7953	8.81253	6.14534	7.56028	8.33855	8.26489	8.1163	5.6795	8.98292	5.60391	4.74809	6.86698	7.66678	4.84793	6.49007	5.34669	4.03127	5.23333	4.12856	6.49595	5.58391	4.79913	6.16984	5.65567	6.23419	5.76835	4.89879	5.70088	5.86325	4.44091	6.0982	5.33657	3.55169	1.82851	3.55169	up	2.78408e-07	6.3879e-06
10050	SLC17A4	solute carrier family 17, member 4	7.24525	9.63341	8.94933	4.95654	11.116	4.42252	10.6399	10.3652	10.4638	8.44639	10.2856	11.48	9.17423	7.3963	10.4458	4.7681	9.59092	5.17048	8.2964	4.35476	5.62086	5.407	5.99214	7.16012	7.45855	8.72246	5.209	6.68954	8.16696	4.56956	7.64685	5.5032	5.92297	5.08966	7.6027	6.54265	5.03522	8.48044	4.57331	2.19324	4.57331	up	0.000679561	0.00286799
3937	LCP2	lymphocyte cytosolic protein 2	7.02706	6.61184	7.14267	8.07027	7.18744	7.35381	5.81353	7.60433	7.39365	6.82327	8.19497	6.79695	7.3405	7.5808	6.89703	8.82025	7.57081	7.5167	7.51665	5.74132	5.1188	5.11055	6.03509	4.86274	5.67943	4.91995	5.18925	6.25131	5.60349	5.41191	4.52171	5.73667	4.41821	5.89774	5.75575	5.26915	5.04532	4.62168	4.01059	2.00381	4.01059	up	1.37635e-11	4.19053e-09
59271	EVA1C	eva-1 homolog C (C. elegans)	6.71118	7.76298	6.71292	4.04223	6.77311	7.83751	6.6211	7.27731	6.6646	7.14762	7.42066	7.30893	7.71543	7.53038	6.50043	6.37065	6.94744	8.20485	7.03157	6.66159	6.43077	5.61402	6.17169	5.51465	5.7353	5.54272	6.25332	6.28029	5.65918	5.79723	5.97751	6.09952	4.8514	6.19098	6.0248	6.17017	6.13166	4.97142	2.1127	1.07909	2.1127	up	7.99391e-05	0.000514116
162394	SLFN5	schlafen family member 5	7.25751	7.19712	7.12892	7.11729	6.54722	6.28955	5.32639	6.45815	6.80575	6.36575	7.45479	6.90226	6.80801	7.30313	6.32247	7.09968	7.04603	7.72463	7.51893	6.30234	5.79066	5.86681	6.1244	5.81404	5.5374	4.76739	5.56876	6.09302	5.76925	6.00315	6.05682	6.36726	5.41947	5.95622	5.6783	5.79284	5.50284	5.31846	2.147	1.10232	2.147	up	1.23264e-08	6.16529e-07
85004	RERG	RAS-like, estrogen-regulated, growth inhibitor	5.32236	7.82482	7.48865	4.51772	5.20228	3.64011	8.11667	3.80047	6.69268	5.19142	7.76043	5.2611	7.90584	7.56956	8.34747	5.03443	7.62653	6.68872	7.19755	8.03665	7.08545	6.72336	7.32991	7.75156	7.52909	8.57103	7.49085	7.46415	8.14016	6.39509	8.33864	7.63562	6.9099	7.24717	6.88019	7.61978	7.13201	8.38941	-2.18948	-1.13059	2.18948	down	0.00568388	0.0159499
80221	ACSF2	acyl-CoA synthetase family member 2	9.10998	7.26554	8.21179	9.85291	6.31859	8.2787	5.49931	8.86572	6.88124	5.73196	7.12977	6.78301	9.16251	7.0825	8.78017	7.95333	6.70508	6.62437	6.15069	8.95807	8.76385	11.2827	9.70967	10.9957	10.9841	11.5627	10.8008	9.7093	11.1313	10.1038	11.2437	10.1256	10.4583	9.67957	11.1997	10.7205	8.39554	11.5332	-7.4292	-2.89321	7.4292	down	1.83997e-07	4.64386e-06
5245	PHB	prohibitin	7.52677	7.97555	7.56272	7.83367	7.12872	6.63805	7.58785	7.88947	8.02856	7.06694	6.93914	5.98358	7.77707	7.13077	6.8615	6.12214	7.70544	7.14304	7.9908	8.64193	8.63259	8.0552	7.97361	8.79037	8.4501	9.50604	8.17796	7.7359	9.16657	8.02134	8.66329	8.41825	8.51237	8.13487	8.4496	8.49634	8.62422	9.54555	-2.32304	-1.21602	2.32304	down	4.14235e-07	8.57136e-06
6509	SLC1A4	solute carrier family 1 (glutamate/neutral amino acid transporter), member 4	8.72001	9.6345	9.15987	8.94468	9.18693	8.4925	8.77042	8.79755	9.89045	9.89102	9.28398	8.85861	9.00566	8.70081	9.44424	10.7674	9.21558	9.04682	9.50164	7.93257	7.82032	6.81476	7.35032	7.15206	7.20243	7.64476	7.09097	7.95571	7.69499	7.35756	7.31406	7.50384	6.0784	7.93938	7.64073	7.16382	7.10086	6.72767	3.69521	1.88566	3.69521	up	9.7575e-13	5.05847e-10
677805	SNORA18	small nucleolar RNA, H/ACA box 18	7.0623	7.85141	8.08564	6.58293	7.83805	8.36494	8.0212	7.22542	7.69451	7.87881	7.72859	7.65187	8.38996	8.62451	8.46303	8.52808	7.7062	8.14169	7.8085	7.00381	7.27696	5.91067	7.18249	7.11718	7.18947	7.66873	6.49319	6.38995	7.92511	5.741	6.96282	6.60245	5.69246	6.73569	7.11218	7.00153	6.02761	6.54588	2.15676	1.10887	2.15676	up	8.0262e-06	8.46137e-05
54518	APBB1IP	amyloid beta (A4) precursor protein-binding, family B, member 1 interacting protein	8.63236	7.83102	7.50669	7.74463	7.01809	7.82832	6.03339	9.77887	8.42789	8.17181	8.82318	7.02073	7.15671	7.61508	6.73105	8.60817	8.15325	8.50371	7.67403	5.71532	4.36999	4.91118	7.0221	5.65328	6.65305	5.40536	4.52995	6.97536	6.70658	5.15178	6.16968	6.69686	5.76477	6.55242	6.0082	6.66814	5.0976	5.25761	3.99267	1.99736	3.99267	up	4.41817e-07	9.01466e-06
57447	NDRG2	NDRG family member 2	9.05702	8.89086	8.45115	7.97422	9.01723	7.80453	8.39159	8.06523	8.53769	8.06406	8.01173	8.56658	7.78975	9.02812	8.36572	7.79499	8.39477	7.38406	8.82998	9.39566	9.74298	9.54896	9.11345	9.40055	9.04092	8.84288	9.65589	9.41313	9.13052	9.85716	9.46512	9.64546	9.73652	9.63559	9.605	9.54911	10.232	8.99541	-2.19795	-1.13616	2.19795	down	8.23211e-08	2.48864e-06
8934	RAB29	RAB29, member RAS oncogene family	6.67626	7.30209	6.24773	6.39006	4.84197	4.80552	6.33193	6.55161	7.08526	5.06651	6.4488	4.98881	4.78674	6.32376	6.05404	6.13775	6.19082	7.26188	6.36521	7.54633	7.39176	8.39547	7.02454	8.51625	8.31249	9.58935	7.5416	7.26179	8.96086	7.88527	8.48897	6.77153	8.78032	7.76604	7.21982	7.70449	7.79969	9.71642	-3.83094	-1.9377	3.83094	down	3.86568e-07	8.13936e-06
5218	CDK14	cyclin-dependent kinase 14	6.83217	8.28135	7.40722	5.9927	7.64286	5.60666	7.27411	6.57409	7.77511	6.9	7.69717	6.98535	7.16167	7.10122	7.44725	7.33675	7.5301	6.51554	7.67943	7.03972	7.92444	8.11039	7.64576	8.76956	8.78957	8.97239	8.12014	7.88662	8.53466	8.16208	8.61027	8.1834	8.7462	8.02647	8.41216	8.38595	7.69517	9.25224	-2.1931	-1.13297	2.1931	down	1.18869e-06	1.92656e-05
1116	CHI3L1	chitinase 3 like 1	5.10645	5.74974	5.6326	9.463	4.71131	5.25675	5.78629	7.03023	5.59703	6.18195	6.65786	5.19555	6.8725	4.72556	6.22453	7.36435	6.166	6.53576	6.92403	6.42855	4.75264	6.96868	7.95101	8.11645	9.11519	7.73945	8.78426	7.20945	7.76262	8.46004	7.11823	9.33664	5.83689	7.8895	8.63879	8.58293	5.42488	8.7475	-2.74529	-1.45696	2.74529	down	5.46079e-05	0.000381068
340348	TSPAN33	tetraspanin 33	7.21143	8.45484	7.38705	6.52483	8.58554	7.71572	8.17894	7.449	7.49629	9.22116	7.47737	7.04168	7.4647	7.51571	7.98643	7.92858	7.68885	8.37702	7.94413	9.06487	10.4468	9.67527	9.10292	9.90576	9.89132	10.3278	9.27255	8.78599	10.0355	9.31167	9.71226	9.42049	9.67823	9.03122	9.23261	9.91137	9.89943	10.4675	-3.65456	-1.8697	3.65456	down	2.9048e-13	1.98994e-10
3816	KLK1	kallikrein 1	5.11002	4.57537	4.38359	4.9094	4.84131	4.59135	4.87574	4.30523	4.34148	4.55647	4.66657	5.01701	4.42258	4.82499	4.58569	5.07301	4.30864	4.10967	4.41063	6.44332	4.72445	8.49831	5.48996	10.2058	5.83628	8.91593	6.33837	6.29042	8.18669	8.21531	6.55521	8.7504	7.61221	6.83094	9.05184	9.62069	4.89303	9.22283	-7.11157	-2.83017	7.11157	down	5.07218e-08	1.73581e-06
80004	ESRP2	epithelial splicing regulatory protein 2	7.2808	7.58868	8.1275	6.05752	9.09981	9.22631	8.98327	7.97196	7.76777	8.61516	7.53224	8.0359	8.50275	6.59101	8.28536	7.26726	7.18504	8.03289	7.88308	10.3728	9.93209	10.1039	9.47765	9.61332	9.06007	9.8115	9.68496	9.05241	9.67711	9.73618	9.44867	9.3677	7.82399	9.3193	9.89759	9.50283	10.0869	9.24696	-3.11911	-1.64113	3.11911	down	2.8001e-08	1.12364e-06
5800	PTPRO	protein tyrosine phosphatase, receptor type, O	4.42459	4.6599	3.75084	4.61326	4.00797	3.95458	3.97815	4.70703	4.2709	4.77733	4.81608	4.01185	4.72334	4.89585	4.18054	4.58792	4.87594	4.63952	4.60771	5.88155	4.75996	7.29489	7.6952	8.83885	7.24571	7.57446	8.89147	8.01237	7.54259	7.4006	8.50714	8.95226	6.8433	7.81357	8.16078	8.64321	4.79983	8.06478	-8.43126	-3.07575	8.43126	down	2.58744e-10	4.14702e-08
115004	MB21D1	Mab-21 domain containing 1	5.30152	5.57746	6.27666	5.56138	6.30539	5.70915	4.74725	5.32029	6.27511	5.73175	6.61985	4.70304	6.36407	6.77778	5.76235	7.57159	5.942	6.50451	6.39443	4.99308	4.59586	4.40208	5.04046	4.7456	4.51288	4.10524	4.10693	5.06063	4.40453	4.47116	3.85585	4.73233	4.20935	4.71802	4.49342	4.67901	4.39177	4.07461	2.76242	1.46594	2.76242	up	6.36093e-09	3.77163e-07
27295	PDLIM3	PDZ and LIM domain 3	7.20351	5.67871	7.34382	4.87496	6.31675	6.19721	6.22968	5.94992	5.83696	5.58127	5.72239	5.94684	5.95549	6.13856	5.94745	7.20545	7.48261	4.46457	7.93027	5.66012	5.45414	4.78916	4.99324	4.49921	4.77605	4.53171	5.05987	6.25791	4.80263	4.37423	4.69279	5.69519	4.60434	5.30722	5.10779	4.92529	5.04639	4.3138	2.32398	1.2166	2.32398	up	3.02512e-05	0.000238243
7422	VEGFA	vascular endothelial growth factor A	9.81741	11.4338	11.6672	8.8083	11.2595	10.0789	10.8023	10.9668	12.7338	11.8857	11.5513	9.98261	11.2198	10.6726	11.2802	8.0435	11.3905	10.1486	12.2747	8.25765	7.76096	9.2223	8.95837	10.1304	9.71688	8.72342	9.38909	10.1213	8.61785	9.22585	9.17424	10.4702	8.7237	9.60967	10.1583	9.97515	8.89197	9.84116	2.88565	1.5289	2.88565	up	1.51214e-05	0.000138057
5101	PCDH9	protocadherin 9	7.33581	4.78776	4.47828	8.13493	4.38854	3.82436	4.03565	4.64953	3.86718	4.35375	4.37562	5.17263	4.12216	4.19973	4.08996	4.55744	3.6528	3.65101	4.43406	6.45887	7.31398	6.81868	6.56053	6.39389	6.22842	6.13846	7.35935	6.12741	6.13642	6.94	6.43826	6.67501	5.86083	6.55226	6.58567	7.11597	8.12684	6.19883	-3.98812	-1.99571	3.98812	down	4.90017e-07	9.72002e-06
8853	ASAP2	ArfGAP with SH3 domain, ankyrin repeat and PH domain 2	8.56224	8.83603	8.8612	7.55314	7.13705	6.92976	8.7767	8.532	8.59908	8.05961	7.82934	6.79058	8.0268	8.87833	7.84497	6.97387	7.95771	7.75171	8.51932	9.3128	9.2106	9.38029	9.44108	9.51069	9.26369	8.98269	9.89169	8.80818	9.00704	9.52006	9.79327	9.54174	7.92435	9.90072	9.58148	9.74874	10.5123	9.70545	-2.64069	-1.40092	2.64069	down	2.65399e-06	3.62719e-05
283431	GAS2L3	growth arrest specific 2 like 3	6.61297	8.05247	8.1823	8.07372	7.5107	9.07807	8.48098	9.18177	7.43567	9.54126	6.8232	8.04809	6.27928	6.28739	7.0521	6.40617	7.16915	9.69892	7.79875	5.57055	4.98948	5.85985	5.73353	5.44552	6.18997	5.97283	5.30654	6.28973	5.79969	5.64707	5.8447	5.30567	5.28021	5.69453	5.64796	5.28666	5.14709	5.887	4.43251	2.14813	4.43251	up	5.92523e-09	3.60819e-07
1200	TPP1	tripeptidyl peptidase I	8.86135	9.16804	9.06579	9.58951	9.74171	9.21509	9.90326	10.0167	9.6228	9.79289	9.63626	9.64299	9.35651	8.98002	10.2652	9.90149	9.85041	9.92863	9.53066	8.3264	7.97062	8.45909	8.41254	8.62378	8.8434	9.42857	8.08435	8.52681	9.27482	7.62796	8.72113	8.39353	8.37672	8.09735	8.72744	8.53354	8.23097	9.13813	2.09501	1.06696	2.09501	up	2.65627e-08	1.07606e-06
145270	PRIMA1	proline rich membrane anchor 1	6.20056	4.51144	4.76022	5.26322	7.47043	6.42374	4.68858	7.5026	4.51623	7.95455	7.61762	5.75101	8.41479	5.04905	9.09142	4.92875	6.80291	6.58222	7.79531	4.76759	4.80766	4.72677	4.53999	4.98495	4.75205	4.7929	4.48414	4.56068	4.53578	4.80666	4.89502	4.4332	4.8474	4.89082	4.43563	4.71546	5.26821	4.83653	3.12613	1.64438	3.12613	up	2.52491e-05	0.000206355
22885	ABLIM3	actin binding LIM protein family member 3	7.93254	8.28733	7.1267	6.57448	5.99691	8.76271	6.83436	9.61368	7.68516	7.84835	7.75143	7.52268	7.70626	7.18353	7.64862	5.42343	8.16511	8.87468	7.59264	4.89674	4.10361	5.47872	5.63932	5.81617	7.21632	7.42125	5.20895	5.52079	6.83863	4.83069	6.55806	4.75195	5.74934	5.15286	5.66194	5.33528	4.00317	6.89921	3.9202	1.97093	3.9202	up	4.90745e-06	5.75733e-05
11092	C9orf9	chromosome 9 open reading frame 9	6.08849	5.8223	5.9	5.38513	6.95106	6.03486	5.60663	5.89785	5.57964	6.54056	5.62411	6.65816	5.75512	5.64386	6.13625	5.58035	5.96924	6.41001	5.86676	7.37396	7.27708	6.98108	6.56087	6.97751	6.24841	7.02587	6.9039	6.53095	7.03333	7.36966	7.03872	6.98513	7.66268	6.71318	6.53473	7.25123	7.52572	6.98476	-2.03893	-1.02781	2.03893	down	1.13274e-08	5.7633e-07
159963	SLC5A12	solute carrier family 5 (sodium/monocarboxylate cotransporter), member 12	8.15424	10.7426	7.65201	4.63937	4.48552	4.63492	8.2958	8.61598	10.5717	5.90329	10.7937	8.64326	8.38093	5.80357	8.05015	5.30111	8.07762	4.55495	8.00483	7.63331	9.09105	10.2953	9.23148	11.3056	11.4354	12.7778	10.3381	9.72486	12.4642	10.0799	11.9479	10.189	11.471	10.3223	10.9688	10.9544	8.1195	12.6627	-8.8304	-3.14248	8.8304	down	1.40275e-05	0.000130647
3055	HCK	HCK proto-oncogene, Src family tyrosine kinase	7.39577	6.0683	6.76925	6.86321	6.22528	6.76405	5.27597	7.08495	6.65853	6.73367	6.93302	5.67781	6.62492	7.15378	6.29804	8.16895	7.29815	7.57152	6.47594	5.64766	5.08418	5.44217	5.74516	5.05783	5.72172	4.98939	5.2682	6.40641	5.66086	5.26931	5.22936	5.79541	5.4939	5.76537	5.66218	5.49744	5.15936	5.03171	2.41016	1.26913	2.41016	up	1.23883e-08	6.18016e-07
2335	FN1	fibronectin 1	7.18279	8.32955	9.6953	7.13066	6.55312	9.33571	7.69243	8.30044	8.71028	8.22516	8.1536	8.16293	8.9415	9.88788	8.62941	10.815	9.97762	11.7436	10.7196	7.44287	6.55727	5.92793	6.89557	5.94971	6.14538	4.8571	5.56656	8.06945	6.31284	6.02575	5.69321	6.09934	5.33847	7.10098	5.38085	6.52609	6.53947	4.90583	6.39267	2.67642	6.39267	up	3.36711e-07	7.37285e-06
117247	SLC16A10	solute carrier family 16 (aromatic amino acid transporter), member 10	4.3734	4.90902	5.88725	6.48353	4.5873	5.78646	6.78718	6.36838	4.98972	4.64635	4.27898	5.32595	5.61494	5.67351	5.6843	5.14243	6.41436	5.24442	5.51919	6.0022	6.03856	6.82662	5.65642	7.10763	6.63783	7.62881	6.45892	6.34037	7.186	6.66509	6.98855	6.62937	6.70202	6.03537	6.41511	6.35801	5.83728	7.74863	-2.19467	-1.13401	2.19467	down	7.89819e-06	8.35627e-05
6513	SLC2A1	solute carrier family 2 (facilitated glucose transporter), member 1	7.17511	7.54542	9.44029	8.39643	7.61443	8.71811	8.14165	9.11597	8.64154	8.37391	8.54857	7.62429	9.19657	7.16244	8.24344	6.8121	8.7349	9.39916	9.4745	7.49056	5.94792	6.42062	6.37789	6.18298	7.4715	6.09277	5.65321	6.1909	6.2087	6.27785	6.21517	6.18363	5.00433	6.81536	6.62485	7.5254	6.83206	6.30726	3.79195	1.92294	3.79195	up	6.25639e-09	3.72692e-07
6575	SLC20A2	solute carrier family 20 (phosphate transporter), member 2	7.05603	6.74232	6.85851	6.62726	7.20747	6.00291	6.20842	6.33059	6.54368	6.36791	5.84171	6.3635	5.78664	6.62608	6.38684	6.15196	6.53927	5.66108	7.11319	8.54332	8.86109	8.2599	8.20525	7.8437	7.79973	7.57279	8.06299	7.88248	7.54787	7.79614	7.81523	8.12304	7.65356	8.09613	8.04255	8.28232	8.78201	7.81779	-3.05057	-1.60908	3.05057	down	1.98729e-11	5.53599e-09
2157	F8	coagulation factor VIII, procoagulant component	8.141	8.00762	10.2284	5.67354	5.784	9.07665	7.34182	7.30897	8.30705	7.7143	7.08017	6.62402	9.98092	8.91909	9.9829	5.89914	8.15119	7.99056	7.83564	6.89112	6.70457	6.13179	6.70883	7.11567	7.79141	6.82017	7.03418	5.91718	6.29044	6.92116	6.93554	7.09688	6.62773	7.37946	6.87071	7.25005	7.02484	7.10834	2.03139	1.02247	2.03139	up	0.00264889	0.00856419
112817	HOGA1	4-hydroxy-2-oxoglutarate aldolase 1	6.48771	6.11305	7.65359	6.24873	6.61458	5.70453	7.02813	6.49216	5.84319	5.47099	6.47869	5.8161	4.27018	4.91283	4.77465	4.73163	5.98722	6.30283	5.59416	6.12538	7.30414	7.67572	7.6633	7.43366	7.82734	8.71054	6.90988	6.67369	8.24815	7.83049	8.12725	7.08956	7.96621	7.2312	7.31528	7.57103	7.69718	8.79984	-3.17575	-1.6671	3.17575	down	1.70848e-07	4.36951e-06
9103	FCGR2C	Fc fragment of IgG, low affinity IIc, receptor for (CD32) (gene/pseudogene)	9.41328	9.68157	10.0547	9.19863	9.28776	9.92835	8.08888	9.35822	9.96737	9.2101	9.93329	8.4678	9.73355	10.6361	9.09456	11.2628	10.653	10.7518	10.5806	8.29676	7.86035	7.21227	8.95112	8.41533	8.67696	7.36443	7.95293	9.78639	8.25807	7.32503	7.71255	8.43264	8.01667	8.55375	9.13427	8.60906	8.23647	7.61976	2.8687	1.5204	2.8687	up	9.08537e-08	2.67903e-06
54657	UGT1A4	UDP glucuronosyltransferase 1 family, polypeptide A4	7.54115	9.26027	7.19424	6.31908	8.53177	5.94302	7.35872	9.71383	8.60153	8.67874	7.7272	8.62695	7.42768	5.60209	8.96974	6.67598	8.60223	8.87077	7.47213	7.38638	6.90069	8.26079	8.27556	9.37312	10.0087	10.396	8.5611	8.09824	9.92265	8.73777	9.59531	9.00805	10.2808	8.51123	9.11843	8.93446	6.96494	11.0152	-2.09197	-1.06486	2.09197	down	0.015996	0.0368895
8345	HIST1H2BH	histone cluster 1, H2bh	6.01548	5.3699	7.41634	9.65862	7.47681	7.52547	6.53741	5.28135	7.22801	7.07914	7.83284	4.96754	6.49791	6.82177	6.93701	9.5047	6.99458	8.60219	7.64839	6.53	6.09874	5.14393	6.18627	4.20789	5.49124	5.0677	4.22669	5.89183	5.28059	5.22121	4.52419	4.55039	5.71625	5.85691	4.89292	5.72877	5.78675	4.59523	3.50744	1.81042	3.50744	up	2.15165e-06	3.06172e-05
5327	PLAT	plasminogen activator, tissue	8.35776	7.51933	7.78789	6.32923	5.2474	5.80229	7.89793	6.19672	6.90521	5.88863	5.64694	7.29696	4.64295	8.80187	5.74573	6.12851	6.80585	3.81024	7.50871	9.52514	8.08327	8.61691	8.55027	8.66821	9.136	8.26754	9.29574	8.09356	7.82654	8.59431	9.21387	8.85637	8.86197	9.15775	8.72677	8.49069	9.03695	8.93379	-4.56397	-2.19029	4.56397	down	2.03937e-07	5.0337e-06
2908	NR3C1	nuclear receptor subfamily 3 group C member 1	9.68386	9.44431	9.59	9.0509	9.47733	8.98233	8.2286	8.70988	9.6909	8.57549	9.38393	7.83883	9.54188	9.59926	9.71404	9.38753	9.94737	10.088	9.77558	8.88396	8.93132	7.90248	8.16391	8.16791	8.10997	8.13645	7.70413	8.18909	8.66611	7.60393	7.83397	8.28375	7.70929	8.28198	8.2258	8.33274	8.34691	8.08556	2.16325	1.1132	2.16325	up	5.82787e-08	1.92405e-06
567	B2M	beta-2-microglobulin	12.1301	12.7487	12.5861	12.2826	13.2124	13.3346	12.8944	12.4919	12.7571	13.1429	13.315	13.146	13.2073	12.9074	12.9175	13.3634	13.0379	13.1001	12.9606	12.1176	11.7995	11.6624	11.921	11.5451	11.6847	11.4707	11.3903	11.8213	11.9805	11.5239	11.5598	11.9091	11.4857	12.1564	11.7581	11.8467	10.8909	10.9072	2.4094	1.26868	2.4094	up	8.41843e-10	9.41784e-08
1615	DARS	aspartyl-tRNA synthetase	9.60271	10.7769	10.0763	9.78894	10.2783	9.61744	10.7476	10.687	10.6762	10.5707	10.2771	9.50394	10.4168	10.118	10.551	9.44106	10.6623	9.88942	10.5554	9.63913	9.07594	9.04613	9.20172	8.96164	9.2119	9.16248	8.97902	9.14326	9.27743	8.99077	9.066	8.96191	8.50631	9.2635	8.59027	9.28484	9.20265	9.27652	2.18268	1.1261	2.18268	up	1.86226e-09	1.61268e-07
1278	COL1A2	collagen, type I, alpha 2	8.80606	10.1416	11.3593	9.01218	6.02035	11.6691	9.28467	9.7664	9.61773	8.97378	8.88845	10.2744	9.83246	10.767	10.509	11.1666	11.2829	7.17673	11.8559	9.16687	7.89915	7.06388	10.183	7.42359	9.25738	6.69604	7.03428	9.99334	9.13499	7.3736	8.05646	6.92719	7.89753	8.95532	7.73837	8.27083	8.09158	6.46443	3.30603	1.7251	3.30603	up	0.000355719	0.00170219
51304	ZDHHC3	zinc finger, DHHC-type containing 3	7.89341	6.92276	7.5055	7.92553	6.16154	6.42849	6.58903	6.81085	7.26702	6.15186	6.45649	5.90559	6.81007	7.73612	6.70319	6.85146	6.93137	6.71653	6.9271	8.95821	8.43772	7.84374	7.71447	7.87825	7.76785	7.72071	7.68606	7.48756	7.67248	7.71087	7.98747	8.27677	6.98193	7.98117	7.67416	8.15856	8.49425	7.81207	-2.04056	-1.02897	2.04056	down	1.21879e-06	1.96291e-05
90293	KLHL13	kelch like family member 13	5.17053	5.45847	5.21576	5.99972	4.79698	5.05913	4.88133	4.38885	5.0881	4.83739	5.10668	4.8304	5.60714	4.95237	4.96033	4.58193	5.05442	5.25836	4.87175	6.23411	6.98898	5.73425	7.22822	6.19684	7.58264	5.88425	6.24461	6.11751	6.54777	5.4886	6.60228	6.55314	5.66388	7.09965	6.36897	6.90256	7.26627	6.99945	-2.73551	-1.45181	2.73551	down	2.85983e-10	4.44754e-08
4118	MAL	mal, T-cell differentiation protein	6.62307	8.16643	5.08495	4.50883	9.4901	4.93191	8.51691	4.88997	7.36443	5.03033	6.16362	5.44527	4.61565	7.18183	6.81855	6.03642	8.54611	7.15862	7.36741	12.3561	11.9794	11.6528	11.7789	11.6048	10.5651	11.0452	11.7613	10.8117	11.2752	11.5096	11.4782	12.0315	10.9056	11.9337	11.5286	12.1712	11.9776	10.8088	-32.2756	-5.01237	32.2756	down	6.5376e-13	3.63974e-10
79170	PRR15L	proline rich 15-like	5.85194	5.78629	6.02262	5.58701	7.73877	6.58246	8.32844	6.10692	5.41087	6.12488	5.71604	6.48985	5.74481	5.3008	5.80291	5.70615	5.46485	5.96087	5.58516	7.60491	8.60562	7.11088	7.34073	6.82139	7.33517	8.48415	8.20826	7.0374	8.05644	7.14575	7.89206	6.84458	6.88342	7.77041	7.56724	7.22247	7.71784	7.19649	-2.73044	-1.44914	2.73044	down	3.08768e-08	1.19891e-06
9104	RGN	regucalcin	6.40762	6.47174	6.38159	7.20936	5.74216	5.57459	6.24559	6.29943	6.30481	6.09984	5.54369	7.26974	5.80912	4.74788	5.07845	4.67587	5.72562	6.29038	5.36255	6.70294	7.67294	8.46097	6.70134	8.48463	8.52322	9.10985	7.48282	6.81379	8.63768	7.81043	8.57224	7.16329	8.62258	7.56716	7.73431	7.75243	7.78131	9.35601	-3.95789	-1.98473	3.95789	down	8.68033e-08	2.58142e-06
55332	DRAM1	DNA damage regulated autophagy modulator 1	5.25493	7.24297	7.08462	7.06439	5.50044	5.66454	6.86489	8.1134	7.73575	6.55266	7.0836	5.58733	7.35375	7.24771	6.59295	6.73013	6.96009	8.45225	6.61061	7.20319	5.20716	4.56448	6.04467	5.36945	7.16013	6.40304	5.08191	4.67536	6.23372	4.59599	5.72188	6.05729	5.44963	5.58778	5.58295	5.62179	6.44443	6.45551	2.0923	1.06509	2.0923	up	0.00144705	0.00526292
9553	MRPL33	mitochondrial ribosomal protein L33	8.78093	9.22085	8.84089	8.75458	7.09487	9.34895	8.73549	8.84697	9.13143	7.56973	8.46713	7.21978	8.86689	9.26161	8.58957	8.35745	9.10087	8.84778	9.09142	10.2224	10.7225	9.5363	9.92979	10.0412	9.84308	10.2304	9.81261	9.21061	9.85743	9.41827	10.0395	9.95761	9.03832	10.1614	9.67504	9.88997	10.5516	10.0627	-2.40664	-1.26702	2.40664	down	3.42031e-07	7.44262e-06
144165	PRICKLE1	prickle homolog 1	6.48584	4.91332	6.17747	5.51388	4.94492	5.50596	4.811	4.65128	5.93181	5.91322	6.27241	5.39878	6.31635	6.4552	4.67631	5.34017	5.52924	5.57301	5.51789	6.97641	6.3054	5.89361	7.63646	6.88466	6.14898	6.43851	6.72447	7.21979	7.5543	5.9542	6.19607	6.8215	5.81505	7.10024	6.47769	7.06649	5.85749	6.43615	-2.04273	-1.0305	2.04273	down	1.95729e-05	0.00016866
211	ALAS1	5'-aminolevulinate synthase 1	7.26378	5.69522	6.48568	8.26308	5.76337	5.66418	5.19157	5.96606	5.75086	5.81972	5.60472	5.67566	6.05557	5.58537	5.54916	6.76041	5.88127	6.04528	5.78957	7.40506	7.24187	7.77239	8.09373	7.51627	7.77268	7.23482	7.33291	8.17266	7.26216	7.9827	6.5576	8.70471	6.48514	7.53939	7.48153	7.44051	6.78867	7.17143	-2.69208	-1.42872	2.69208	down	1.94434e-08	8.47807e-07
6470	SHMT1	serine hydroxymethyltransferase 1 (soluble)	9.01253	9.69067	8.44289	8.6742	10.0726	10.0039	10.4977	9.95009	9.57174	9.89532	9.57418	8.90309	8.63705	8.78956	9.91596	7.64735	9.60268	9.46425	9.42203	9.80013	10.3557	10.6721	10.1739	10.9976	10.8222	11.7615	9.97828	9.44443	11.3862	10.569	10.8783	9.90637	10.667	10.0235	10.5269	10.1586	10.2392	11.8715	-2.26947	-1.18235	2.26947	down	1.32725e-06	2.09709e-05
9953	HS3ST3B1	heparan sulfate-glucosamine 3-sulfotransferase 3B1	4.33364	4.75483	4.47857	4.02394	4.21911	4.28691	4.62232	4.11235	4.68895	3.97472	4.89907	4.15297	4.53883	5.56799	4.2058	5.3483	4.14823	4.48943	4.97836	5.89548	5.32005	6.0501	5.63518	6.08541	5.33369	6.04911	6.1513	5.94095	5.53449	5.6884	5.96062	6.39557	5.761	6.05213	6.30132	6.58863	5.33614	5.50461	-2.55936	-1.35578	2.55936	down	8.9858e-10	9.8513e-08
56103	PCDHGB2	protocadherin gamma subfamily B, 2	9.94827	10.9957	10.5881	8.81959	9.71572	10.8857	10.5423	10.9258	10.4046	10.855	10.1552	10.2349	9.92195	9.85444	10.509	9.07438	11.3472	10.5919	10.4852	9.64368	8.89994	8.84185	10.0274	9.30511	9.63866	8.79895	9.36683	9.47796	9.291	8.77419	9.38169	9.61491	8.43389	9.78265	9.23505	9.44954	9.31882	9.2134	2.0264	1.01892	2.0264	up	8.6544e-06	8.98072e-05
221545	C6orf136	chromosome 6 open reading frame 136	6.55142	6.41474	6.4593	6.56953	7.04973	6.37756	7.09203	6.42189	6.59711	6.90563	6.44165	6.33958	6.12238	6.33048	6.64733	6.38071	6.3144	6.32157	6.15449	7.78713	7.18858	7.92336	7.58647	7.917	7.32591	7.47876	7.54865	7.28438	7.57443	7.57324	7.72679	7.85519	6.89564	7.85707	7.88464	7.9776	7.97744	7.48483	-2.17947	-1.12398	2.17947	down	6.07984e-11	1.39665e-08
134	ADORA1	adenosine A1 receptor	5.10453	3.97074	4.56932	4.9587	7.02574	5.29518	5.88039	4.63878	4.3995	5.10659	4.93931	5.10915	4.71804	3.95629	4.64912	4.38854	5.50997	6.25187	4.51615	7.07171	4.4478	6.39377	6.49487	6.82221	5.84185	5.31404	7.32882	7.10739	6.92156	6.18282	6.68765	6.82076	7.27811	5.73637	6.3873	6.87799	4.68993	6.02675	-2.53002	-1.33915	2.53002	down	2.76325e-05	0.000222143
51268	PIPOX	pipecolic acid oxidase	6.83252	7.44149	4.51128	5.08602	4.5299	4.69746	6.46875	7.47244	5.81369	5.71206	6.59473	5.12449	5.6912	5.24513	5.82747	4.47992	5.55519	5.09515	4.8489	6.22853	7.60439	8.48559	6.73616	9.15766	8.99523	10.8867	7.39353	7.69646	10.1671	8.7509	9.36256	7.71651	9.79925	7.55831	9.13533	8.65043	6.24416	10.4566	-7.17004	-2.84198	7.17004	down	3.35963e-07	7.36403e-06
53826	FXYD6	FXYD domain containing ion transport regulator 6	9.94706	11.7572	10.2307	6.76104	10.9234	11.1438	11.6473	11.5464	11.2431	11.9453	10.8086	10.0052	10.4716	10.0074	10.2699	7.87372	11.4923	11.3944	10.6679	11.8171	12.3129	12.2767	11.9791	11.9043	11.8882	12.2651	11.8352	11.4726	12.1352	11.912	12.0526	11.7742	12.0568	11.8193	11.8561	11.8882	12.2678	12.0875	-2.72357	-1.4455	2.72357	down	2.89855e-05	0.00023046
1381	CRABP1	cellular retinoic acid binding protein 1	5.12962	4.46641	4.80152	5.19861	4.71047	11.5438	6.30419	5.43011	4.53414	5.38838	4.77767	5.28299	4.45732	4.70414	4.75541	4.85749	4.53279	4.95438	4.5209	5.72778	4.91841	6.92104	5.94781	6.78178	6.70721	7.40906	6.31464	5.66261	6.84077	5.60614	7.41224	7.07899	6.9037	6.32168	8.08393	8.11941	4.96704	7.85624	-2.51037	-1.3279	2.51037	down	0.00215353	0.00726002
3111	HLA-DOA	major histocompatibility complex, class II, DO alpha	7.80341	7.74845	8.2164	6.62135	10.2376	7.72819	6.69686	8.09136	9.0928	8.54549	9.21444	9.0303	8.7255	7.74306	7.98659	9.26508	9.09479	8.01873	8.36858	8.22262	7.26945	6.51204	7.3718	7.09848	8.15017	5.33626	6.29911	7.46313	7.16634	6.69116	7.26119	7.51719	6.39067	7.34965	7.19996	6.83623	7.02536	6.70655	2.43208	1.28219	2.43208	up	6.66355e-06	7.31846e-05
6338	SCNN1B	sodium channel, non voltage gated 1 beta subunit	4.87477	4.85157	4.95226	4.92458	5.02053	5.31326	5.02672	4.89054	4.93504	5.11024	5.31882	6.3631	4.94912	5.15144	5.11489	4.93042	4.897	5.54388	4.95069	7.0649	6.59712	7.67003	5.92462	6.70838	5.30127	6.34804	7.68427	5.65457	6.1547	7.24966	6.40163	7.6158	6.55987	6.48824	6.9701	7.80447	6.91351	5.97267	-2.9837	-1.5771	2.9837	down	2.32662e-08	9.72289e-07
10551	AGR2	anterior gradient 2, protein disulphide isomerase family member	4.55755	4.39081	4.45984	4.81345	4.50079	4.54659	4.40327	4.55778	4.474	4.67982	4.48159	4.90234	4.74091	4.72946	4.7263	4.28579	4.59194	4.45491	4.4391	8.03139	5.09204	5.02428	6.12965	4.99766	6.52151	5.0813	4.78289	4.75006	5.31858	4.87707	5.53315	6.66189	5.53683	5.91521	5.31147	7.04514	5.00099	5.41455	-2.09633	-1.06786	2.09633	down	6.94816e-06	7.56821e-05
4070	TACSTD2	tumor-associated calcium signal transducer 2	6.8053	5.59524	6.68118	3.95337	6.39719	4.10569	7.39631	6.69316	5.97154	5.95281	4.91283	4.76649	8.0307	6.80902	5.53287	5.84778	7.41658	4.83628	7.94097	13.3845	12.1425	10.9365	11.636	10.126	10.7781	9.50808	10.9611	10.5099	10.327	10.838	10.4376	11.3983	8.23324	11.375	10.8466	10.8485	12.5593	9.67078	-27.5261	-4.78273	27.5261	down	4.37289e-11	1.05508e-08
6319	SCD	stearoyl-CoA desaturase (delta-9-desaturase)	12.8754	12.2108	10.7307	13.488	12.3863	12.3328	12.4279	13.5918	12.61	12.5481	12.8544	13.2551	12.7231	10.7692	13.1281	12.0492	12.1968	12.6661	12.8265	9.26956	8.91409	8.22524	8.0255	8.94216	8.4186	9.96105	7.72603	9.71599	9.75845	8.16397	8.60269	8.18067	8.46878	8.07955	9.0816	8.5	8.67489	9.86043	13.3814	3.74216	13.3814	up	8.41912e-14	8.07457e-11
6289	SAA2	serum amyloid A2	10.0923	5.67621	6.2906	5.80326	5.85905	10.6339	5.86482	5.8302	5.64287	5.92515	6.17764	7.61204	8.71793	5.83826	5.68083	9.37297	5.62387	10.212	6.60434	5.39	5.34398	5.38186	5.48246	5.2382	5.51128	5.47321	5.41981	5.27112	5.28501	5.36999	5.36483	5.23033	5.398	5.3857	5.54505	5.31866	5.70007	5.33796	3.09972	1.63214	3.09972	up	0.000216643	0.0011371
7105	TSPAN6	tetraspanin 6	8.02436	8.00899	8.30781	8.23721	7.71185	7.31706	7.87221	7.81611	8.07367	7.3406	7.50652	6.63441	8.20824	7.87936	8.98045	5.5206	7.83896	7.90951	8.11302	10.2714	9.33314	8.25888	8.92691	8.50641	8.75811	8.64714	8.83917	7.74896	8.71701	8.33669	8.68864	8.74011	7.74532	9.1528	8.57391	9.26304	9.95881	9.06477	-2.09181	-1.06475	2.09181	down	1.20584e-05	0.000116318
57561	ARRDC3	arrestin domain containing 3	10.1057	9.64084	11.2049	9.50243	10.0218	11.1402	9.60674	9.49967	10.9201	10.0338	10.776	9.85917	11.3766	10.1862	11.3293	9.42319	11.4506	11.3105	10.8083	9.82256	9.915	9.11767	9.44087	8.73123	9.77017	8.85651	8.71078	9.17276	8.93066	9.15157	8.35606	8.75401	7.9929	9.67134	8.65431	9.3759	9.57664	8.69958	2.53479	1.34187	2.53479	up	8.08272e-08	2.45938e-06
23677	SH3BP4	SH3-domain binding protein 4	8.54357	10.2055	9.7314	10.3189	9.23341	7.40307	9.37577	9.34085	10.6993	10.6308	9.68366	8.72943	9.12202	10.3668	8.62097	7.89002	10.2387	8.56301	10.2117	10.4032	11.4292	10.3892	10.8138	10.7393	10.3775	10.1608	11.1048	10.171	10.4241	10.0357	10.4896	10.8274	8.75633	10.3858	10.7988	10.9374	10.9285	10.0555	-2.0986	-1.06943	2.0986	down	0.000358301	0.0017107
259230	SGMS1	sphingomyelin synthase 1	5.11371	6.40072	6.03131	4.28582	4.48075	4.4136	5.42681	5.78194	5.99599	5.0347	5.12463	4.09647	5.25717	6.24023	5.33324	4.75092	5.56706	5.17917	5.60687	6.62989	5.93695	5.09167	6.97099	5.97392	7.09248	6.09571	6.66465	5.38563	6.06311	5.649	6.4216	6.90779	4.40447	7.15256	6.07119	6.41842	7.53951	6.8048	-2.01121	-1.00806	2.01121	down	0.000979228	0.00384212
5420	PODXL	podocalyxin-like	8.83785	11.0997	11.02	8.35595	9.44166	9.7051	10.6864	9.89514	11.405	10.0137	10.732	10.5034	9.75541	12.0973	10.242	9.84714	10.9232	8.25535	10.7741	11.2344	10.3013	11.7945	11.6006	12.7682	12.0143	11.766	12.7131	12.0896	11.7541	12.1805	12.5596	12.5413	11.1586	12.1249	12.1274	12.4696	10.9141	11.8357	-3.25585	-1.70303	3.25585	down	1.06691e-06	1.76805e-05
871	SERPINH1	serpin peptidase inhibitor, clade H (heat shock protein 47), member 1, (collagen binding protein 1)	8.16176	7.07256	8.44791	8.35504	6.84176	8.03381	7.12163	7.35127	7.66281	7.73019	7.52206	7.38154	7.70231	7.89952	8.30344	7.90878	7.95619	7.93549	8.35474	6.79162	6.28232	6.59809	7.15924	6.95468	6.60805	6.17412	6.40334	7.67033	6.94788	6.46493	6.26009	6.70767	6.3817	6.77785	7.20828	6.6027	6.04528	6.1908	2.19209	1.13231	2.19209	up	1.48475e-08	7.03218e-07
173	AFM	afamin	5.63635	5.01456	3.72156	4.57004	4.56175	3.76748	3.55255	3.60057	6.00976	4.16601	5.48197	4.0831	3.74995	3.61078	3.70837	3.83801	5.24301	3.51518	4.5769	5.16667	6.4615	8.21888	5.79315	9.05712	7.85605	9.65802	8.44697	6.70669	9.02949	7.10188	9.38516	7.68214	8.14631	5.85454	8.04244	8.4761	5.36655	10.1496	-10.3999	-3.37849	10.3999	down	2.08548e-08	8.90612e-07
162461	TMEM92	transmembrane protein 92	4.77669	4.98762	5.5769	5.66864	4.67002	6.43132	4.82715	6.22737	5.5017	4.81094	6.13873	6.4819	7.64608	5.09814	6.34258	4.89335	5.83634	7.15197	5.50173	4.70416	4.56862	4.55859	4.34257	4.56309	4.7158	4.26832	4.54317	4.77005	4.65294	4.25658	4.34634	4.49898	4.25997	4.32838	4.25523	4.17686	4.31015	4.20062	2.42209	1.27625	2.42209	up	1.25748e-06	2.01422e-05
222166	MTURN	maturin, neural progenitor differentiation regulator homolog (Xenopus)	10.3598	6.79774	7.1908	6.89229	7.32326	5.90248	8.08207	6.41641	7.18014	7.27072	6.18455	6.81667	6.71725	7.39894	6.10085	7.16108	6.64336	5.72268	7.08976	9.29632	11.0143	9.86569	9.60227	9.38675	9.06808	9.57845	10.2977	8.98836	9.3715	9.9164	9.62401	9.61377	9.01758	9.687	9.83448	10.0951	10.7982	9.19279	-6.42679	-2.6841	6.42679	down	2.5166e-09	1.95434e-07
549	AUH	AU RNA binding protein/enoyl-CoA hydratase	7.11065	7.89272	7.35777	6.5144	5.83664	6.24786	7.89014	7.95713	7.80204	7.40509	6.66257	5.17374	6.22927	6.52522	6.58658	6.339	7.02954	6.52111	7.18711	7.78596	8.11926	8.21691	8.06444	8.59932	8.88826	9.16923	8.26942	7.2366	8.54786	8.09512	8.7622	8.4198	8.49075	8.69262	8.41218	8.59446	9.34137	9.93503	-3.14088	-1.65117	3.14088	down	2.78855e-07	6.39433e-06
3242	HPD	4-hydroxyphenylpyruvate dioxygenase	7.72337	3.95357	4.35051	5.56102	4.55759	4.43647	4.04633	5.29481	4.20442	4.52907	4.09958	5.88683	4.97433	5.49583	4.32667	4.56751	3.8328	4.65468	3.95334	7.78402	7.07147	9.99567	6.25076	10.1958	8.1473	10.9414	8.53039	9.73999	10.5611	9.73102	10.3973	9.15389	11.5685	7.94623	9.31813	9.33892	5.90412	10.8134	-20.6105	-4.36531	20.6105	down	7.02769e-10	8.39886e-08
8538	BARX2	BARX homeobox 2	6.92555	7.89508	9.04537	6.68782	10.2404	8.01747	9.30617	9.24854	8.92452	10.4636	8.15826	9.02211	9.10699	7.51478	8.83747	7.07883	8.79581	9.52658	8.78203	6.39648	7.06567	7.1019	6.46152	6.67786	6.50894	6.51706	7.04619	7.62349	7.21734	7.13006	6.56187	7.52963	7.61416	6.65851	6.77985	6.9212	6.34913	6.12582	3.36859	1.75214	3.36859	up	1.76648e-07	4.48792e-06
25788	RAD54B	RAD54 homolog B (S. cerevisiae)	6.4472	6.9693	7.00292	8.17651	7.6794	9.10218	8.41451	9.77061	6.32828	7.36376	8.9139	9.17007	7.22382	6.94939	6.98106	6.9371	6.86745	7.41846	7.24374	7.12597	6.34783	6.3255	6.65252	5.63216	6.58654	6.26735	6.53196	6.25209	6.44981	6.71218	6.11024	6.27239	6.54321	6.27617	5.80607	6.23754	6.57371	6.24254	2.40142	1.26389	2.40142	up	9.01412e-06	9.26852e-05
837	CASP4	caspase 4	6.78938	6.79458	7.34126	6.23278	6.38509	7.34325	5.22429	7.01127	6.59378	7.06828	7.23761	5.80175	7.41001	7.25436	7.26337	8.03916	7.47471	7.2914	6.91588	6.77307	5.72422	5.26641	6.63512	5.7299	6.79659	5.34601	5.3383	5.93635	5.78967	5.55209	5.71028	5.93362	4.52179	6.24256	6.05581	6.24287	5.73558	5.99596	2.08539	1.06032	2.08539	up	5.62086e-06	6.39322e-05
3304	HSPA1B	heat shock protein family A (Hsp70) member 1B	10.6368	8.48389	8.26771	8.24177	9.49033	8.44117	8.60433	9.26503	8.53745	9.16197	9.87384	9.13251	8.21949	8.9921	10.0762	10.3048	9.32803	8.76333	9.03606	10.0918	9.30781	10.9857	9.67394	10.7186	8.27578	10.4087	9.91555	11.8423	10.5793	11.9075	9.89437	9.31431	11.3468	10.6252	10.7908	10.6907	8.88813	9.33253	-2.20968	-1.14383	2.20968	down	2.17629e-05	0.000183613
10490	VTI1B	vesicle transport through interaction with t-SNAREs 1B	8.96527	8.36845	7.88692	9.02239	6.53974	6.47867	8.36429	11.2953	8.92706	8.16975	7.86021	7.16836	7.95917	7.93645	6.85138	7.14946	9.27298	9.1457	7.92279	10.0663	9.67084	9.71502	8.90749	9.80803	9.39965	9.45412	10.4132	9.00465	9.099	9.74066	9.64375	9.77256	9.17846	9.863	9.65769	9.85976	10.7769	10.2062	-2.87555	-1.52384	2.87555	down	1.97546e-06	2.86736e-05
164832	LONRF2	LON peptidase N-terminal domain and ring finger 2	5.40402	4.06368	5.39707	5.99503	4.44096	3.75745	4.81791	4.47008	4.62983	4.71425	5.45894	4.79816	5.59871	4.76059	4.77535	4.39037	4.62799	4.8168	4.22394	5.53202	6.56884	6.19827	6.14519	6.32682	5.45501	5.91474	6.54368	5.42258	5.78882	6.502	6.6343	6.42105	5.24855	6.17338	6.64506	6.50759	6.7086	5.92216	-2.53683	-1.34303	2.53683	down	1.47571e-08	7.02487e-07
2619	GAS1	growth arrest specific 1	6.78562	4.56805	4.70252	7.03351	4.64036	5.80466	4.71028	4.6185	4.36745	4.86548	4.58136	5.25939	5.02165	5.02937	4.66357	5.16025	4.68602	4.81663	4.80579	6.03822	5.82621	5.99603	5.98002	6.73913	6.42895	5.87825	6.67752	6.3061	6.0303	6.86717	6.93437	6.9063	5.80503	6.42637	7.13391	7.17883	5.91781	6.01324	-2.48605	-1.31386	2.48605	down	1.51192e-06	2.32659e-05
1829	DSG2	desmoglein 2	5.37799	7.49304	7.81051	4.03408	7.53495	4.60428	9.12275	8.45142	7.76343	7.50225	6.91649	5.59004	7.856	6.79029	7.71111	4.11449	7.33675	4.89558	6.84606	6.84264	7.84956	7.64828	8.23579	8.36012	8.37827	7.90321	8.12165	6.44699	7.77954	6.88953	8.26431	8.61662	5.8011	8.41018	8.1466	8.51216	8.3801	8.65188	-2.18995	-1.1309	2.18995	down	0.00614868	0.016998
55366	LGR4	leucine-rich repeat containing G protein-coupled receptor 4	5.7903	7.20235	6.48466	4.59035	6.72101	6.65794	8.0988	7.77678	7.24939	7.29123	6.76561	5.94273	6.5617	6.06572	6.78436	4.99436	6.12924	6.86412	6.67192	7.7473	7.9958	7.18557	7.60429	7.38028	7.9292	8.29975	8.21868	6.72611	7.8401	6.46526	8.04364	7.69873	6.4252	7.80318	7.27384	7.91256	7.97875	8.60213	-2.11155	-1.07831	2.11155	down	1.79678e-05	0.000157976
55937	APOM	apolipoprotein M	6.41285	8.35654	5.99504	4.8763	6.2628	5.46507	7.51689	8.26749	8.18239	7.29014	6.93969	6.35638	6.44949	5.12277	6.85526	5.73881	6.01695	7.09902	6.2038	5.69749	7.35136	6.8334	6.13022	8.42636	7.00634	10.2916	7.27401	7.35242	9.6341	7.11166	8.28708	7.67007	9.01664	6.61511	6.90053	8.18064	6.44684	10.593	-2.1839	-1.12691	2.1839	down	0.00350067	0.0107402
28619	TRBV3-1	T cell receptor beta variable 3-1	9.08324	8.7553	8.62344	8.22626	10.2872	9.60695	6.25802	9.47	9.98539	8.54131	11.2437	8.77189	9.64341	8.58701	8.78155	12.366	10.0048	10.0406	9.60408	8.48674	6.5263	7.17568	8.87696	7.39148	7.99357	6.65582	6.18259	9.22757	9.03789	8.0033	6.88555	9.2953	6.9083	8.79552	8.95897	8.55769	6.73729	6.0723	2.99967	1.58481	2.99967	up	3.22271e-05	0.00025065
100131077	OK/SW-CL.36	OK/SW-CL.36	6.37402	5.32987	5.52916	6.00018	6.64001	5.34022	6.26878	6.19029	5.73967	5.24034	6.10129	5.79444	5.11148	5.01944	5.54816	4.97494	5.89063	4.90401	5.19854	6.58885	7.08215	8.95268	6.59551	7.49612	6.69111	6.7002	7.54448	7.03497	6.81473	7.50098	6.46176	7.90206	7.89354	7.29433	6.66719	8.2621	6.92545	7.6515	-3.08321	-1.62443	3.08321	down	2.07314e-08	8.8851e-07
84418	CYSTM1	cysteine-rich transmembrane module containing 1	10.0858	10.702	9.70702	10.4364	9.5071	8.61982	10.3242	10.4859	10.0302	10.7344	9.89687	9.43742	9.71634	9.15666	10.1418	8.71646	10.067	10.7312	9.89739	11.8487	11.6871	11.2519	11.0346	11.5804	11.3926	11.2771	11.4102	10.4486	11.0332	11.2593	11.4473	11.4152	10.8542	11.4131	11.2215	11.4773	11.886	11.4949	-2.68163	-1.42311	2.68163	down	2.00709e-09	1.65663e-07
28638	TRBC2	T cell receptor beta constant 2	9.08324	8.7553	8.62344	8.22626	10.2872	9.60695	6.25802	9.47	9.98539	8.54131	11.2437	8.77189	9.64341	8.58701	8.78155	12.366	10.0048	10.0406	9.60408	8.48674	6.5263	7.17568	8.87696	7.39148	7.99357	6.65582	6.18259	9.22757	9.03789	8.0033	6.88555	9.2953	6.9083	8.79552	8.95897	8.55769	6.73729	6.0723	2.99967	1.58481	2.99967	up	3.22271e-05	0.00025065
54210	TREM1	triggering receptor expressed on myeloid cells 1	7.10792	5.7416	5.84196	8.75222	5.50759	5.75652	5.38648	7.58749	5.30046	5.57612	5.64804	5.94922	6.12635	6.19167	5.40105	6.35191	6.51991	8.01017	6.09419	5.49569	5.45564	5.13888	5.20094	5.13197	5.10923	5.03631	5.21866	5.4804	5.17834	5.05776	5.16232	4.90926	5.4205	5.38779	5.73714	5.22146	5.0261	5.15557	2.024	1.01721	2.024	up	8.65015e-05	0.000547889
105369252	LOC105369252	hepatocyte growth factor-like protein	5.07051	6.66974	5.7078	6.22035	5.31561	4.71017	8.47624	5.08849	4.34888	7.46315	7.40454	4.88	6.53347	6.43983	4.08589	4.6146	6.67723	4.28605	5.82768	9.79388	10.9219	8.90641	9.55577	9.71008	6.73054	8.90498	9.91376	8.85347	9.1013	9.56489	8.61797	8.30375	7.14605	9.3602	9.11175	10.5455	8.78211	8.88279	-9.91653	-3.30983	9.91653	down	3.95679e-10	5.66397e-08
115572	FAM46B	family with sequence similarity 46 member B	5.55963	4.51838	5.22594	7.3062	4.13459	5.11655	4.0051	4.44335	4.22687	3.93029	4.89945	4.97159	4.35826	5.00243	4.27873	5.36456	5.05537	4.91265	4.77607	5.37838	9.075	5.92192	6.05745	5.85089	6.43419	5.86399	7.8001	6.293	5.80846	5.65386	5.53349	6.58994	6.97899	5.77263	6.53054	6.23377	6.29659	5.95915	-2.77187	-1.47086	2.77187	down	1.17605e-05	0.000114219
1050	CEBPA	CCAAT/enhancer binding protein (C/EBP), alpha	10.4112	5.2906	6.76584	6.20967	7.47865	6.57723	5.34877	6.6969	6.25633	6.49648	7.51842	7.41184	6.8835	6.93045	6.8625	8.06161	7.4498	6.4894	6.45706	5.87784	5.00783	5.57494	5.9065	5.9949	5.53546	6.5198	4.94141	6.11298	6.21354	5.52613	5.06879	5.28794	5.96171	5.49929	5.53017	5.49217	4.64422	5.99969	2.4804	1.31057	2.4804	up	4.06132e-05	0.000299912
153768	PRELID2	PRELI domain containing 2	5.91512	7.67772	6.28905	4.83168	7.4394	7.73064	7.53264	8.82611	7.58858	8.47883	8.0939	8.76611	7.59455	7.18342	8.20248	5.55737	7.63922	7.34658	7.76118	5.77802	5.32058	5.10596	5.39871	5.05808	4.65267	4.71229	5.2674	5.42895	4.93095	5.66556	4.73776	4.92067	4.91419	5.49374	4.77163	5.14147	5.26438	4.69135	4.8356	2.2737	4.8356	up	6.69465e-09	3.9048e-07
10170	DHRS9	dehydrogenase/reductase (SDR family) member 9	6.53078	6.05619	5.44798	5.87905	6.11172	5.6433	5.22239	8.15412	6.79825	6.41935	7.0956	6.1016	6.81511	6.94063	5.29485	7.61115	6.76581	6.35706	5.51581	5.479	4.99146	5.32434	5.07091	4.94405	4.792	5.11539	5.19432	5.84659	5.5182	5.2973	5.08556	5.09806	5.56898	5.61461	5.09504	4.92648	4.96729	4.68559	2.2432	1.16556	2.2432	up	8.50692e-07	1.49702e-05
56107	PCDHGA9	protocadherin gamma subfamily A, 9	9.94827	10.9957	10.5881	8.81959	9.71572	10.8857	10.5423	10.9258	10.4046	10.855	10.1552	10.2349	9.92195	9.85444	10.509	9.07438	11.3472	10.5919	10.4852	9.64368	8.89994	8.84185	10.0274	9.30511	9.63866	8.79895	9.36683	9.47796	9.291	8.77419	9.38169	9.61491	8.43389	9.78265	9.23505	9.44954	9.31882	9.2134	2.0264	1.01892	2.0264	up	8.6544e-06	8.98072e-05
202374	STK32A	serine/threonine kinase 32A	5.21818	4.48693	4.13179	5.87906	4.5563	4.51401	4.80792	3.77328	5.22994	5.27833	6.01576	4.61647	4.56632	4.5592	4.71076	4.45872	4.88543	4.37603	4.40798	5.94174	4.8935	6.45568	6.44932	7.20526	6.34162	6.15993	6.71913	6.39933	6.40196	6.78787	6.96614	6.14554	6.52709	7.57436	6.41346	6.97821	5.51103	7.10059	-3.27272	-1.71049	3.27272	down	2.16384e-09	1.74393e-07
11209	MST1P2	macrophage stimulating 1 (hepatocyte growth factor-like) pseudogene 2	8.87201	9.13746	9.61051	7.67447	9.17508	8.26076	9.70993	9.70257	7.9677	9.33274	9.77009	9.23758	10.1608	7.75051	8.80767	7.87378	9.24691	7.69179	8.28102	10.1837	11.1917	10.4252	10.4737	10.3946	8.93538	9.60825	10.7132	10.83	10.1014	10.9887	9.94659	9.3828	9.4741	10.2739	10.846	10.7575	9.75893	9.87113	-2.57186	-1.36281	2.57186	down	1.26354e-06	2.02225e-05
51606	ATP6V1H	ATPase, H+ transporting, lysosomal 50/57kDa, V1 subunit H	7.67684	6.91248	6.84127	9.18582	6.82076	5.81012	7.05091	7.86505	7.19604	6.80094	6.42698	5.74984	6.55317	7.11246	6.46102	7.10135	7.51144	7.42246	7.03075	8.71264	7.62376	8.0224	7.80659	8.38036	7.75427	8.2162	8.17266	7.33364	8.02767	7.62669	8.13644	8.58377	7.41078	7.79179	8.50525	8.75761	8.53207	8.34478	-2.09024	-1.06367	2.09024	down	5.53161e-06	6.32221e-05
10040	TOM1L1	target of myb1 like 1 membrane trafficking protein	7.58214	8.33464	7.71028	7.39043	7.3791	7.0718	8.55159	7.58337	8.64814	8.08505	7.83654	6.42444	8.55828	7.35066	7.91684	5.59996	8.57671	7.79582	8.25112	8.96782	9.39289	9.3504	8.81165	9.07306	8.97062	9.48497	8.44531	8.98837	9.36623	9.28695	9.19286	9.28416	9.737	8.92168	8.87854	9.45012	9.39394	9.44511	-2.75659	-1.46288	2.75659	down	5.70714e-09	3.51999e-07
476	ATP1A1	ATPase, Na+/K+ transporting, alpha 1 polypeptide	10.9597	11.674	11.4687	10.4121	11.6154	12.1314	11.9099	11.2354	11.266	11.703	11.8928	11.4817	11.7501	11.0703	12.1517	11.5202	11.3328	12.3593	11.3896	13.0898	13.4202	13.1875	13.0816	12.9483	13.0549	13.277	13.3635	12.4494	13.2899	12.8902	13.1679	13.0946	12.4086	13.0193	13.2274	13.3737	13.439	12.9038	-2.91885	-1.5454	2.91885	down	1.76749e-12	8.26904e-10
999	CDH1	cadherin 1, type 1	5.35542	9.1976	9.41137	9.69714	9.42448	6.27349	8.97835	10.1982	9.12969	9.11831	9.10656	8.46907	8.26091	6.2418	9.66644	6.63085	8.38003	8.51224	8.34306	10.9488	10.6192	10.3516	10.493	10.3116	10.2579	9.44217	10.5667	9.51781	9.67212	10.2964	10.2481	10.6729	8.61362	10.8043	10.3035	10.7019	11.0212	9.62816	-3.46649	-1.79347	3.46649	down	4.68866e-06	5.55933e-05
100288114	LOC100288114	uncharacterized LOC100288114	8.15599	7.58976	7.48591	7.66114	6.8435	5.26247	7.56142	6.31205	6.96556	7.45634	6.10291	6.75905	7.22877	7.10478	6.76573	6.52077	7.01005	4.86134	7.64058	8.43088	8.70995	7.7512	8.00735	8.44844	7.97314	8.16994	8.38747	8.42826	7.94913	8.50215	8.29497	8.13551	8.10493	8.49298	8.49625	8.62892	8.44441	8.10305	-2.59802	-1.37741	2.59802	down	5.24097e-07	1.02373e-05
3135	HLA-G	major histocompatibility complex, class I, G	5.37778	5.89832	6.24033	4.84261	5.64871	5.71653	6.11854	7.33886	5.29021	7.65912	6.67656	6.4811	6.0339	5.51529	6.71217	5.65371	7.03575	8.67231	7.45987	4.90174	4.70439	4.64252	4.46137	4.54635	4.58607	4.64172	4.36782	4.67177	4.55281	4.61346	4.61954	4.50879	4.45097	4.62221	4.80681	4.66368	4.40036	4.49979	3.34639	1.74261	3.34639	up	7.97006e-08	2.44214e-06
22928	SEPHS2	selenophosphate synthetase 2	7.89142	8.87094	7.70385	11.0481	8.33161	6.19394	8.24446	9.36326	8.92841	7.34847	7.66654	6.30349	6.85322	7.82699	8.39146	7.63208	8.35269	8.75251	8.33031	9.03748	9.63025	9.01382	8.64246	9.43835	9.36915	10.1026	8.55208	8.68081	9.76811	8.92241	9.20687	9.02163	9.5654	8.87863	8.91494	9.40899	9.33593	10.1457	-2.19914	-1.13694	2.19914	down	0.00046872	0.00212522
6943	TCF21	transcription factor 21	6.41217	4.6811	4.76451	4.75211	5.68032	5.41921	5.01098	5.47958	4.68466	5.03104	4.77714	5.79714	5.13279	4.88119	5.30159	5.37782	5.21848	4.94323	5.35656	7.97347	6.41055	7.37697	6.72845	7.07187	5.71982	6.45214	7.38867	7.83837	7.41547	8.40096	6.98697	7.23638	9.06394	6.83629	7.19139	7.23307	6.34449	6.47874	-3.92002	-1.97086	3.92002	down	1.44394e-09	1.35437e-07
140	ADORA3	adenosine A3 receptor	7.20015	7.33016	7.17533	6.71327	6.93891	7.8365	6.75036	7.57747	6.03522	6.04317	7.73106	7.57581	6.69991	8.29739	6.82393	7.61988	7.34942	7.50186	7.26363	5.69172	5.76985	6.19123	5.60553	5.8691	5.54749	6.25339	5.71431	5.91315	5.82873	5.79345	6.10856	5.89862	6.9721	5.86963	6.02488	5.56656	5.69059	5.94608	2.41853	1.27413	2.41853	up	2.31272e-09	1.82213e-07
7852	CXCR4	chemokine (C-X-C motif) receptor 4	9.12609	10.2973	9.37009	9.30817	7.73407	9.47314	9.21648	10.8969	10.9431	9.48691	10.5312	7.27626	7.93049	9.61576	9.6371	10.9753	10.4993	8.8936	10.7135	6.93857	5.50888	5.83803	7.331	7.1532	8.73957	6.08274	6.92379	8.94461	7.50517	6.79424	8.66503	8.24875	6.09127	10.2629	9.32193	9.37607	7.94028	7.44345	3.8308	1.93765	3.8308	up	1.9926e-05	0.000171127
56901	NDUFA4L2	NADH dehydrogenase (ubiquinone) 1 alpha subcomplex, 4-like 2	6.51436	8.30699	8.36773	5.82468	9.03429	8.53543	8.14529	8.30483	8.7922	8.7772	7.98933	8.51165	8.40399	7.49343	8.50475	6.53394	8.73824	8.1921	8.86801	5.73833	5.71923	5.67517	5.72127	5.92224	5.93324	5.73353	5.74686	6.49935	5.65632	5.6077	5.43226	5.24726	5.62783	5.26365	5.15948	5.48987	5.36896	5.449	5.52366	2.46563	5.52366	up	1.1684e-11	3.70441e-09
8727	CTNNAL1	catenin alpha-like 1	7.54902	7.17138	7.93767	8.42674	4.03319	6.29497	5.86662	6.39226	7.75799	5.72669	6.39214	5.68711	6.31427	7.70824	5.73772	5.93473	7.49351	8.19774	7.48912	8.35398	7.81435	7.99651	8.34643	8.21497	8.75134	7.57243	8.34333	7.52703	7.75239	7.80979	8.6074	8.27403	6.91281	8.54463	8.76843	8.48084	8.87699	8.42943	-2.70392	-1.43505	2.70392	down	2.85865e-05	0.000227997
95	ACY1	aminoacylase 1	6.82426	6.23988	6.13716	5.31403	6.35498	6.45964	5.51578	6.71338	5.59455	6.22852	5.89476	7.16926	6.62213	5.52453	6.4255	5.78741	5.83424	6.30452	6.01462	6.48945	6.87978	7.93975	6.55953	7.23158	7.51289	8.82225	7.09886	6.34324	8.59697	8.08389	7.79031	6.71916	8.04008	6.81088	7.23321	7.44303	6.86235	9.15108	-2.45772	-1.29732	2.45772	down	6.45064e-06	7.13158e-05
1272	CNTN1	contactin 1	5.30992	4.50637	4.15459	9.63738	4.57296	4.43914	4.34189	4.00534	4.15854	3.96688	4.37824	4.64501	4.19654	4.4851	4.37578	4.29623	3.75419	3.93098	4.08161	7.69693	6.60313	6.82238	7.43689	6.72509	6.44397	6.49256	7.08413	7.39417	6.88697	7.2037	6.40551	6.47724	6.19806	7.36609	6.69089	6.54324	7.33603	6.09572	-4.74228	-2.24558	4.74228	down	1.10678e-08	5.65369e-07
684	BST2	bone marrow stromal cell antigen 2	7.63734	7.29698	8.16858	6.40691	8.62197	9.32497	5.26915	6.38505	7.48889	8.65336	8.12921	7.54639	8.62016	8.02777	8.90511	8.2003	8.41459	8.62168	7.85828	7.04601	6.0734	7.00508	6.50124	6.36668	5.64134	5.41974	6.47482	8.16867	6.46906	7.18329	6.65547	6.95823	8.77138	6.57448	6.61679	6.67116	5.27351	5.48701	2.41949	1.2747	2.41949	up	0.000106981	0.000650107
364	AQP7	aquaporin 7	10.6146	6.38482	4.42649	5.63582	5.6358	5.49665	6.13249	7.28009	6.09483	5.89914	5.13078	5.89363	4.10039	5.85983	5.41615	4.29129	6.24568	5.06127	5.12648	5.78435	7.61588	6.99665	5.57717	7.52653	7.01609	8.36962	6.32834	6.50482	7.8571	6.59503	7.4099	6.39573	7.19386	6.17765	6.76443	6.7027	6.25296	8.08253	-2.10673	-1.075	2.10673	down	0.00753283	0.0200445
10578	GNLY	granulysin	8.37524	7.20518	6.70457	5.52517	6.89905	6.35395	5.45474	6.76355	6.723	6.28135	5.95352	5.87126	6.46191	6.69253	6.34441	6.38476	7.06928	5.88128	6.80918	5.57706	5.61647	5.67367	5.64729	5.29028	5.57446	5.01188	5.34091	5.66389	5.17869	5.49217	5.41135	5.08279	5.73812	5.24263	5.28707	5.17105	5.26455	5.14827	2.17834	1.12323	2.17834	up	9.5748e-08	2.7785e-06
915	CD3D	CD3d molecule, delta (CD3-TCR complex)	6.31694	6.76613	6.31598	6.47673	7.54033	7.44864	4.9567	7.38962	7.64666	6.47857	9.11578	6.23016	7.57334	6.39147	6.99395	9.77365	7.79043	7.90983	7.33952	6.53865	4.94835	4.7571	6.15301	5.40354	5.94623	5.36558	4.01886	6.40455	6.22736	5.68069	5.06734	6.55456	5.18684	6.81008	6.39622	5.83669	4.95628	4.9096	2.91144	1.54173	2.91144	up	5.11165e-06	5.93517e-05
3486	IGFBP3	insulin like growth factor binding protein 3	9.55438	10.59	11.3555	7.95897	11.0085	10.7712	10.4408	11.0138	10.7549	11.8883	10.858	11.0096	11.7972	9.20958	11.2942	9.73352	11.016	12.1063	11.593	10.2236	8.49588	8.13977	7.76873	8.0591	6.84431	7.13881	7.75416	8.77603	7.4583	8.1808	8.47355	7.74784	6.87517	8.55748	8.54656	8.33912	8.11684	6.71509	6.60383	2.7233	6.60383	up	5.56351e-09	3.47083e-07
79689	STEAP4	STEAP4 metalloreductase	8.97111	9.05852	8.74111	6.09662	6.38673	6.99919	7.64264	6.60841	7.95433	4.53307	8.26593	7.86301	5.87365	11.0282	7.90664	7.10897	8.67583	5.30746	7.82127	5.42461	7.64058	5.32957	7.42931	6.47952	7.9125	5.68764	5.29857	6.67822	6.53853	5.98015	6.57882	5.39466	6.09598	7.70216	7.10942	6.45494	6.32236	5.39541	2.18219	1.12577	2.18219	up	0.0075888	0.0201669
79956	ERMP1	endoplasmic reticulum metallopeptidase 1	6.08998	7.33482	7.06977	7.63519	7.84531	7.54978	8.46306	7.68476	7.63889	7.47483	6.90042	7.01906	6.66145	8.18862	7.07401	7.10353	7.0572	7.16147	7.28927	10.5336	9.7345	8.72196	8.95699	8.77389	9.03859	8.82199	9.20026	7.80435	8.65122	8.75414	8.99934	9.14417	7.51557	9.13278	8.92275	9.04229	9.67656	8.71284	-3.08683	-1.62613	3.08683	down	4.07149e-07	8.47704e-06
54103	GSAP	gamma-secretase activating protein	6.39262	8.43761	7.03093	4.76729	8.86388	7.98435	7.53216	7.12011	7.15245	7.5672	8.21974	8.65145	7.72286	6.86303	7.33015	7.33824	7.35567	7.58724	7.54645	6.68369	6.7513	6.69382	6.62581	6.46575	5.8712	5.96262	6.75773	6.64584	6.20051	6.96571	6.46906	6.14313	4.7783	6.2815	6.06363	6.50281	6.61716	6.1499	2.13839	1.09652	2.13839	up	4.28442e-05	0.000313699
83543	AIF1L	allograft inflammatory factor 1-like	9.9116	8.9566	10.0176	7.8808	11.7264	8.66433	10.4347	10.752	9.44253	7.40476	8.57401	10.8347	7.99558	9.80768	8.19588	7.13764	9.00371	9.03309	9.24107	12.4377	12.5731	12.2919	12.2017	12.0801	11.7206	11.8208	12.2941	11.4687	11.9667	12.2684	12.0942	12.3719	11.6649	12.2799	12.0092	12.3033	12.7696	11.4859	-7.46098	-2.89937	7.46098	down	5.73139e-10	7.32911e-08
51365	PLA1A	phospholipase A1 member A	5.60953	6.77856	5.87686	6.27619	6.14216	8.22371	6.97041	8.1564	7.79013	6.76153	6.1316	6.28577	7.16073	6.59165	6.94744	6.61765	6.9726	7.99395	7.2054	6.76031	5.11047	4.79379	5.37933	5.86521	6.51833	5.72004	5.85185	5.82434	5.3502	5.0855	5.22435	5.94025	5.58494	5.45279	6.63815	6.37553	5.24623	6.18202	2.19808	1.13624	2.19808	up	3.71356e-06	4.65719e-05
548596	CKMT1A	creatine kinase, mitochondrial 1A	6.60821	5.2192	5.43401	7.5273	5.86891	6.10336	6.06098	5.26413	5.41821	5.62305	5.44599	5.47926	5.58073	5.06406	5.09063	4.91158	4.92226	5.35844	4.85178	8.02401	5.69384	6.94986	6.87541	6.68988	6.49846	5.66832	6.57985	7.04614	6.3468	7.16267	6.4427	6.47899	6.43089	7.03994	7.00412	7.49572	6.89496	6.11553	-2.19947	-1.13716	2.19947	down	1.53967e-06	2.3636e-05
6422	SFRP1	secreted frizzled-related protein 1	10.6514	4.43385	5.31802	4.98619	4.31854	3.62453	4.65196	4.84265	4.55312	3.88058	4.73146	6.021	4.41231	5.11775	4.55521	5.31676	5.26541	4.12255	5.15032	10.2695	9.95792	9.63709	11.6838	10.1676	11.6773	9.81768	10.6789	10.1252	10.8089	9.65997	11.3468	10.3918	9.17424	11.0205	11.4112	11.7764	10.8873	10.2361	-45.7108	-5.51446	45.7108	down	4.79976e-13	2.96989e-10
153562	MARVELD2	MARVEL domain containing 2	3.7854	3.70413	5.00938	4.03151	6.34044	4.52886	6.5022	4.81537	3.61975	5.64147	3.77945	4.6521	4.65937	3.58597	5.19138	3.66234	3.49566	4.48636	4.01177	7.28055	8.35937	6.81455	7.19324	6.64379	6.04645	6.79988	6.88822	4.55899	6.52796	6.19169	6.30103	6.72156	5.07431	6.9796	6.39841	6.97004	8.47055	6.96636	-4.57533	-2.19388	4.57533	down	2.40018e-08	9.97594e-07
9037	SEMA5A	sema domain, seven thrombospondin repeats (type 1 and type 1-like), transmembrane domain (TM) and short cytoplasmic domain, (semaphorin) 5A	4.8427	6.85475	6.21676	4.78372	5.14696	4.82586	6.00386	5.16998	6.52206	5.54998	4.74945	5.06688	4.7643	6.06835	5.59239	4.96097	5.5263	5.16731	6.66672	6.6195	5.99979	6.72842	8.03983	7.97162	7.74052	7.70265	7.57269	6.86816	7.57653	6.44988	7.65252	7.8742	5.51462	7.20754	7.38114	8.01617	5.97545	7.85389	-3.24496	-1.6982	3.24496	down	1.08061e-06	1.78611e-05
4660	PPP1R12B	protein phosphatase 1 regulatory subunit 12B	9.67497	7.54006	8.40287	8.14751	6.81579	7.09967	9.10308	7.87242	8.08435	7.40707	7.8312	6.60501	6.52498	8.47504	7.33529	8.51852	7.79194	6.54865	8.28028	8.68628	8.58262	8.92499	9.21346	9.37545	9.10704	8.4187	9.26833	10.1827	8.76104	8.49489	9.3181	9.06735	7.56298	9.71246	9.02111	9.59983	9.16659	8.8964	-2.33982	-1.2264	2.33982	down	8.26562e-05	0.000527435
22981	NINL	ninein like	7.40861	7.72961	7.53383	7.82876	7.90652	7.20414	7.97254	7.62087	7.32764	7.93175	7.20952	7.01874	7.67876	7.14698	7.8491	7.04757	7.43021	7.10978	7.19427	8.02326	8.73074	8.48028	8.47439	8.87521	8.98711	8.67074	8.85771	8.14852	8.70339	8.30134	8.65171	8.70169	7.98831	8.38789	8.46456	8.77477	8.9622	9.05572	-2.15848	-1.11002	2.15848	down	2.41212e-10	3.95454e-08
47	ACLY	ATP citrate lyase	9.40079	10.7586	10.72	9.61483	10.8409	10.5143	10.8831	10.7104	10.5921	11.4849	10.6571	10.5898	11.3917	9.96976	10.8018	9.35181	10.6992	10.839	10.6305	9.18182	9.50257	9.05583	9.597	9.12189	9.82091	9.82716	8.83924	9.24524	9.76156	8.5514	9.14421	9.17806	8.62789	9.11646	9.12395	9.08615	8.87953	10.1364	2.4581	1.29754	2.4581	up	1.30655e-08	6.43031e-07
23216	TBC1D1	TBC1 domain family member 1	5.81327	5.92983	6.98553	7.77049	5.36793	5.84329	5.80086	6.255	6.38278	5.40872	5.72659	5.52466	5.35681	6.25259	6.27774	5.82111	6.18768	5.63742	6.28416	7.10242	7.20167	7.70963	7.51647	7.78138	7.35548	7.51885	7.80698	7.91342	7.58258	7.58732	7.38947	7.73904	6.97736	7.62219	7.91002	7.94848	7.14932	7.32095	-2.82911	-1.50035	2.82911	down	5.18105e-10	6.87753e-08
118812	MORN4	MORN repeat containing 4	4.66628	4.82719	6.25862	7.94384	5.64457	5.28668	5.97313	5.29815	5.92307	5.51088	5.33661	5.40935	5.85813	4.34593	5.74673	4.27647	4.90697	5.80363	5.11646	5.47022	7.1652	6.8352	7.50434	7.07907	7.12406	7.21162	5.93913	5.7752	6.63052	5.94879	7.21653	6.91387	6.53169	6.82095	6.57412	6.6678	6.51932	7.60245	-2.34801	-1.23144	2.34801	down	6.88591e-07	1.26515e-05
2643	GCH1	GTP cyclohydrolase 1	6.45798	6.18432	6.30267	5.72745	5.64787	5.81689	5.69374	6.27027	6.49983	5.43778	6.60086	4.09465	7.0336	5.54215	6.21047	7.46095	6.21586	6.12281	6.10919	7.00353	6.74008	7.98579	6.90173	8.16555	8.08529	8.82267	6.27023	7.02764	8.06247	6.82794	8.00396	7.10007	7.74729	6.99412	7.60857	7.15769	6.3375	9.37148	-2.65682	-1.4097	2.65682	down	2.51248e-05	0.000205646
7128	TNFAIP3	TNF alpha induced protein 3	8.65139	9.7778	8.96272	8.47546	8.31586	9.24282	9.02134	10.3833	9.69622	8.6119	10.1448	8.31261	9.39771	9.0966	8.9237	10.3258	10.1624	8.72356	8.91854	7.20967	8.4479	7.04263	7.94068	7.7503	8.81481	7.66891	7.98442	8.10015	8.21466	6.8768	7.62621	8.59923	6.5819	9.2417	8.81178	8.174	6.63828	7.19896	2.60282	1.38008	2.60282	up	3.47141e-07	7.5197e-06
51301	GCNT4	glucosaminyl (N-acetyl) transferase 4, core 2	5.99825	4.46651	6.20124	6.22934	4.583	4.32587	4.68351	3.98696	6.49568	5.94353	5.91524	4.93402	5.57988	6.54047	4.31654	6.17487	6.05165	5.03506	6.81235	8.81711	9.11258	8.1469	7.81137	7.97578	7.07752	7.27922	9.19233	6.64193	7.49497	9.37349	7.39011	8.3735	5.4466	8.48183	7.39409	8.04031	8.09059	7.26652	-5.18883	-2.37541	5.18883	down	3.20211e-07	7.12131e-06
5996	RGS1	regulator of G-protein signaling 1	8.31953	7.78992	8.54856	6.2643	7.88	9.18915	7.96431	8.70988	7.89845	8.50368	9.82239	7.5726	7.92246	8.41267	8.07947	9.90896	7.7967	7.59467	7.21484	5.88215	5.17655	4.85939	5.60701	5.17866	5.98799	5.39477	5.09495	6.64447	6.05912	4.53619	6.74369	4.57007	5.24971	7.06082	6.79907	6.98382	6.07447	4.74317	5.50347	2.46034	5.50347	up	3.02766e-09	2.2166e-07
5742	PTGS1	prostaglandin-endoperoxide synthase 1 (prostaglandin G/H synthase and cyclooxygenase)	6.43725	9.10627	7.1716	5.86479	9.8002	5.59858	4.76628	9.31007	6.31607	6.46016	7.98957	6.45499	5.97941	6.6293	5.61189	6.94532	6.98934	6.98528	7.92773	10.0847	7.64287	6.5084	5.75842	5.03461	5.04347	4.11152	5.81449	5.6724	5.02202	5.96559	5.23994	5.60047	4.15667	6.08016	5.43923	5.15763	6.68639	4.54785	2.29549	1.1988	2.29549	up	0.00394204	0.0118443
9518	GDF15	growth differentiation factor 15	6.39323	5.4179	8.34225	5.7302	6.99678	6.45324	6.1547	7.41607	6.80493	6.29542	5.65025	7.95681	6.5031	7.53596	7.71977	5.61016	8.01106	7.04155	6.34316	6.86958	8.05172	8.54605	7.09002	7.19777	9.6878	5.91751	8.94994	8.31956	7.62205	8.43609	7.13526	8.23457	8.34027	8.68546	7.13212	9.23137	7.56603	6.27424	-2.1444	-1.10057	2.1444	down	7.46601e-05	0.000487174
56929	FEM1C	fem-1 homolog c (C. elegans)	5.91396	7.25325	6.23852	6.72393	4.82811	8.29414	6.80548	9.11562	6.44927	5.89048	6.73157	8.09858	7.01304	7.09939	7.59241	6.06883	6.63162	8.37329	6.6831	5.35595	5.9826	4.84052	5.62657	5.19264	5.59218	5.71646	5.8513	5.3023	5.50233	4.51523	5.36661	5.44581	4.54816	5.59162	5.19989	5.09438	5.64228	6.0935	2.9169	1.54443	2.9169	up	2.05877e-07	5.06611e-06
9154	SLC28A1	solute carrier family 28 (concentrative nucleoside transporter), member 1	7.15404	8.74526	8.50702	6.16313	8.75804	6.92404	8.67647	7.39288	8.60175	10.0552	8.51001	7.99634	9.08763	5.89211	7.65548	4.66799	8.3854	7.53229	8.4477	4.91853	6.33462	7.29753	6.043	7.32035	7.47655	7.47039	5.57424	6.02407	7.21525	6.11749	7.57956	5.94662	7.42108	6.54571	6.74504	6.62356	5.85336	7.4528	2.33058	1.22069	2.33058	up	0.000539955	0.0023774
55016	MARCH1	membrane associated ring-CH-type finger 1	6.40466	6.74752	7.07348	6.48836	5.93063	6.66497	5.82302	6.1406	7.04413	6.62959	7.40637	5.67685	7.10188	7.67505	6.51988	8.02054	7.38346	7.45159	6.878	6.28327	5.50297	4.21171	6.49407	5.04975	6.3594	5.02389	5.57027	5.75327	6.17151	4.4491	4.86618	5.72139	4.59972	6.08791	5.61889	5.49429	5.91493	5.02389	2.47708	1.30864	2.47708	up	2.76813e-06	3.74978e-05
5727	PTCH1	patched 1	5.24003	5.31397	5.38625	4.05341	5.30383	3.98592	5.31676	4.28458	5.6758	5.13053	4.48092	3.79262	4.29613	4.74517	4.71876	4.4357	4.8599	4.16024	5.52007	6.78157	6.57845	6.21004	6.56889	5.97226	6.03426	6.01314	6.48547	5.60526	6.04854	5.82194	6.0082	6.06063	4.42277	6.17718	5.80288	6.57252	7.11587	6.41257	-2.58111	-1.36799	2.58111	down	1.6872e-07	4.32372e-06
51181	DCXR	dicarbonyl/L-xylulose reductase	9.28032	7.14932	6.60664	8.2535	6.98246	6.50117	6.88121	7.77092	7.11926	6.34431	6.7576	6.75912	6.88891	6.88764	6.97842	7.32694	7.29422	7.14354	6.77343	9.05381	9.14725	9.89205	7.86956	9.64666	7.90928	10.4334	8.52052	8.79801	10.0366	10.2683	9.15557	8.63891	10.4741	8.61575	9.49565	9.31098	8.77561	10.3016	-4.40515	-2.13919	4.40515	down	4.65562e-08	1.63556e-06
8228	PNPLA4	patatin like phospholipase domain containing 4	4.97266	4.72226	4.93575	5.08948	4.81645	4.76193	5.90273	4.75041	5.2352	4.92445	4.07787	4.44432	4.94611	4.83127	4.96023	4.15388	4.77349	4.81674	4.52591	5.56184	6.11503	5.84772	5.31286	5.76903	5.13573	7.03549	6.1251	5.06289	6.57208	5.46194	5.86194	5.55174	6.60235	5.46734	5.67822	6.05306	6.01446	6.8725	-2.10943	-1.07685	2.10943	down	7.44089e-08	2.3105e-06
153830	RNF145	ring finger protein 145	7.4962	7.8858	8.15446	7.2807	7.54261	8.31591	7.54977	8.07755	8.304	8.33088	7.82945	7.80114	7.79634	7.5716	7.85363	7.86858	7.89732	8.79508	8.04171	7.17362	6.2084	5.93386	7.27628	6.27078	6.92752	5.92419	6.54827	6.86078	6.59779	6.37096	6.59747	6.8171	5.37605	6.36793	7.23657	6.87627	6.29007	6.15632	2.63733	1.39908	2.63733	up	1.30767e-09	1.26045e-07
55068	ENOX1	ecto-NOX disulfide-thiol exchanger 1	4.42573	4.22955	4.20386	5.28801	4.55001	4.53929	4.56343	4.22171	4.00525	4.72438	4.68713	4.78475	4.60341	4.55064	4.34613	5.12789	4.21242	3.73267	4.4769	4.99197	5.3024	5.33745	6.19074	5.32756	5.08778	6.32846	6.24186	5.06561	5.84393	5.38186	6.97332	6.04164	6.00095	6.02712	6.01525	7.16343	5.3369	6.23729	-2.54655	-1.34855	2.54655	down	2.08731e-09	1.70737e-07
116441	TM4SF18	transmembrane 4 L six family member 18	8.91327	10.9212	10.0332	7.21502	7.901	10.1075	8.96378	9.1497	10.9707	8.79456	10.5806	8.68201	10.1917	11.08	9.99478	7.17736	10.4384	9.93437	10.3496	9.60319	8.80453	7.83127	8.87099	8.78577	8.56084	7.7245	7.99899	8.56715	8.36734	8.13472	8.8221	8.22136	6.90845	9.09792	8.31166	8.49808	9.30759	8.37034	2.12114	1.08484	2.12114	up	0.00228291	0.00759974
7905	REEP5	receptor accessory protein 5	9.97753	10.3178	10.3492	9.57753	9.3379	10.2126	11.1602	10.4413	11.0008	10.95	9.99673	9.96528	9.9261	10.5002	10.0574	9.80444	10.3512	10.7664	10.7649	11.4271	11.9463	11.2595	11.3343	11.3581	11.2803	11.5502	11.2489	10.8606	11.3682	11.044	11.6854	11.4456	10.0521	11.5472	11.142	11.6803	11.9305	11.6316	-2.09979	-1.07024	2.09979	down	2.00079e-07	4.95842e-06
3312	HSPA8	heat shock protein family A (Hsp70) member 8	7.68127	5.12616	4.68385	7.07258	5.67655	6.97313	4.04976	7.95063	4.44564	4.73631	7.09366	6.22461	4.14297	5.31833	8.29504	8.2825	4.87624	5.85606	4.65905	7.77959	6.8501	7.68395	5.96872	8.48308	3.89651	7.29082	7.95162	8.12691	8.04285	8.54743	7.22808	5.62048	8.90723	7.05283	7.23408	6.73531	5.45398	6.93602	-2.28446	-1.19186	2.28446	down	0.00822173	0.0215004
647121	EMBP1	embigin pseudogene 1	6.65323	6.37383	5.99057	8.24632	6.12893	5.64426	4.40798	5.67636	6.05389	5.47342	7.8305	5.76457	6.03335	7.46486	5.61344	8.39657	6.9665	7.16954	6.11494	5.08959	4.73367	4.57086	5.62499	5.22752	5.08345	4.83636	5.06463	5.84081	5.41729	5.7301	5.00559	6.07999	5.145	5.61132	5.74984	5.49636	4.98222	4.80943	2.22352	1.15284	2.22352	up	1.30781e-05	0.000123697
2321	FLT1	fms-related tyrosine kinase 1	6.62523	8.68932	8.45141	4.94536	6.64118	5.80337	7.76067	8.16291	9.02042	7.77125	7.54833	7.4346	7.55615	9.29867	8.67853	5.65471	8.43624	4.84298	8.7484	5.52795	4.89537	5.88926	5.45038	7.11024	6.35666	6.51623	6.45043	6.29706	5.96339	5.49509	6.93394	6.27136	5.2985	6.41786	6.35566	6.35343	5.27837	6.48385	2.65105	1.40656	2.65105	up	0.000151135	0.000856171
714	C1QC	complement component 1, q subcomponent, C chain	8.04016	7.6762	8.27431	8.12313	7.64243	8.77087	6.80569	8.27616	8.32597	7.52031	8.81255	8.03005	8.01449	9.41817	8.27831	10.4541	9.2864	9.98095	8.40109	6.5771	5.36856	5.45877	6.66847	5.4362	5.86348	5.56191	5.57824	6.96989	5.73014	5.33922	5.4619	5.5106	6.43548	6.20295	6.81439	5.53034	6.11611	4.86856	5.89686	2.55995	5.89686	up	2.91274e-12	1.25085e-09
28611	TRBV5-4	T cell receptor beta variable 5-4	9.08324	8.7553	8.62344	8.22626	10.2872	9.60695	6.25802	9.47	9.98539	8.54131	11.2437	8.77189	9.64341	8.58701	8.78155	12.366	10.0048	10.0406	9.60408	8.48674	6.5263	7.17568	8.87696	7.39148	7.99357	6.65582	6.18259	9.22757	9.03789	8.0033	6.88555	9.2953	6.9083	8.79552	8.95897	8.55769	6.73729	6.0723	2.99967	1.58481	2.99967	up	3.22271e-05	0.00025065
6241	RRM2	ribonucleotide reductase M2	5.83205	4.75962	6.0353	8.72522	5.30586	7.78528	5.03416	5.82371	5.26535	5.35247	6.16888	5.92853	5.40444	5.2491	6.53468	7.23919	5.36796	7.48673	5.61145	4.62343	4.94123	4.87699	4.46425	4.9079	4.39942	4.48666	4.62785	5.38966	4.61365	5.02054	4.50583	4.75599	6.15227	4.44965	4.45908	4.81892	4.25417	4.46945	2.46166	1.29963	2.46166	up	0.000134091	0.000778931
970	CD70	CD70 molecule	5.67036	7.21785	8.34977	5.31769	5.98697	7.25471	5.43468	5.21546	6.04471	7.48595	6.95888	6.32137	9.09385	5.87403	9.19408	6.03787	6.57675	7.42243	7.76692	5.14529	5.44827	5.06552	5.17679	5.07034	5.13007	5.38735	5.31912	5.56957	5.2676	5.49246	5.48961	5.49846	5.71829	5.49288	5.34057	5.27889	5.23505	5.23517	2.76346	1.46648	2.76346	up	1.14471e-05	0.000111799
222171	PRR15	proline rich 15	4.69395	4.36543	4.20811	4.8405	4.78696	6.20295	4.45231	4.49718	4.06238	4.86585	4.68396	5.01317	4.49348	5.02628	5.58132	4.74475	4.43994	4.79967	4.31359	7.09966	6.37812	6.75507	6.31315	6.66693	5.91107	5.97073	6.41033	5.24383	6.05056	6.04516	6.50833	6.9714	5.50097	6.61572	7.00035	6.98068	7.00257	6.89592	-3.24294	-1.6973	3.24294	down	1.1768e-09	1.18576e-07
10252	SPRY1	sprouty RTK signaling antagonist 1	10.8583	10.0525	10.43	7.55525	9.3439	8.48033	10.141	10.2014	10.7463	9.13508	10.4079	10.1225	8.45886	11.7781	10.3187	9.36571	10.0815	6.90539	10.3029	8.18009	9.44334	8.42467	9.03796	8.10329	9.43604	8.21407	8.91758	9.48518	8.53819	8.07677	8.50541	8.2999	8.10967	10.3358	8.46156	9.05415	7.77779	7.93084	2.10122	1.07123	2.10122	up	0.000961492	0.00378781
3216	HOXB6	homeobox B6	6.92009	6.9091	7.6146	7.25703	5.30934	7.54345	7.55573	5.8092	7.363	6.91599	6.84704	6.20638	6.85744	7.60942	6.88474	6.28715	6.87073	6.77713	7.24686	9.72222	8.9817	9.05365	9.19684	8.60781	8.23465	7.62205	9.03489	8.7902	8.15842	9.42587	8.53376	8.84352	8.36558	9.17729	8.3466	8.99394	9.83265	7.84627	-3.7163	-1.89387	3.7163	down	3.52548e-09	2.50924e-07
91522	COL23A1	collagen, type XXIII, alpha 1	5.62475	8.36244	7.17888	5.31078	8.82862	8.07396	8.50717	8.48317	7.52656	8.46871	7.39986	7.39282	5.70533	6.22885	7.45259	5.77505	7.47991	7.10604	7.68738	4.98322	5.29033	5.15909	5.25153	5.15053	5.16611	5.26676	5.19865	5.72342	4.95331	5.21989	5.42055	5.25252	5.49598	5.08544	5.20242	5.1465	5.46206	5.17082	4.14767	2.0523	4.14767	up	2.00548e-08	8.70025e-07
3485	IGFBP2	insulin like growth factor binding protein 2	6.16608	5.84674	6.24508	5.79913	5.98561	5.83551	5.62422	5.75321	5.32547	5.24469	5.46119	6.51464	5.7199	7.43234	5.42445	6.20057	6.17755	5.99377	6.04706	7.86409	7.26151	7.36141	7.08032	7.27065	6.77994	6.90034	7.9142	6.71809	6.87192	7.4678	7.23397	7.59107	7.38139	6.86818	7.1846	7.66906	7.15711	6.78537	-2.45009	-1.29283	2.45009	down	1.97617e-10	3.50981e-08
30817	ADGRE2	adhesion G protein-coupled receptor E2	6.63846	6.63849	7.32085	7.47568	7.08272	6.68764	4.62687	7.01017	6.69252	7.23795	6.73354	5.53849	6.25617	6.68792	6.05389	8.95318	7.87941	7.51545	6.59461	5.42776	4.9795	4.66142	7.02931	4.97208	7.07621	4.48813	4.57597	5.72204	5.35407	3.93145	4.38157	5.02168	3.43672	5.21929	5.94641	5.10294	4.86978	3.87274	3.40121	1.76605	3.40121	up	1.07875e-07	3.04743e-06
1773	DNASE1	deoxyribonuclease I	7.92267	6.82202	6.57935	7.04474	7.39375	6.67651	6.80894	6.83646	6.82509	7.16615	7.03049	7.32698	6.98216	6.74131	7.06197	7.34256	6.95717	6.4593	6.78684	8.70091	9.26858	8.98981	7.80307	8.42362	7.31611	8.00396	8.74827	9.39655	8.14067	9.53457	7.98708	8.46273	8.28904	7.93843	8.36725	9.35804	9.56791	7.74309	-2.90956	-1.5408	2.90956	down	1.09008e-08	5.58326e-07
3091	HIF1A	hypoxia inducible factor 1, alpha subunit (basic helix-loop-helix transcription factor)	8.77406	10.4577	11.3631	8.65373	11.1588	11.1429	11.3202	10.1379	11.333	11.2887	11.0192	10.3977	10.9036	10.3575	10.8008	7.98084	11.6583	9.70948	11.1866	9.12995	7.43722	6.50234	7.65455	6.69764	8.95656	5.24918	6.14406	7.0928	6.11696	5.50928	6.53049	6.83788	3.86777	6.91895	7.37606	6.73259	7.08277	6.80771	13.3318	3.7368	13.3318	up	2.57765e-09	1.98967e-07
2256	FGF11	fibroblast growth factor 11	5.06622	5.6621	7.42463	5.11108	8.9022	7.76698	7.91276	6.86166	5.766	6.87828	7.53092	6.73755	8.11925	6.04637	7.60641	5.29817	8.13145	6.13438	6.61586	5.0398	5.58676	5.41345	4.48139	4.85124	4.55956	4.59152	4.6206	4.89125	4.57807	4.95142	4.71087	4.32201	4.53796	4.88522	4.83474	4.96411	5.83195	4.15416	3.96603	1.98769	3.96603	up	2.7476e-07	6.3231e-06
10613	ERLIN1	ER lipid raft associated 1	5.45793	5.76278	5.64581	5.13596	5.35329	5.16682	5.03371	6.24223	5.76438	4.75064	4.97639	5.75472	5.3189	5.84825	5.26029	5.08286	5.46659	5.27369	5.5781	6.20859	6.15277	6.23341	6.15969	6.81009	6.1791	6.44299	6.64759	7.02461	6.17759	7.26604	6.60493	6.68625	8.42173	6.78721	6.74716	6.73677	6.56677	6.97397	-2.39617	-1.26073	2.39617	down	1.34137e-09	1.28327e-07
23086	EXPH5	exophilin 5	4.25528	6.20837	6.27035	8.06559	7.10473	5.12288	7.49346	7.65827	7.23436	8.45915	5.68126	6.24907	6.60945	4.26237	6.76008	4.83582	6.23816	4.88098	6.24142	9.29816	7.41744	7.36515	7.48125	8.16821	7.56413	7.56381	8.29266	6.91678	7.64476	7.63236	7.73462	8.07411	5.69371	7.55521	7.81572	8.08792	8.45424	7.82044	-2.67289	-1.4184	2.67289	down	0.000118418	0.000705117
5046	PCSK6	proprotein convertase subtilisin/kexin type 6	5.99962	7.23166	6.43079	4.76054	5.84746	10.9447	7.51393	7.98992	6.28946	7.87601	8.01549	7.9877	8.116	4.96017	8.34746	5.11487	5.85637	7.73137	5.32942	4.26283	4.97607	4.70525	4.576	4.55541	4.3645	4.55452	4.71903	4.96105	4.57776	4.55268	4.29268	4.63898	4.68637	4.59449	4.48688	4.81037	4.34528	3.98489	5.29692	2.40515	5.29692	up	3.50838e-07	7.58693e-06
4338	MOCS2	molybdenum cofactor synthesis 2	8.28368	8.12762	7.71112	8.40177	7.47134	8.21604	8.70875	7.93675	7.76967	7.85133	7.5097	7.484	7.64608	7.97683	7.91104	7.42222	8.08538	8.2266	8.12453	8.73302	9.51633	9.45152	8.69683	9.25043	8.73183	9.2446	9.15555	8.47317	8.97644	9.41254	9.33117	9.13844	9.22354	8.90568	8.753	9.21014	9.38346	9.22279	-2.22693	-1.15505	2.22693	down	7.56691e-10	8.84215e-08
8498	RANBP3	RAN binding protein 3	5.76988	4.88029	5.40532	4.89333	7.15383	7.39058	5.70296	6.02197	5.15078	6.94708	5.90044	7.0632	6.27678	4.58244	6.17923	6.50964	4.98246	6.25476	5.05602	5.30721	5.04513	5.37746	4.8405	4.65109	4.8986	4.64354	4.94141	5.20259	5.20445	5.14881	4.45361	4.6643	5.3977	4.46326	4.77596	4.84538	4.47492	4.55816	2.01662	1.01194	2.01662	up	0.000128315	0.000753142
6328	SCN3A	sodium channel, voltage gated, type III alpha subunit	6.60223	6.22398	6.80941	6.57055	7.36119	7.24342	6.73368	6.50173	6.37416	7.34634	6.7305	7.19175	6.63305	6.81586	6.58168	6.4621	6.61198	6.85646	6.69591	7.73929	7.46364	8.7852	8.24403	8.83293	8.73732	8.31106	9.0117	7.38857	8.33138	8.04252	8.42835	8.06899	7.10542	8.53433	7.94751	8.39431	8.23195	8.22125	-2.72449	-1.44599	2.72449	down	4.66005e-12	1.84303e-09
8555	CDC14B	cell division cycle 14B	6.26459	6.69422	6.06667	7.23733	5.69052	4.07974	6.53413	6.66347	6.6434	5.87929	5.32948	4.38522	4.97057	5.77915	4.53543	4.9506	5.88523	5.20229	5.50931	6.81268	6.68241	6.66921	6.96319	7.01379	6.94841	7.22904	6.65273	6.16049	6.72911	5.87914	7.5172	6.62309	6.50514	7.14528	6.55169	6.95507	7.67572	7.92014	-2.25858	-1.17542	2.25858	down	5.31577e-05	0.000373359
64429	ZDHHC6	zinc finger, DHHC-type containing 6	6.71251	6.85676	7.16289	6.40966	5.7972	6.39701	7.30709	6.70137	7.30066	6.89592	6.73471	5.68682	6.52359	6.38019	5.87406	6.90375	6.52195	6.33366	6.4378	7.16889	6.60313	8.30236	7.858	8.71986	7.8577	8.10011	8.49344	8.13387	7.90633	8.1458	8.44743	8.88808	7.04344	8.00589	8.32592	8.75664	7.40072	8.63927	-2.76308	-1.46628	2.76308	down	4.29528e-08	1.53713e-06
8431	NR0B2	nuclear receptor subfamily 0 group B member 2	5.09984	5.0096	5.17812	4.97423	5.32136	5.71249	5.27081	4.64843	5.1087	5.81264	5.01623	5.87664	5.2308	5.30693	5.23413	5.52141	5.42903	4.78797	4.95414	6.04242	6.31886	7.07147	5.99773	7.11824	6.87393	5.76723	6.549	6.87709	5.86117	6.77657	6.58952	6.8352	7.57756	6.87609	7.16424	8.45466	6.22233	6.80018	-2.80582	-1.48842	2.80582	down	1.18721e-09	1.19227e-07
23341	DNAJC16	DnaJ heat shock protein family (Hsp40) member C16	6.72542	8.41549	7.09838	6.60143	7.76252	6.10778	8.8181	8.15048	8.14786	8.49202	7.24634	6.79408	7.30279	6.42613	7.236	6.58101	7.37753	7.69987	7.12795	7.07029	8.12719	8.65103	7.65978	9.37599	8.75875	10.066	7.7164	7.55777	9.25857	8.26688	9.09862	8.28488	9.23069	7.98375	8.46941	8.05471	7.645	10.1465	-2.17593	-1.12163	2.17593	down	7.68435e-05	0.000498385
2744	GLS	glutaminase	9.23242	10.1209	9.42267	8.85843	10.1982	9.27347	10.7247	10.6457	10.4701	10.4788	10.5133	9.48285	9.89439	8.84158	9.68709	9.78498	9.44777	9.75988	9.26406	11.378	10.5994	11.0717	10.7286	11.4548	11.4603	11.5723	10.7832	10.6139	11.2343	10.9168	11.2654	11.0883	11.49	10.9062	11.1836	10.8274	10.383	11.8035	-2.45863	-1.29786	2.45863	down	1.13677e-07	3.17855e-06
6653	SORL1	sortilin-related receptor, L(DLR class) A repeats containing	7.83435	8.68131	7.9888	7.28184	8.40432	6.52221	9.67641	9.03689	8.411	8.88319	7.99367	6.2365	7.08136	8.01556	9.05681	8.59404	7.97453	7.25708	7.90588	10.1992	10.1179	9.24121	9.08376	9.47541	8.85248	8.96251	9.65992	8.24591	8.82746	8.7525	9.71141	9.92853	6.59527	10.1479	9.40762	9.9265	10.6881	9.30596	-2.42607	-1.27862	2.42607	down	0.000149028	0.000846235
91351	DDX60L	DEAD (Asp-Glu-Ala-Asp) box polypeptide 60-like	6.68738	7.22238	7.25759	7.91593	7.18002	6.76467	6.62516	6.69032	7.25553	7.30563	7.73147	6.98811	7.70797	7.70728	7.6558	7.717	7.25643	8.08409	7.22319	6.71312	6.3526	5.70036	6.37307	5.43386	5.77658	5.2594	5.89625	6.50665	6.2105	5.83528	5.3721	5.95697	5.38863	6.44053	5.69321	6.10482	5.86148	5.08784	2.67905	1.42172	2.67905	up	4.69968e-10	6.38287e-08
5774	PTPN3	protein tyrosine phosphatase, non-receptor type 3	6.31931	7.06655	6.72367	6.0821	7.49048	6.9053	8.63631	6.5902	7.40661	7.69929	6.21761	5.81814	6.27631	5.77329	6.25331	3.55975	7.44158	6.50091	6.42815	8.16105	8.4763	8.03424	8.31254	8.18173	8.47571	8.41993	8.329	7.42947	8.09996	7.95035	8.14468	8.18771	6.94982	8.12276	7.63794	8.32547	8.55787	8.63488	-2.90609	-1.53908	2.90609	down	2.10586e-07	5.1424e-06
58475	MS4A7	membrane-spanning 4-domains, subfamily A, member 7	7.7127	7.77127	7.32956	6.44525	6.99617	7.4999	6.69787	8.44122	7.48243	7.03406	7.93049	6.68394	7.0155	9.11538	7.41143	8.76636	8.3278	8.33256	7.64982	6.20594	5.15143	4.45277	5.6848	5.34935	5.38048	4.92417	4.53529	5.43079	5.33926	4.36607	5.24711	5.10246	4.63735	4.96601	6.20484	5.18021	5.32935	4.84011	5.4177	2.43768	5.4177	up	3.72855e-11	9.22829e-09
162681	C18orf54	chromosome 18 open reading frame 54	5.08723	5.61012	5.78412	7.59571	5.76629	4.93953	5.16626	4.29569	6.0467	6.0516	5.98555	5.18881	5.28864	7.07502	6.3929	5.51309	5.49711	4.29282	5.96066	5.23136	5.02107	4.40055	4.4774	4.38599	4.30141	4.85447	4.40082	4.92138	4.8363	4.63305	4.50647	4.0003	4.5871	4.51586	4.21036	4.75953	4.64823	3.99329	2.13987	1.09752	2.13987	up	9.62435e-06	9.76253e-05
2215	FCGR3B	Fc fragment of IgG, low affinity IIIb, receptor (CD16b)	10.0164	8.80219	9.94702	9.81129	9.20989	10.3778	8.25223	9.67671	9.99043	10.1013	9.08136	8.43245	10.5051	9.84096	9.70875	11.4276	10.3266	11.1404	9.98678	7.73475	6.34423	6.53206	6.72397	5.92033	6.85266	5.57658	6.22577	7.77292	6.5101	5.69786	6.48476	6.5466	6.16461	6.56726	7.08368	6.06243	6.67239	5.54398	10.1847	3.34834	10.1847	up	1.82681e-15	3.04704e-12
8819	SAP30	Sin3A associated protein 30kDa	7.58441	9.18825	8.71363	9.1068	8.69075	9.27873	9.08264	8.84536	9.12898	8.97965	9.25518	8.02771	9.58539	9.22553	8.48172	8.24527	9.72033	9.76191	9.05759	7.3741	7.68863	7.12911	7.22038	7.16858	7.36209	7.45388	7.22586	7.13576	7.08299	7.11295	7.32741	7.04943	6.67024	7.06763	7.01682	6.84523	7.55528	7.45443	3.33536	1.73784	3.33536	up	2.23507e-11	5.99609e-09
79789	CLMN	calmin (calponin-like, transmembrane)	7.00525	7.39019	7.38266	5.90932	7.8286	6.59631	7.67709	7.50042	7.11715	7.16663	7.2419	7.76344	6.71099	7.21219	7.17088	6.23636	7.14605	6.12362	7.13036	8.22558	8.64155	8.67972	8.33499	8.16128	8.12513	8.58644	8.79685	8.4035	8.75786	8.75582	8.37101	8.3206	8.10944	8.24636	8.5438	8.69604	8.11597	8.12446	-2.55256	-1.35195	2.55256	down	1.33091e-10	2.61835e-08
114836	SLAMF6	SLAM family member 6	6.54999	6.68631	4.92458	5.3084	7.15651	6.32645	4.96997	7.3157	6.54643	5.36793	8.46156	6.70287	6.09301	6.6349	5.27965	10.1807	6.23077	7.86938	6.46875	5.05574	4.39282	3.90441	5.54527	4.49808	5.05939	4.82758	4.15919	5.45627	5.92912	4.43643	4.77874	6.35355	5.05523	5.6561	5.89433	4.68603	4.47828	4.03174	3.08449	1.62503	3.08449	up	3.45809e-05	0.000264058
1880	GPR183	G protein-coupled receptor 183	6.9876	7.30328	6.78023	7.39723	4.93094	6.03569	5.41415	8.72793	6.20519	5.76552	7.18971	4.93699	6.21527	7.54145	6.68518	7.86469	8.27342	5.73596	6.74164	4.90279	4.68362	3.9988	5.87056	5.51291	5.45561	4.6119	4.43928	6.76353	5.82873	4.44667	4.40649	6.38351	4.72311	7.23033	6.42533	6.64226	4.47562	5.00479	2.48269	1.31191	2.48269	up	0.000182031	0.000993067
26049	FAM169A	family with sequence similarity 169 member A	4.40229	4.78297	4.68905	5.21469	4.27642	5.18965	5.30678	4.34705	4.65192	5.13092	4.22638	3.67552	5.3636	4.48547	4.42433	4.58049	4.09357	5.05895	4.23097	8.39753	6.77421	5.60631	5.91801	5.93781	5.83992	6.16303	5.95141	4.8405	5.78711	5.87805	6.09588	6.27617	5.04432	6.09381	5.73913	6.287	6.58784	6.15308	-2.70137	-1.43369	2.70137	down	1.6087e-07	4.17611e-06
3122	HLA-DRA	major histocompatibility complex, class II, DR alpha	6.87067	6.89262	7.67148	5.36446	6.068	7.15668	4.43823	7.16662	7.67556	6.40419	7.73749	4.54081	6.77813	7.69987	6.31859	8.12835	7.96999	7.64985	7.58463	6.81385	3.88407	4.35861	5.28637	4.83348	6.79388	4.07936	4.6958	6.53417	6.01251	4.31413	5.0328	5.96709	4.12864	6.46986	6.34195	5.74591	5.9165	4.572	2.81148	1.49133	2.81148	up	3.2765e-05	0.000253063
629	CFB	complement factor B	6.04974	6.13019	7.89392	4.92275	7.22574	8.08732	6.28475	6.15418	6.42228	7.0151	8.70502	7.2426	8.57857	5.85802	8.73922	6.87204	7.89104	8.93901	6.69119	6.57186	5.00677	4.77278	6.43528	5.11656	7.2855	5.06522	5.31497	5.7592	5.82207	4.88997	5.24627	5.42209	4.98609	5.54602	6.02824	5.71446	5.02408	5.54435	3.00401	1.58689	3.00401	up	2.88467e-05	0.000229547
10769	PLK2	polo-like kinase 2	7.30842	7.41865	8.77333	5.83696	7.64759	6.20284	7.542	7.67201	8.88213	7.89829	8.37015	6.71223	7.89254	8.67536	8.44369	7.29127	8.95818	7.1175	9.07971	6.8942	5.78024	5.67925	7.34949	5.4023	5.87234	4.57649	5.47801	6.98658	6.29015	5.94169	4.7054	6.23018	4.71511	7.16017	5.10853	6.38117	5.48141	5.16106	3.79101	1.92258	3.79101	up	3.98751e-07	8.34094e-06
8875	VNN2	vanin 2	5.97008	4.48761	5.11989	6.53903	6.07178	6.34315	4.34254	6.05638	5.55947	5.25368	7.10396	7.16362	5.57688	6.3873	5.39665	8.39378	6.41679	7.40575	5.52466	5.79752	4.49247	4.15509	4.71097	3.83513	4.64681	4.00073	4.34655	4.93939	5.07078	4.54801	4.38612	4.31277	4.7835	4.62084	4.54413	4.44997	4.4516	3.98124	2.88463	1.52839	2.88463	up	9.06926e-07	1.57289e-05
7388	UQCRH	ubiquinol-cytochrome c reductase hinge protein	6.65806	8.27947	8.24176	7.0883	8.98245	10.0222	9.64565	9.67812	6.28604	7.85121	8.78272	9.41995	8.74401	6.47051	8.99187	6.92584	6.93961	7.13748	7.6476	6.89145	7.31395	6.91555	6.60118	6.7158	7.40764	7.14853	6.20383	5.80086	6.98549	6.95635	7.04442	6.71196	7.41846	6.71329	6.78718	7.12258	7.01793	7.33801	2.2889	1.19465	2.2889	up	0.000133844	0.000778119
116362	RBP7	retinol binding protein 7	10.092	9.2363	8.24916	6.77642	7.6647	7.32546	8.0573	8.42332	9.62614	7.50193	8.17594	7.9742	8.84266	10.5099	7.95235	6.8958	9.79523	6.78021	9.23452	7.43459	8.43459	8.23179	7.22285	7.07061	6.08113	6.39543	7.2356	7.40854	6.54799	7.75177	6.92377	7.57968	7.74826	7.50228	7.00638	7.03737	8.53895	6.72411	2.09239	1.06515	2.09239	up	0.000410266	0.00190776
11163	NUDT4	nudix hydrolase 4	5.14218	4.91472	4.85063	6.31282	4.4341	4.74158	5.71616	4.41787	4.73624	4.01051	4.67198	4.83044	4.43266	5.82505	4.72492	5.32723	4.63063	4.34331	5.37862	6.56461	7.37153	6.90045	6.38949	6.51616	6.07862	5.89536	7.06107	5.55848	5.67621	6.3818	6.92684	6.2714	5.75105	6.81779	5.70987	6.53121	7.90732	6.6046	-2.93054	-1.55117	2.93054	down	1.47041e-07	3.88762e-06
4329	ALDH6A1	aldehyde dehydrogenase 6 family member A1	8.61878	7.99206	6.62712	5.93435	5.96297	4.64	7.76735	7.34561	8.43752	5.7859	6.24101	5.79276	6.19932	6.71272	6.42591	5.42203	6.40928	5.24421	6.50942	7.89367	8.17173	10.2356	8.18699	10.0076	9.56654	10.99	8.63303	8.64579	10.4454	9.66167	10.0631	8.77504	10.0998	8.9434	9.45933	9.27244	9.04396	11.3779	-7.54764	-2.91603	7.54764	down	2.87139e-08	1.14316e-06
57125	PLXDC1	plexin domain containing 1	4.9863	5.88462	6.97939	7.23542	6.02383	7.01823	5.0053	5.6621	6.21611	6.13739	6.12434	5.91724	5.40158	5.4793	5.97595	6.53209	6.39382	4.64726	6.79961	4.99945	4.86736	4.94499	5.29469	4.51688	4.99652	4.55529	4.94141	5.63863	4.67254	4.67027	4.59267	4.65471	4.84186	4.9614	4.71882	5.11023	5.20721	4.64743	2.19799	1.13619	2.19799	up	4.60246e-07	9.28987e-06
57007	ACKR3	atypical chemokine receptor 3	9.43262	8.36598	7.60952	8.32154	6.86344	7.03169	6.89935	8.32926	8.88492	9.89234	8.77258	7.18334	9.2494	8.68863	8.57458	6.6449	9.21249	8.32188	9.68737	6.55069	6.91137	6.22048	6.03299	5.88942	5.79039	5.97081	6.3519	7.08458	5.90086	6.46742	5.86742	5.95868	6.02525	6.55625	6.13725	6.33421	6.69919	5.7212	4.22429	2.07871	4.22429	up	2.28708e-09	1.82032e-07
84706	GPT2	glutamic pyruvate transaminase (alanine aminotransferase) 2	8.89536	6.92783	7.17131	7.4278	7.32897	7.65365	7.21601	6.62675	7.0118	7.45955	6.79312	6.63894	7.54449	6.40376	7.03219	7.02532	6.76269	8.69888	7.50211	7.85768	7.1196	8.31758	7.59648	9.49243	8.45372	9.41434	7.77548	7.34716	8.90496	7.89328	9.25725	8.19811	8.30792	7.67628	9.00632	8.28735	7.10456	10.0513	-2.06987	-1.04954	2.06987	down	0.000262058	0.00132595
84935	MEDAG	mesenteric estrogen-dependent adipogenesis	10.7524	6.99535	8.57452	5.15936	5.48246	7.48709	4.62462	6.81377	7.43196	8.50306	6.09242	4.8631	9.02386	8.73972	7.51015	7.83446	9.55974	4.73752	9.94647	7.96752	6.82545	6.11845	6.50796	5.07826	5.57657	3.58589	4.55943	7.18372	4.66063	5.05582	6.06101	5.63655	4.34564	6.79777	6.64166	4.82462	7.23715	3.4851	3.21164	1.68331	3.21164	up	0.00188238	0.00651397
721	C4B	complement component 4B (Chido blood group)	9.07806	10.9466	11.5918	7.19269	11.5094	9.74398	10.6881	11.2214	11.9091	10.2993	11.9093	10.4336	12.0712	11.0573	11.7828	9.31326	11.6032	11.6304	11.3795	8.06925	7.3906	8.1564	10.0571	9.45665	11.3731	10.2176	8.64202	10.7205	10.3345	8.47146	10.2811	9.50587	9.6671	9.81279	9.90522	9.5197	7.70729	10.6509	2.52799	1.33799	2.52799	up	0.00212189	0.007172
56137	PCDHA12	protocadherin alpha 12	4.58464	6.89435	5.08499	5.65239	3.49941	4.60274	4.79513	4.28409	7.5052	5.43674	4.90739	4.9411	6.07593	6.33085	6.32124	4.74758	4.64256	3.29745	5.69166	6.15164	6.44207	5.47093	6.44991	5.9546	6.38859	6.33071	6.52613	6.55885	6.17332	5.94948	6.61088	6.57902	6.11891	6.79807	6.05683	6.75326	6.73067	6.30112	-2.15527	-1.10787	2.15527	down	8.56925e-05	0.000543981
5376	PMP22	peripheral myelin protein 22	9.9681	9.31673	9.18533	8.31487	7.08088	6.95394	8.14922	9.28078	8.47154	8.10978	9.34198	7.17628	9.17829	9.96266	7.55696	8.92565	10.307	8.14108	9.40997	9.03765	7.9591	7.03562	8.24614	7.64208	7.21302	7.52165	7.03721	7.40074	7.71295	7.33685	7.67191	7.20168	6.10905	8.24138	8.48011	8.10648	8.25822	6.61276	2.0748	1.05297	2.0748	up	0.000870248	0.00349926
4482	MSRA	methionine sulfoxide reductase A	8.28673	9.65566	7.10669	9.13116	7.85413	5.71245	7.46729	8.97939	8.64381	7.72672	6.85397	6.09368	7.12224	7.29467	7.32557	6.95433	7.64578	6.90922	8.55108	8.3989	9.28095	10.0844	8.39489	10.0288	9.80114	11.068	8.78502	8.77231	10.5575	9.51222	10.2571	8.6517	10.6681	8.69957	9.31413	9.29734	8.41416	11.3282	-3.71853	-1.89473	3.71853	down	7.18627e-06	7.76364e-05
3912	LAMB1	laminin subunit beta 1	10.1907	9.8357	9.82977	9.66216	8.90056	9.90938	9.65837	10.1246	9.99295	9.65733	9.4093	9.30501	9.63198	10.556	10.2221	9.02311	9.70991	8.91309	10.6982	10.0391	10.7201	11.1094	11.4895	10.7628	11.1207	10.2977	11.4088	10.8463	10.5797	11.1863	10.8175	11.3251	9.36074	11.2728	10.8363	11.0852	11.7326	10.5661	-2.17716	-1.12245	2.17716	down	7.83426e-06	8.31385e-05
23533	PIK3R5	phosphoinositide-3-kinase regulatory subunit 5	7.20649	6.77231	6.97346	6.8629	7.08708	6.84215	6.37807	7.91377	6.62279	7.62467	7.15474	7.71571	6.742	7.31379	6.46102	9.59388	8.16622	6.76807	8.63753	5.87536	6.09723	5.78848	6.15516	5.83667	5.83933	5.56875	5.70094	6.20247	5.94123	6.04001	5.77724	6.27617	5.96912	6.27019	6.17609	5.86083	5.55141	5.08589	2.66068	1.41179	2.66068	up	4.76195e-07	9.52961e-06
54801	HAUS6	HAUS augmin like complex subunit 6	8.72826	8.81539	9.23583	9.73846	8.92315	10.1753	9.53388	9.2542	9.3071	9.86567	9.45239	10.381	8.88251	9.75829	9.30056	9.04104	8.82602	10.6634	9.32781	8.74967	8.54918	8.00238	8.42608	8.17539	8.47683	8.22907	8.39623	8.54496	8.34952	8.78209	8.11939	8.52325	7.6295	8.23375	7.92111	8.26187	8.39199	8.20958	2.17018	1.11781	2.17018	up	1.10667e-07	3.11254e-06
80206	FHOD3	formin homology 2 domain containing 3	7.16825	8.19021	8.53597	6.44488	7.52322	10.1829	8.62706	8.48328	7.71507	8.54345	8.09758	7.64216	8.83673	7.06572	7.97184	5.05839	7.74794	7.92234	7.22394	8.9627	9.30838	9.30674	9.62216	9.12352	9.82005	9.34566	9.37615	8.87091	9.55388	8.90259	8.96597	9.31083	7.93664	8.72299	9.18779	9.31284	9.03417	9.21053	-2.47974	-1.31019	2.47974	down	3.34503e-06	4.31346e-05
113146	AHNAK2	AHNAK nucleoprotein 2	5.4458	5.73413	5.66971	5.25926	6.00452	6.92149	4.88303	8.01326	7.07879	7.8855	7.32638	7.94585	6.16596	5.75827	5.59712	5.21714	6.84178	7.52093	6.54575	4.42489	4.53816	4.26795	4.71908	3.7703	4.4175	4.07619	4.37418	5.03032	4.52156	3.99913	4.03654	4.50399	4.0516	4.49981	4.43953	4.11149	4.04814	3.98164	4.30318	2.1054	4.30318	up	7.39471e-09	4.16006e-07
54658	UGT1A1	UDP glucuronosyltransferase 1 family, polypeptide A1	7.54115	9.26027	7.19424	6.31908	8.53177	5.94302	7.35872	9.71383	8.60153	8.67874	7.7272	8.62695	7.42768	5.60209	8.96974	6.67598	8.60223	8.87077	7.47213	7.38638	6.90069	8.26079	8.27556	9.37312	10.0087	10.396	8.5611	8.09824	9.92265	8.73777	9.59531	9.00805	10.2808	8.51123	9.11843	8.93446	6.96494	11.0152	-2.09197	-1.06486	2.09197	down	0.015996	0.0368895
259294	TAS2R19	taste receptor, type 2, member 19	4.30883	5.03094	5.16298	4.57202	5.8807	6.30655	5.98691	4.92284	5.06248	5.89067	5.68898	6.67451	6.65862	5.71357	6.08613	5.50143	5.06058	5.73972	4.9417	4.6703	4.52531	4.42197	4.64907	4.26826	4.32253	4.65564	4.52373	4.71836	5.22439	4.28233	4.35937	4.65324	4.47929	4.31507	4.62027	4.33255	3.92296	4.08592	2.08642	1.06103	2.08642	up	1.50938e-06	2.32548e-05
64147	KIF9	kinesin family member 9	7.79896	8.47592	8.52088	7.84948	7.01692	7.46672	7.55159	7.64277	7.88988	7.53553	7.49949	7.17209	8.45714	8.06676	7.84627	6.62326	7.8252	7.99773	8.08639	8.74715	9.59288	8.74958	8.93098	8.93314	8.85243	9.53341	8.77671	8.66235	9.20004	8.75615	8.96145	8.71455	9.28904	8.71985	8.93695	8.8727	8.83788	9.19452	-2.30906	-1.2073	2.30906	down	1.94021e-09	1.6431e-07
6493	SIM2	single-minded family bHLH transcription factor 2	5.30222	4.72771	4.46986	4.86521	4.85976	5.09503	5.27695	3.80785	4.47105	5.16295	4.88441	5.287	5.00498	4.47841	4.06712	4.3325	4.29263	5.24885	4.43174	8.23207	9.52997	7.779	8.55927	6.80018	6.50353	5.99374	8.05672	6.53289	6.54934	8.59995	5.9642	6.79106	6.4593	7.79184	6.58062	7.90626	9.48774	5.98958	-6.20632	-2.63374	6.20632	down	1.95809e-09	1.64733e-07
7134	TNNC1	troponin C type 1 (slow)	5.14726	4.08985	3.76285	4.50715	5.00016	4.46999	4.03174	4.40809	3.96451	4.26823	4.65595	5.1199	4.32579	3.94518	4.45322	4.58095	3.85631	4.33058	4.28714	6.50176	5.18825	5.60114	5.44409	6.20008	6.39174	6.96561	6.8625	5.17127	6.64563	5.43314	6.85267	5.8771	5.91572	5.00573	7.87721	6.94015	5.08872	6.52118	-3.36713	-1.75152	3.36713	down	1.72974e-09	1.51849e-07
23460	ABCA6	ATP binding cassette subfamily A member 6	8.06979	6.38857	6.50201	6.67782	5.8343	5.97709	6.20017	7.03233	6.28154	5.78208	6.59456	6.39847	5.79252	6.25259	5.97595	6.25209	5.74212	4.74994	6.29085	6.63519	6.42605	6.8623	8.5891	7.27963	7.62398	7.70673	7.11942	7.36235	7.47665	6.74469	7.74314	7.16299	5.82951	7.984	7.3663	7.95714	7.34506	7.31356	-2.0542	-1.03858	2.0542	down	8.72588e-05	0.000551575
57733	GBA3	glucosidase, beta, acid 3 (gene/pseudogene)	7.29324	9.8065	7.66135	4.11381	7.93391	4.46587	9.56987	8.67426	9.30197	8.42721	8.09107	5.04871	7.10974	5.24226	9.05198	5.08538	7.0382	4.67637	7.98445	6.43789	8.7814	9.36663	8.51186	8.84931	9.28694	10.0631	8.42525	8.18815	9.38304	9.12118	9.25126	8.46263	9.7002	8.44668	8.40746	8.67149	8.74322	11.023	-3.27813	-1.71287	3.27813	down	0.00064077	0.00273466
26157	GIMAP2	GTPase, IMAP family member 2	6.65891	7.04266	6.58997	6.18283	6.27942	6.84991	6.63627	6.87963	7.58752	6.20681	7.6782	5.09874	6.84717	8.86551	6.78725	8.44814	7.28428	7.60397	7.37132	6.44817	5.14886	5.00083	6.4808	5.94478	6.39694	5.4386	5.73459	5.88658	6.03964	5.3819	6.50019	6.51198	5.85692	6.46685	5.86243	5.74984	6.30024	6.30521	2.0326	1.02332	2.0326	up	0.000199341	0.00106598
114569	MAL2	mal, T-cell differentiation protein 2 (gene/pseudogene)	7.69718	4.94684	7.47011	5.80269	8.91576	7.31826	8.19072	7.87045	7.34605	8.54997	7.16963	6.88472	8.49209	6.55686	7.55874	6.07677	7.30805	8.15498	7.17155	11.3802	10.4942	10.102	9.68516	9.78255	9.27151	9.18736	10.3304	8.96625	9.21229	9.80997	9.63534	10.1073	8.75152	9.81905	9.8704	10.2348	10.5255	9.52229	-5.59665	-2.48456	5.59665	down	1.62623e-09	1.46106e-07
9848	MFAP3L	microfibrillar associated protein 3 like	6.83748	6.74216	7.393	5.26403	6.9023	6.64279	7.45766	6.9691	6.20765	7.15246	6.0565	5.69797	7.11181	5.35576	7.01449	4.66908	6.07737	6.48853	6.67769	9.52064	8.76625	7.98596	8.30723	7.72485	8.10326	8.26997	8.29003	7.26164	8.03778	8.24557	7.80097	7.58381	7.39249	8.1702	7.6975	8.19757	9.61129	8.7719	-3.33561	-1.73795	3.33561	down	4.73109e-09	3.07105e-07
10927	SPIN1	spindlin 1	9.82505	9.7438	10.0173	9.68639	9.08271	9.27139	10.0328	9.74698	10.2592	10.0066	9.42351	8.77749	9.038	9.73115	8.58988	8.86823	9.55872	9.21996	9.82042	10.2256	10.2519	10.6052	10.8485	10.6349	10.7204	10.2626	10.6449	10.5294	10.2492	10.6475	10.7304	10.5892	10.362	10.8331	10.5498	10.8098	11.1111	10.7625	-2.12551	-1.08781	2.12551	down	1.00852e-07	2.88729e-06
10135	NAMPT	nicotinamide phosphoribosyltransferase	8.21189	8.75865	8.21075	8.14562	7.33121	9.35595	8.14083	8.7877	8.02753	7.61242	8.35872	7.76205	9.39142	9.50776	8.44045	8.36301	9.26249	9.63554	8.57489	7.50615	9.15162	6.9831	8.09471	7.19127	8.56573	7.26674	7.29678	6.81172	7.10308	6.48429	7.25469	7.26014	6.57791	7.42716	8.28601	7.27497	7.80988	7.44539	2.08095	1.05724	2.08095	up	8.22892e-06	8.63002e-05
5033	P4HA1	prolyl 4-hydroxylase, alpha polypeptide I	6.71152	9.34651	9.2408	7.47976	8.77219	9.26664	10.144	9.09619	9.66722	8.69691	9.02628	7.32715	9.50244	9.08784	8.7842	7.45205	9.20862	9.79519	9.38366	7.82877	7.50949	6.59468	6.72646	6.69043	7.91156	9.24756	6.41481	6.58455	8.57589	5.88848	7.43194	6.61833	6.3699	6.56644	6.93498	6.95188	6.85908	7.92396	3.25612	1.70315	3.25612	up	1.66013e-06	2.49766e-05
10516	FBLN5	fibulin 5	8.84791	7.53962	7.94514	6.07589	4.94578	5.18161	6.14732	6.05205	7.12981	4.86944	6.37918	7.58978	4.95048	7.87334	8.30343	7.70913	6.17589	5.07956	8.47492	9.5836	9.50695	8.98112	10.1551	9.11018	8.99106	8.97989	9.30742	10.4092	9.37845	9.72034	9.14993	8.25958	9.78274	8.82751	8.86768	9.14169	8.50838	8.46996	-5.73173	-2.51897	5.73173	down	1.58186e-08	7.27097e-07
60401	EDA2R	ectodysplasin A2 receptor	5.0223	5.21327	6.68638	4.46927	5.12253	5.89865	6.59564	5.73415	6.59466	6.29933	6.06644	5.9261	5.74396	6.26237	5.75468	5.27642	6.33562	6.31614	6.09211	5.03082	4.31017	4.47579	4.45534	4.23748	4.8469	4.56765	4.68946	5.06456	4.33113	4.69071	4.66307	5.05878	4.20702	4.84007	4.37595	4.95164	4.7292	4.45793	2.3505	1.23297	2.3505	up	1.15032e-08	5.82955e-07
10100	TSPAN2	tetraspanin 2	5.97346	5.31705	6.25706	5.04763	5.2777	5.08887	6.07997	5.43395	5.45555	5.79524	4.97677	5.67672	5.56621	6.6274	6.50542	5.32612	5.76364	4.74812	7.00031	5.95871	5.30489	7.08427	6.41224	7.34972	6.63849	6.54644	7.89876	7.20402	6.43559	7.09813	7.36024	7.37748	6.47596	6.81503	7.52168	7.39159	5.50015	7.35314	-2.21585	-1.14786	2.21585	down	2.73003e-06	3.70865e-05
129642	MBOAT2	membrane bound O-acyltransferase domain containing 2	4.79243	5.78933	5.16403	5.23653	5.05478	4.98781	5.35464	5.26357	5.84163	5.63317	5.01401	5.2422	5.21181	5.5379	5.06514	4.65627	5.17707	5.40468	5.67496	6.91975	6.75247	6.21378	6.21404	6.68553	6.44221	6.63691	6.43414	5.54673	6.51093	6.20593	6.19371	6.67131	5.34137	6.7569	6.60016	6.91074	7.00819	6.4158	-2.2607	-1.17677	2.2607	down	2.67215e-08	1.08075e-06
360	AQP3	aquaporin 3 (Gill blood group)	6.27474	8.57492	7.82708	5.36159	7.08406	9.4601	9.62144	10.1115	7.69247	8.62858	7.61019	8.0509	7.89475	7.28275	8.6828	7.37355	9.91486	9.32259	8.96823	10.7881	10.2226	10.953	7.97624	9.7553	8.43504	9.75797	10.0433	8.33415	9.41639	10.6265	9.53765	10.857	7.84311	10.9691	9.90761	10.7352	11.0971	9.52566	-3.1035	-1.6339	3.1035	down	1.38597e-05	0.000129367
115908	CTHRC1	collagen triple helix repeat containing 1	5.83509	7.14679	8.54815	7.67937	5.48721	8.04744	6.2496	6.16617	7.68017	7.10559	8.67214	6.44657	7.40852	7.57346	6.56931	8.15363	9.03516	9.0402	8.97538	5.88394	5.5974	5.17328	6.65061	5.48519	6.277	5.66555	5.3613	5.5224	5.68336	5.84287	6.10261	5.819	5.18053	5.80237	6.321	5.23678	5.50129	5.55674	3.35216	1.74509	3.35216	up	9.89103e-07	1.66645e-05
3240	HP	haptoglobin	6.53359	5.13608	6.60829	4.87062	6.54664	10.3494	6.58806	11.2137	6.3047	6.3493	6.32155	8.86091	11.6509	7.13608	6.41377	7.20692	11.2428	11.8963	8.83802	6.26652	5.81742	5.6266	5.61329	6.00372	6.05933	6.04363	5.12925	5.59473	5.57086	5.53015	5.72587	4.97361	5.01991	5.90827	6.23419	5.39052	6.27381	5.10371	4.65931	2.22012	4.65931	up	0.00026215	0.00132624
1366	CLDN7	claudin 7	5.49019	6.75193	6.9776	5.02927	7.95558	5.48773	6.87737	7.51307	6.38938	6.40594	6.36745	7.28903	6.93388	5.75829	7.66734	5.69736	6.64859	7.16544	6.24611	8.80704	8.69508	8.38361	8.40277	7.77941	8.02306	7.2655	8.23849	7.76592	7.6828	8.07466	7.37551	8.36541	7.26889	7.99235	8.37284	7.98483	7.70168	7.10604	-2.64232	-1.40181	2.64232	down	2.03384e-06	2.93324e-05
245972	ATP6V0D2	ATPase, H+ transporting, lysosomal 38kDa, V0 subunit d2	4.75033	3.69285	4.50878	5.67438	3.61367	3.7404	4.55296	6.85242	3.92014	3.83495	4.48215	6.33544	4.49439	4.27119	3.86579	4.75446	6.67665	4.62077	3.74654	9.08336	9.80506	10.6245	10.1977	11.2173	10.1843	10.4465	10.4966	9.7766	10.3807	9.99648	10.8999	11.2897	9.84801	10.4386	10.8705	10.9933	9.57465	10.3142	-51.5118	-5.68683	51.5118	down	1.15341e-17	6.32117e-14
5087	PBX1	pre-B-cell leukemia homeobox 1	9.57244	8.70896	9.59991	7.57831	5.58416	4.72899	9.31639	8.374	9.23768	8.94604	7.50127	6.90311	8.15524	8.74777	8.88649	6.80972	9.09868	4.02607	8.47647	9.56041	10.2647	9.86609	10.1043	9.86411	9.80794	10.0482	9.99528	9.4824	9.77492	9.73741	10.6077	9.70349	9.49676	10.0159	9.47286	10.0522	10.6918	10.5848	-4.13043	-2.04629	4.13043	down	1.89716e-05	0.000164439
11167	FSTL1	follistatin like 1	9.30068	8.18424	9.20528	7.39763	8.97092	8.18671	6.93879	8.5745	8.75507	9.58322	7.30182	8.5457	8.97229	8.95412	9.17597	8.1879	9.05587	6.23415	9.38766	7.53996	6.83787	6.62223	7.97536	6.93337	7.42185	6.54184	6.82827	8.00771	7.57742	6.98873	6.98939	6.67397	6.94824	7.59938	6.97753	7.23787	6.51123	6.67372	2.58438	1.36982	2.58438	up	6.77799e-07	1.25324e-05
11177	BAZ1A	bromodomain adjacent to zinc finger domain 1A	8.00321	8.22411	8.87358	8.53266	8.85056	8.26948	8.34744	8.24691	8.61689	8.39015	8.54199	7.97732	8.89348	9.23447	8.63877	9.04904	8.85278	8.13476	8.55307	8.16262	7.39498	7.68613	8.1531	7.5845	8.08854	7.00537	7.25452	7.93376	7.75235	6.86842	6.98376	7.52576	6.69189	7.53621	7.75824	7.43816	7.09847	6.84659	2.10998	1.07723	2.10998	up	6.05969e-08	1.97845e-06
26353	HSPB8	heat shock protein family B (small) member 8	8.46097	9.0831	9.12696	9.34839	9.33175	11.0271	8.00683	10.193	9.50097	10.4247	9.67427	9.9858	9.75508	8.74193	9.18124	7.75391	9.68044	10.8706	9.44375	6.23301	6.8391	7.62959	7.75493	7.85615	9.12357	7.61151	7.31073	7.94013	7.85109	7.07839	7.20879	8.01027	8.19397	7.64897	7.87304	7.73647	6.08585	7.31528	3.75809	1.91	3.75809	up	2.67781e-08	1.08136e-06
7113	TMPRSS2	transmembrane protease, serine 2	5.53678	4.04389	3.94315	5.32427	4.52616	4.30952	4.53346	4.76869	3.95498	4.35521	4.47612	4.5607	4.02543	4.44412	4.22906	4.24338	4.42209	3.99363	3.88181	8.70877	7.71253	8.0474	6.92798	7.89555	7.09319	7.43579	7.80788	7.22694	7.33769	7.9806	8.17426	8.08979	7.09492	7.44666	7.52738	8.41251	7.38526	7.73904	-9.76746	-3.28798	9.76746	down	1.79242e-17	8.59531e-14
11034	DSTN	destrin (actin depolymerizing factor)	11.1881	11.0919	10.9052	10.4325	8.80888	9.65182	10.7011	10.7369	11.0058	10.083	10.3114	9.70936	9.94334	11.4128	10.7328	9.95821	10.8996	10.5584	11.1987	11.5688	11.1865	11.3949	11.4295	11.4713	11.6702	11.0289	11.6106	11.6889	11.089	11.3137	11.7729	11.4917	11.0531	11.9417	11.5727	11.7376	11.9908	11.4957	-2.0131	-1.00942	2.0131	down	3.76171e-06	4.70373e-05
4059	BCAM	basal cell adhesion molecule (Lutheran blood group)	6.542	6.78821	7.11796	5.38078	7.39843	6.77925	6.50535	6.45192	6.94138	7.28243	6.2145	6.22201	6.74066	6.98918	7.41913	5.87675	7.31555	6.0528	7.66249	9.06584	7.7502	8.91323	9.37997	8.98921	9.32309	7.947	9.15112	8.6863	8.69392	8.99044	9.01572	8.87975	8.21945	8.8176	8.97109	9.21068	9.14354	8.21397	-4.25303	-2.08849	4.25303	down	2.02321e-10	3.55367e-08
412	STS	steroid sulfatase (microsomal), isozyme S	7.77218	7.05772	7.43797	7.3132	6.42345	5.89623	7.21756	7.69961	7.32195	7.62328	5.98492	6.20327	7.00272	7.37484	9.00062	6.69084	7.01141	6.67	6.92379	7.5251	6.42869	5.02264	5.99949	5.90716	6.05929	6.50458	6.22251	6.45668	6.71528	4.96959	5.5279	5.79025	5.09977	6.29044	6.06525	6.35613	5.2934	5.18527	2.16762	1.11611	2.16762	up	8.0375e-07	1.43016e-05
4628	MYH10	myosin, heavy chain 10, non-muscle	8.2225	8.09793	8.23688	8.42049	7.90985	7.81132	8.73972	8.69942	7.93466	8.30281	6.87512	7.7807	8.02974	7.74304	7.65081	7.37899	7.63269	6.99263	8.4368	9.82756	9.48062	9.27743	9.55823	9.1763	9.20284	9.06402	9.68659	9.18855	9.00233	9.21295	9.3841	9.1963	7.45076	9.54665	9.07726	9.5993	9.47428	9.14204	-2.45798	-1.29747	2.45798	down	1.30909e-08	6.43031e-07
7010	TEK	TEK tyrosine kinase, endothelial	7.33635	7.88051	8.09499	5.5365	6.00585	5.0491	8.15323	6.7359	8.26046	6.12493	6.87595	6.86287	6.77608	9.97435	6.76507	6.8024	7.75648	5.30662	7.86242	8.96696	8.51037	8.34703	8.50227	8.89867	8.36676	8.05724	8.68121	7.9813	7.75174	8.16094	9.26368	8.64306	7.50564	8.85182	8.47102	8.52377	9.31635	8.88709	-2.72978	-1.44878	2.72978	down	0.000141578	0.000813111
57821	CCDC181	coiled-coil domain containing 181	4.91935	4.68204	5.28557	5.1214	4.98099	4.71662	5.1732	4.94076	4.71263	6.02586	4.74918	5.18498	5.04637	4.99216	4.90538	4.78286	4.73318	4.99887	4.52621	6.94749	6.97467	6.69187	6.53988	6.4878	6.39483	6.36644	6.44857	6.5448	6.4351	6.79039	6.26309	6.26783	7.34236	6.20441	5.61872	6.31155	6.14391	6.48472	-2.85755	-1.51478	2.85755	down	6.52833e-12	2.29767e-09
57520	HECW2	HECT, C2 and WW domain containing E3 ubiquitin protein ligase 2	7.04571	8.46259	8.11222	8.69248	6.31606	7.92925	8.26845	7.65093	8.69465	7.93267	8.2223	8.42204	7.24938	9.80883	8.17283	6.66916	8.27804	6.14111	8.38435	5.80046	6.03292	6.75802	5.97498	7.28617	6.00322	6.92213	7.93474	7.01194	6.63711	7.52822	7.0963	6.70652	7.67814	6.97786	7.06282	7.14464	6.232	6.2108	2.18732	1.12916	2.18732	up	3.04861e-05	0.000239756
5860	QDPR	quinoid dihydropteridine reductase	8.41714	8.45476	7.58088	10.5966	6.68108	7.46962	7.82515	8.64098	7.5515	7.85005	6.70788	6.43388	7.57163	7.20519	8.1794	6.33787	7.77548	8.09661	7.54123	8.36887	7.99921	9.0175	8.06401	9.48528	9.35242	10.3828	8.32869	8.02862	9.78548	8.61086	9.50824	8.41121	9.91707	8.34599	8.8684	8.73891	8.24118	10.7331	-2.33721	-1.22479	2.33721	down	0.00090445	0.00360642
713	C1QB	complement component 1, q subcomponent, B chain	9.67535	9.27415	9.71544	9.69614	8.77356	9.99847	8.30495	9.83771	9.89021	8.82453	10.2749	9.04228	9.5448	10.8438	9.6062	11.4369	10.8813	10.8839	9.89466	8.60494	7.49036	7.16925	8.16445	7.4359	7.52348	7.50624	7.03266	8.44466	7.70525	7.7021	7.76376	7.74669	7.39008	7.77829	8.36657	7.60727	7.80216	7.26509	4.28709	2.1	4.28709	up	8.28783e-11	1.83784e-08
9737	GPRASP1	G protein-coupled receptor associated sorting protein 1	7.73058	6.71448	6.93867	7.05591	6.29695	6.0991	7.70071	7.34489	7.63111	7.57944	5.98914	6.66012	7.39647	7.75358	6.31486	6.29932	7.35847	5.66346	7.30768	8.13149	7.79807	7.4326	7.9905	8.20975	7.97005	8.17658	8.48433	8.08063	8.04897	7.52523	8.09517	8.04265	6.45866	8.30854	7.94613	8.42075	7.99271	7.76851	-2.00339	-1.00244	2.00339	down	1.40623e-05	0.000130939
283518	KCNRG	potassium channel regulator	5.28453	6.28838	5.78647	5.98051	5.06395	5.41216	6.55793	5.85127	6.30882	6.19591	6.27402	4.73129	5.97178	5.76509	5.26291	5.09642	5.96199	4.9813	5.14558	4.46052	4.69176	4.69389	4.9128	4.78059	4.82906	4.91977	4.53288	4.87571	4.6002	4.60299	4.52817	4.58982	4.35029	3.96968	4.55562	4.31389	4.39381	4.9384	2.1033	1.07266	2.1033	up	8.90993e-09	4.84152e-07
553158	PRR5-ARHGAP8	PRR5-ARHGAP8 readthrough	6.92076	6.55566	6.34096	6.25353	7.03153	7.3086	7.1022	6.42877	6.88168	6.38257	6.62577	7.08305	6.22522	6.51339	6.02052	6.41495	6.78406	6.61196	6.56565	8.18273	7.22518	9.00147	9.18252	8.60555	7.80081	6.98523	9.4417	9.1509	7.48145	9.04899	8.15713	8.16149	6.55364	8.16187	8.17569	8.97588	9.17778	7.70424	-3.1125	-1.63807	3.1125	down	5.61403e-08	1.86815e-06
114815	SORCS1	sortilin-related VPS10 domain containing receptor 1	4.67464	4.24708	4.10687	5.37237	3.97602	4.68115	3.86705	4.2632	4.37216	5.14838	4.62829	4.84973	4.7111	4.84111	4.29957	4.42123	4.50218	4.06282	4.24257	4.50464	4.80578	5.66937	4.589	7.11219	5.88048	7.77916	4.95905	4.70767	6.86984	5.96472	6.99632	4.75784	5.9092	5.13347	6.57453	7.06424	4.17071	7.92956	-2.59228	-1.37422	2.59228	down	6.05216e-05	0.000412543
7076	TIMP1	TIMP metallopeptidase inhibitor 1	8.42503	9.08087	10.0383	8.90479	7.86123	10.4016	7.89542	8.57645	8.86304	8.78323	9.33408	9.32084	9.77102	9.75222	10.2072	10.7975	10.5331	9.96729	10.6448	8.36866	7.51381	7.04483	8.94474	7.63046	8.55002	6.5669	7.04927	8.89811	8.32562	7.35897	7.66913	7.588	7.50196	8.06402	8.53354	8.17399	7.225	6.84502	3.13329	1.64768	3.13329	up	4.50427e-07	9.14272e-06
54886	PLPPR1	phospholipid phosphatase related 1	4.3916	4.85962	4.51653	6.33696	4.59906	3.64179	5.12465	3.81646	4.03091	4.05056	4.31509	4.90953	4.81064	4.17448	4.69698	3.91558	4.97059	4.02631	3.63374	5.85315	7.8859	7.9266	6.73018	8.5237	8.05567	8.26429	6.96403	6.07928	7.68306	6.93457	8.47673	7.20839	7.76968	6.90877	6.77482	7.29215	7.72258	9.34669	-8.17083	-3.03048	8.17083	down	2.57935e-11	6.77751e-09
51559	NT5DC3	5'-nucleotidase domain containing 3	8.86818	8.17238	10.2488	7.81509	8.51051	9.01568	8.06602	9.13025	8.94124	10.2479	9.76184	10.4273	10.3906	7.98484	10.2172	7.41319	9.30652	9.26098	9.12407	7.33557	6.88635	8.06133	8.11467	7.78801	7.84995	6.85788	7.59263	8.71883	7.92384	8.10497	7.63728	7.70396	7.66319	7.71301	8.0734	7.66499	6.35453	6.62259	2.80128	1.48609	2.80128	up	1.3551e-06	2.13406e-05
595	CCND1	cyclin D1	8.25705	9.92747	10.3358	6.7107	10.0658	10.2794	10.4106	9.4481	10.2302	10.6387	9.15639	8.75836	9.94427	8.48467	9.7456	6.79966	9.73334	9.61973	9.9119	7.88145	7.80803	7.27783	7.15756	8.08085	7.09591	7.77924	7.69212	7.9588	7.30273	7.34774	7.57002	8.28432	7.86142	7.62475	7.60602	7.91432	8.18446	8.00485	3.21663	1.68555	3.21663	up	4.80136e-07	9.56855e-06
813	CALU	calumenin	8.97046	8.91667	9.32453	10.0032	8.82324	10.0131	8.74209	8.75848	8.77166	8.98615	8.7099	8.79619	9.38356	9.83591	9.69373	9.55618	9.28459	10.7184	9.99279	8.7044	8.23025	8.36499	8.64161	8.13852	8.48879	7.40305	8.37904	8.85785	8.23642	8.11837	8.04512	8.22753	7.27534	8.33618	8.22541	8.09306	8.13911	7.74639	2.20135	1.13839	2.20135	up	3.90443e-07	8.20742e-06
56147	PCDHA1	protocadherin alpha 1	4.58464	6.89435	5.08499	5.65239	3.49941	4.60274	4.79513	4.28409	7.5052	5.43674	4.90739	4.9411	6.07593	6.33085	6.32124	4.74758	4.64256	3.29745	5.69166	6.15164	6.44207	5.47093	6.44991	5.9546	6.38859	6.33071	6.52613	6.55885	6.17332	5.94948	6.61088	6.57902	6.11891	6.79807	6.05683	6.75326	6.73067	6.30112	-2.15527	-1.10787	2.15527	down	8.56925e-05	0.000543981
51816	CECR1	cat eye syndrome chromosome region, candidate 1	6.55664	5.84436	6.33961	6.09492	6.8409	6.31624	5.05615	7.41622	6.85373	6.01574	7.62794	6.65273	6.2264	6.63775	6.28981	9.43788	7.48821	7.23782	6.07434	4.88724	4.96854	5.00837	5.46	4.95129	5.47921	4.78948	4.57597	5.69708	5.0136	5.06417	4.84675	5.6569	5.35436	5.74116	5.78594	5.25372	4.86047	4.84871	2.85584	1.51392	2.85584	up	9.50155e-08	2.76331e-06
7439	BEST1	bestrophin 1	6.75612	5.82852	5.90759	7.58968	6.14641	7.18102	5.70765	6.98216	6.27702	5.74391	7.24589	6.75563	5.9868	7.0045	7.81173	6.35742	7.926	6.79214	7.00664	5.42382	5.67035	5.34136	5.43318	5.15257	5.30853	5.20074	5.70541	5.73657	5.26012	5.7745	5.31342	5.46716	5.14277	5.41621	5.59211	5.16986	4.89264	4.87636	2.50114	1.32259	2.50114	up	7.22477e-08	2.25336e-06
10384	BTN3A3	butyrophilin, subfamily 3, member A3	8.0786	8.48623	8.67869	6.3497	9.41531	7.53222	7.67226	6.45377	8.71404	8.84401	9.48406	8.44862	7.92391	8.783	7.78791	9.56816	7.95386	8.74236	8.80317	7.62267	7.55685	7.2361	7.52686	6.65233	6.59189	6.82311	5.87329	7.2882	7.3662	7.49845	7.5245	7.65241	6.99899	7.39958	7.47151	6.81907	6.70459	6.9701	2.243	1.16543	2.243	up	3.73542e-06	4.68001e-05
165631	PARP15	poly(ADP-ribose) polymerase family member 15	6.79618	6.00935	5.5848	7.13644	6.47193	6.63466	4.76353	6.30215	6.04996	5.73447	8.18302	7.28784	6.29669	6.29451	6.02933	9.2983	6.18928	6.88444	6.09286	5.34628	4.80348	4.7139	5.9071	4.51469	5.34966	4.73216	4.57597	6.18176	6.25659	5.26545	4.66761	6.9698	4.97721	6.21597	5.58984	5.3604	4.58672	3.97518	2.40458	1.26579	2.40458	up	6.09762e-05	0.000414831
146225	CMTM2	CKLF-like MARVEL transmembrane domain containing 2	5.78735	5.09028	5.15423	6.04944	5.18379	5.59608	5.70586	4.93758	5.31326	5.33668	5.45524	6.23574	5.65436	5.22874	5.7385	5.55737	5.27351	5.86819	5.48421	5.50429	6.21285	7.12034	7.15641	7.39367	6.75912	6.9023	6.9675	6.85209	6.59588	7.38707	6.92191	7.61875	7.49475	6.91214	6.92554	7.0196	6.92189	7.31998	-2.7108	-1.43872	2.7108	down	5.66521e-10	7.29728e-08
26579	MYEOV	myeloma overexpressed	6.04831	5.92611	7.4791	6.43498	10.3721	9.26847	6.09381	8.68564	5.97157	7.26039	8.3959	7.89336	9.53336	6.23219	6.06378	6.84965	9.25097	8.13741	7.85235	6.14742	6.05441	6.21461	5.90893	6.20718	6.17235	5.98068	6.14826	6.28376	5.94342	6.72661	6.16267	5.94236	6.87217	6.00784	6.00367	5.86948	6.1997	6.09994	2.65873	1.41074	2.65873	up	0.000135497	0.00078509
105377751	LOC105377751	uncharacterized LOC105377751	5.63001	6.37942	5.08458	5.49307	8.80256	8.59708	7.41571	6.49248	7.44317	6.29124	6.89534	6.57007	6.34562	6.48904	6.51482	5.05703	6.23624	7.78061	7.41551	5.64782	5.10386	6.43558	4.77984	5.56852	5.15755	5.50162	5.68766	5.76321	5.43974	6.05801	6.49805	6.19404	6.15939	5.62491	5.79438	5.22948	5.09084	5.19598	2.07455	1.0528	2.07455	up	0.000704162	0.002952
10561	IFI44	interferon induced protein 44	8.66615	9.0885	9.47373	8.38262	8.92203	8.07128	9.27033	8.53943	9.61298	9.16548	9.25298	8.80746	8.1428	9.96471	8.82606	9.27137	8.80349	9.95261	9.35898	8.97205	7.02647	7.58636	8.75017	7.97289	8.21406	6.95736	7.90071	8.44784	7.55205	7.44593	8.17786	7.5768	7.41915	8.76756	8.01066	7.9831	8.24201	7.37581	2.16667	1.11548	2.16667	up	9.38613e-06	9.5817e-05
55076	TMEM45A	transmembrane protein 45A	7.55418	7.35153	7.47193	6.10595	7.54852	9.20302	6.92225	9.74097	8.40287	6.84219	8.9529	6.76231	6.99587	8.23166	7.19285	8.65616	8.18	10.9673	8.4054	6.76935	5.70271	5.43736	5.81172	5.3779	5.47258	5.21197	5.79031	5.47957	5.67241	5.31007	5.70932	5.46473	5.44069	5.60385	5.5514	5.75662	5.80937	5.262	5.13631	2.36073	5.13631	up	1.01423e-08	5.29375e-07
1409	CRYAA	crystallin alpha A	6.23343	5.05613	5.12815	5.25777	5.53697	5.80929	5.11514	5.2554	5.00785	5.45967	5.23585	6.0851	5.23353	5.68645	5.46593	5.3187	5.75014	5.24814	5.22615	6.05953	5.62336	7.76266	5.94728	8.43935	7.59038	8.69849	7.17253	7.24529	7.96483	7.5012	7.95382	7.03117	9.39543	5.95419	7.79083	6.68448	5.02262	9.2953	-3.72166	-1.89594	3.72166	down	4.25599e-07	8.75926e-06
2550	GABBR1	gamma-aminobutyric acid (GABA) B receptor, 1	6.32376	8.20446	6.85283	5.88384	7.94679	6.6595	6.37078	7.10506	8.5012	8.48113	8.9294	6.29827	9.3448	5.9739	7.13576	8.94667	7.61988	7.98235	7.08406	6.52358	5.67653	6.05446	6.38614	6.14044	6.96828	5.26761	5.07695	6.12662	6.30003	4.94482	5.5464	6.60272	5.98306	6.61071	5.92918	6.38755	5.62947	5.58053	2.76813	1.46891	2.76813	up	1.53056e-05	0.000139259
2624	GATA2	GATA binding protein 2	4.42361	4.91882	4.93711	4.04956	3.70575	3.7948	3.60289	3.56626	5.56977	4.73403	4.21463	3.97364	4.25091	6.11913	3.43206	3.92752	4.86154	3.68768	5.94612	7.27275	6.73058	6.99628	5.90268	6.67803	5.35268	4.97415	6.3581	6.00226	5.09993	7.51984	5.9574	7.19161	5.00761	7.40892	6.3065	7.38881	7.30692	5.91671	-3.95011	-1.98189	3.95011	down	4.67701e-07	9.37808e-06
[truncated: 1,029 more rows]
