# Supplementary material for: PFKFB4 is overexpressed in clear-cell renal cell carcinoma promoting pentose phosphate pathway that mediates Sunitinib resistance
Source: J Exp Clin Cancer Res. 2021 Sep 30;40:308. doi: 10.1186/s13046-021-02103-5 (PMC8482632; doi:10.1186/s13046-021-02103-5)
Supplement: Supplementary file 2 — Additional file 2: Suppl Table 2. [file 13046_2021_2103_MOESM2_ESM.xlsx]

## Sheet: Sheet1
description	KD	KD	KD	KD	NC	NC	NC	NC
3-Methyl-2-oxopentanoate	21686.1	22176	20345.1	13420.2	11009.5	7368.05	2881.6	6992.74
Acetylcarnitine	214331	186623	211299	225784	162444	175171	177878	156401
Adenine	5721.86	6702.75	6307.6	4537.54	3416.67	3360.19	2936.27	3974.49
Adenosine	2673.2	2570.82	2301.02	1677.58	92.6364	103.555	96.0937	98.2628
Allocystathionine	6737.7	5427.29	14462.3	4144.25	712.979	1206.49	793.369	1038.14
Cholic acid	14163.8	14370.9	13082.1	9284.69	2243.25	2593.23	2354.56	2310.9
cis-9-Palmitoleic acid	19955.7	24514.3	18066.3	20646.1	5306.56	3727.71	4078.4	3010.03
D-Aspartic acid	25296.1	39169.1	24127.3	19163.9	12148.5	11547	11519.2	16843.9
D-Biotin	14450.8	10782.6	14621.7	4489.17	10752.7	10569.4	7724.58	8247.18
D-Mannose	4011.69	5627.9	4675.53	4447.69	670.674	715.449	841.332	786.609
D-Mannose 1-phosphate	8510.21	8763.89	10159.1	14120.1	1836.33	1949.93	1961.26	1641.2
D-Proline	89052.8	81770.8	83367.4	60647	25814.1	28199.4	27087.5	26449.2
D-sedoheptulose-1,7- biphosphate	3772.46	3814.95	2411.34	6483.05	508.038	581.054	408.054	610.949
Deoxyribose- phosphate	2549.95	3932.27	2758.18	2086.2	670.534	1400.49	1005.77	1408.14
Dodecanoic acid	189368	229873	237475	172586	115259	110340	112193	108188
Dopamine	1129.61	4168.53	469.863	454.774	136631	151565	134243	144291
Folate	1784.2	1910.15	1622.98	1193.04	416.393	581.994	366.729	331.207
Fructose 1-phosphate	3752.17	3952.33	4612.92	3705.61	2936.84	766.7	1112.73	2052.86
Fructose-1,6- biphosphate	12363.8	9864.3	10218.7	6104.15	455.928	577.924	324.512	375.479
Glyceraldehyde 3-phosphate	27841.3	26548.8	24567.8	24715.7	76654.4	69834.8	69446	73052.4
Glycerophosphocholine	192202	127138	46118.3	161343	222028	220275	179204	177363
Glycocholic acid	19004.3	20104	19324.3	12701.4	2257.2	2725.62	2637.19	2510.82
Glycodeoxycholic acid	45190	45829	44044.7	29768.1	6512.62	6453.14	7010.31	7634.82
Guanosine diphosphate mannose	4527.58	3829.01	5071.36	3696.29	1507.25	1487.57	1303.28	1338.71
Gutathione	3289.57	3110.2	5150.91	3501.11	5791.02	5597.2	5347.15	6316.42
Indolelactic acid	3629.59	3627.01	3341.1	2181.51	3681.4	644.491	739.722	495.469
L-Alanine	136825	135203	137931	102456	31148.1	35123	35948.7	40882.5
L-Glutamate	50743.6	55688.2	55867.4	19215.1	1943.52	1419.1	1149.97	1287.53
L-Isoleucine	173179	215303	117859	118430	57632.3	52336.5	53310.9	49667.2
L-Palmitoylcarnitine	7604.29	4460.04	5726.06	7564.64	3817.43	4641.19	3141.19	3866.34
L-Proline	3762.78	1982.28	2253.57	2787.09	811.946	1170.95	906.814	1093.23
L-Pyroglutamic acid	9448.01	9304.17	9669.63	6652.98	1537.44	1494.66	1780.56	2020.5
L-Threonine	9609.49	10295	13747	10660.1	30.6949	140.856	186.675	626.728
L-Tryptophan	15859.4	20867.1	22143.4	15664	13768.2	7871.73	18809.7	7852.52
Myristic acid	6734.02	6162.51	5990.79	6513.15	4283.63	3983.94	3525.99	4003.09
N-Acetyl-L-aspartic acid	64575.8	99338.8	62993.5	50746.5	34827.4	25501.5	27300	37260.8
N-Acetylaspartylglutamate (NAAG)	273074	231835	283677	189605	63927.1	67526.5	56328	58138.8
Octulose-1,8- biphosphate	2879.07	2666.98	3079.37	5284.52	1093.17	945.414	323.98	1611.76
Pantothenate	200336	170192	175024	72518.6	122835	111480	97808.8	89407.9
Pantothenate	199214	217099	215263	90779.2	158993	159586	148990	148481
Phenylacetylglycine	4364.13	4171.3	4318	2426.94	24604.1	18596.2	18698.6	19732.9
Phosphocreatine	210097	198262	205873	138739	21417.6	22011.2	20055.8	24368.2
Pyridoxine	9957.78	11377.6	9306.32	6861.74	4060.45	6931.69	6642.56	6615.72
Ribose-5- phosphate	2382.35	5362.36	3688.92	3828.73	305.522	414.245	303.556	383.555
S-Adenosyl-L-homocysteine	70255.1	77433	61258.8	42601.2	25571.4	29645.2	29294.3	28442.5
S-Adenosylmethionine	7275.14	8154.01	6198.42	4208.71	19216.5	20100.7	20965.7	19995.6
S-Methyl-5'-thioadenosine	38051.5	41069.1	39025.1	30203.1	18672.1	17980.5	17070.7	17470.9
sn-Glycerol 3-phosphoethanolamine	34364.8	30336.1	27826.2	23024.1	54644.3	50406	46165.6	48771.2
Taurochenodeoxycholate	22755.8	23424.2	19608.5	14838.3	2605.17	3098.07	2914.59	3221.08
Taurocholate	8549.23	8851.56	7527.62	5978.85	1083.75	1055.1	991.59	987.103
Thiamine	4395.48	2645.79	3709.49	2717.35	54020.8	41285.5	39291	42096.9
trans-Aconitate	8574.8	8278.56	5182.39	6126.11	1242.44	610.428	568.413	643.514
UDP-N-acetylglucosamine	658018	575211	567840	616007	194488	189973	200280	191345
Uridine 5'-monophosphate (UMP)	37093.9	32933.1	45681.2	38562.8	10765.9	10280.8	8598.76	9191.03
Urocanic acid	10906	10286.2	12731.2	4263.26	6563.11	5029.68	5477.5	4936.05
xylulose 5-phosphate	30460	697538	648817	572367	39820.6	160877	22973.1	36404.1
