# Supplementary material for: PFKFB4 is overexpressed in clear-cell renal cell carcinoma promoting pentose phosphate pathway that mediates Sunitinib resistance
Source: J Exp Clin Cancer Res. 2021 Sep 30;40:308. doi: 10.1186/s13046-021-02103-5 (PMC8482632; doi:10.1186/s13046-021-02103-5)
Supplement: Supplementary file 3 — Additional file 3: Suppl Table 3. [file 13046_2021_2103_MOESM3_ESM.xlsx]

## Sheet: Sheet1
Sequence	Abundances OE1	Abundances OE2	Abundances OE3	Abundances OE4	Abundances NC1	Abundances NC2	Abundances NC3	Abundances NC4
TPHDILEDINASPEMR	153.5	145.6	146.9	130.3	54.8	55.5	57.3	56.1
EQSHAEISPPAESGQAVEECKEEGEEK	135.6	150.9	158.2	124.4	58.8	56.4	56.7	58.9
PPYNRAVLDPVV	144.9	145.7	149.5	129.1	55.2	60.2	58.8	56.7
RPSESDKEDELDKVK	141.5	139.3	142.4	140.3	60	58.5	61.4	56.7
RGSSSDEEGGPK	142.2	136	142.3	136	55.9	61.2	63.1	63.2
KNSLKEDHEETK	137.3	143.5	138.6	136.9	61.4	59	61	62.4
EGVTPWASFKK	136.4	134.7	138.7	125.6	66.6	68.6	63.6	65.7
HLSESSGKPLSTK	135	139	144.1	116.7	64.2	66.8	68.7	65.5
EGVTPWASFK	136.1	135.4	133.8	129.2	66.5	64.3	66.7	68
TLSDYNIQKESTLHLVLR	130	136.7	139	124.8	61	67.5	71.8	69.2
KTETQEK	139.5	128.3	126.9	132.4	61.6	65.3	71	74.9
GPKLDNPNMNIQ	132.3	132.7	134.8	124.4	69.3	68.7	69.1	68.8
RGSSSDEEGGPK	136.5	134.4	135.9	116.2	66.5	71.5	69.8	69.1
ASTSKSESSQK	137.8	135.1	134.9	114.6	61.7	66.3	80.3	69.4
LPSTSGSEGVPFR	128.7	131.9	130.9	127.2	70.8	71.1	69.8	69.6
KESKEETPEVTK	134.8	134.2	132.7	116.2	69.4	70.5	71.7	70.7
GLAEVQQDGEAEEGATSDGEK	129.2	128.1	137.7	120.5	72.3	72.5	68.7	71
VQGSPLKK	136.9	130	128.9	119.1	70.6	70.3	73.3	70.9
RLSSLRASTSK	129.4	129.1	130.2	126	72.9	70.8	69.4	72.3
RGSSSDEEGGPK	128.8	128.4	128.9	126.2	70.9	81.3	65.9	69.8
HGSLSSR	128.1	127.3	133.8	121.6	64.7	67.2	73	84.4
DLSLEEIQKK	134.6	129.3	125.7	117.3	72.5	72.1	77.3	71.3
LSSLRASTSK	131.8	128.8	124.4	118.7	71.9	73.4	76.5	74.5
DLSLEEIQK	130.6	128.6	125	119	71.3	73.9	76.6	75
NSDLLTSPDVGLLK	129.5	128.2	127.9	117.6	74.6	75.3	73.8	73.3
TLSMIEEEIR	126	128	129.1	118.7	74.6	73.8	74.2	75.7
ASGYQSSQKK	135.3	131.2	126.9	108.2	70.3	75.9	77	75.1
TVSEWLESIK	122.1	123.9	132.5	122.6	84	72.8	73.4	68.6
VQMPSFK	129	125.8	125.2	120.3	71.8	73	76.1	78.8
SLTGCWSAGTISK	129	126.6	126	117.8	74.2	74.9	75.6	75.9
VVGQTTPESFEK	125.5	124.6	125.8	122.2	76.1	76.2	74.4	75.3
EKGTWVQLK	128.1	123.5	126.4	119.9	71.3	74.5	76.9	79.2
ASTSKSESSQK	136.5	126.5	121.2	113	74.3	68.3	80.7	79.4
MPEMSIK	128.1	121.7	121.6	125.6	72.3	71.4	78.5	80.7
LSGPSLK	132.8	126	124	113.7	70.8	75.7	75.1	81.9
VLSKPPEGVVSEVEMLSSQER	122.6	124.5	130.6	118.7	77.2	78.6	76.1	71.6
REQSHAEISPPAESGQAVEECKEEGEEK	108.1	137.2	134.8	116.3	74.8	77	83.9	67.9
LFSADPFDLEAQAK	124.6	127.4	124.2	119.7	77.4	77.3	76.2	73.3
APSVATVGSICDLNLK	119.5	121.9	122.7	131.2	75.7	75	76.1	77.9
RLSLSQSITDDDLEAIANDSEEEIIKPR	118.1	114.6	131.2	130.3	81.9	68	77.8	78.1
LPAKLSISK	124.7	127	127.6	114.9	73.1	76	79	77.7
KDEGEGAAGAGDHKDPSLGAGEAASK	126	122.6	130.6	114.3	80.1	77.2	76.1	73
VFQTEAELQEVISDLQSK	124.4	126.1	127.9	115.1	78.3	78.5	77.1	72.6
ETPHSPGVEDAPIAK	148	117.6	125.2	102.4	77.3	79.4	78.7	71.4
TQLASWSDPTEETGPVAGILDTETLEK	124.7	124.8	133.3	109.4	80.8	78.9	74.4	73.7
VTKNEEPSEEEIDAPKPK	125.2	120	129.2	117.7	73.9	79.1	82	72.8
SRTASGSSVTSLDGTR	122.2	121	127.2	120.4	73.7	75.9	83.8	75.8
LSAEYEK	127.7	119.1	122.8	120.1	79.3	72.2	76.8	82
LQMPSFK	125.1	124.6	123.3	115.7	74.2	77.1	79.7	80.3
SRSFTLDDESLK	127.3	122.9	120.1	116.4	76.1	78	78	81.2
KISENSYSLDDLEIGPGQLSSSTFDSEK	122.5	121.2	125.4	117.6	81	80.8	75.5	76.1
KQPPVSPGTALVGSQKEPSEVPTPK	125.3	119.3	133.5	108.4	79.9	81.5	76.8	75.4
SKSDNQISDR	128.9	121.4	119.3	116.4	75.8	73.5	80.5	84.2
AALLKASPK	122.4	120.1	118.9	124.2	69.2	78.5	85.6	81.1
ALMIAASVLGLPAILLLLTVLPCIRMGQEPGVAK	124.9	123.6	129	107.6	72.5	85.7	82.4	74.3
NNMTASMFDLSMKDK	125.5	126.2	120.6	111.6	71.8	84.1	87.1	73.2
RPSESDKEDELDK	122.3	119.4	120.2	121.8	80	76	74.7	85.5
AKSLSAMDVEK	123.7	120.3	122.6	116.9	75.3	79	78	84.3
EVSKPVGGAEGVEVPRSPVLLCK	123.2	120.2	125.6	114.5	80.5	80.9	77.9	77.3
SGPKPFSAPKPQTSPSPK	123.7	125.4	127	106.3	63.1	84	91.6	78.7
EYFTFPASKSQDR	128.2	117.2	117.7	118.1	80.8	79.9	79.7	78.5
FKIDSNISPK	122.6	133.3	111.2	112.8	74.9	80.6	82.8	81.9
LASPELER	122	123.8	115.6	118	77.2	79.7	82.5	81.1
LSSLRASTSKSESSQK	116.1	127.5	120.1	115.1	80.7	80.3	81.8	78.3
FSMPSLKGEGPEFDVNLSK	118.6	121.7	122.4	115.1	82.6	80.9	81.6	77.1
KDSLSVNEFK	120.8	121	119.2	116.7	78.9	78.9	81.2	83.2
RSSTSSEPTPTVK	117.4	118.1	119.7	121.1	81.7	71.3	79.7	90.9
KQSLGELIGTLNAAK	125	119.8	122.9	108.4	80.4	81.2	81.4	80.8
DYTGCSTSESLSPVK	118.3	110.2	121.8	125.7	74.1	78.4	88.3	83.2
SSQPLASK	122.7	118.3	121.3	113.6	79.2	78	80.7	86.3
RAASAATAAPTATPAAQESGTIPK	124.1	123.1	113.7	114.1	74.6	83.4	91.7	75.3
EVRSPTKAPHLQLIEGK	125.2	122.6	121.6	104.9	76.4	85.4	86.7	77.4
SWSLATFR	120.5	120.3	115.4	117.7	80.2	80.1	84.8	81.1
NGPLPIPSEGSGFTK	120.7	118.8	114.6	119.5	81.2	81.8	82.9	80.4
SRTASGSSVTSLDGTR	114	116.9	125.6	116.9	83.4	80	87.3	75.8
QSLGELIGTLNAAK	119.2	119.7	117	117.5	82.4	83.5	81.6	79.1
ILRLSTFEK	121.1	115.1	119.6	116.9	77.8	79.9	85	84.5
RLSSLRASTSK	117.1	123.9	118.4	112.6	75.4	84.3	83.6	84.8
SATYSVGMQK	119.6	118.1	116.8	117.1	80.3	82.6	82.5	83
ISKFTSDNK	120.5	117.8	116.2	116.1	83.2	81.8	78.1	86.3
RLSLSQSITDDDLEAIANDSEEEIIKPR	115.7	116.9	123.1	114.7	77.7	89.7	82.6	79.5
RHSEVETDSKK	118.5	123.8	122	106.1	78.3	86.8	82.2	82.5
RAPSVANVGSHCDLSLK	121.5	118.8	119.1	110.3	81	83.6	83.9	81.8
KSSSYSSSSTTVK	122.8	122.3	123.6	100.9	81.4	85.1	82.6	81.3
MGAPESGLAEYLFDKHTLGDSDNES	120.5	120.6	121.7	106.8	77.5	91.5	88.6	72.8
LQLSDEESVFEEALMSPDTR	112.2	120	123.4	113.9	89.7	87.9	76.6	76.4
NSIQFTDGYEVK	117.4	117.2	120.6	114.1	83	79	89.2	79.5
LTPVSPESSSTEEK	118	119.3	115.7	116	82.7	81.9	82.7	83.7
ISMSEVDLNVAAPK	120.4	119.1	118.7	110.3	81.8	84.3	83.9	81.6
VRVDSTAK	123.8	116.2	120.1	108	80.8	82.7	85.5	82.9
KPSSAAYQK	123.1	117.7	118.8	108.4	79.9	82	82.6	87.5
KTETQEKNPLPSK	118.5	120	111.6	117.7	78.6	79	86.9	87.7
ESSETPDQFMTADETR	124.6	116.5	124.8	101.9	87.4	86.3	80	78.5
KLSPTEPK	121.8	117.8	117.4	110.8	79.7	83.4	84.6	84.6
VSMPDVELNLKSPK	122.2	119.5	120.7	105.1	80.1	85.5	83.6	83.3
MPSFGVSAPGK	120.1	117.6	120.9	108.8	80.2	81.7	85.3	85.3
ILGSASPEEEQEKPILDRPTR	118.9	119.8	118.9	109.8	84.7	84.7	79.9	83.4
KLGDVSPTQIDVSQFGSFKEDTK	113	127.5	112.9	113.9	74.7	88.4	92.5	77.2
KISGTTALQEALK	122.1	118.5	116.4	109.7	84.2	81.4	84.1	83.6
AESSQTCHSEQGDKK	119.5	108	122.7	116.5	76.7	98.4	84.6	73.6
RSSLGEK	123.2	116.1	113.3	114.1	79.4	78.5	81.1	94.4
LGFSSPYEGVLNKSPK	117.8	117.1	118.1	113.1	79.4	88.1	84.9	81.5
SVDFDSLTVR	121.5	118.3	118.1	108.2	84.4	83	81.9	84.7
GGFFSSFMK	118.5	117.2	115.1	115.2	82.4	82.7	83.7	85.2
NNLSASMFDLSMK	121.2	118.4	120.6	105.6	80.4	83.4	86	84.4
QPSWDPSPVSSTVPAPSPLSAAAVSPSK	117.9	117.6	122	108.2	89	82.5	80.1	82.8
STVLTPMFVETQASQGTLQTR	118.8	117.9	117.7	111.2	84	81.7	82.6	86.1
TLSDESLCSGR	119.4	120.3	117.7	108.1	83	84.7	84.1	82.7
QMGLQPYPEILVVSRSPSLNLLQNK	118.6	118.9	116.8	111	84.4	86.9	85.5	77.8
LVIGSLPAHLSPHMFGGFK	116	121.1	106.2	122	88.6	81.8	81.6	82.8
KASDVHEVR	121.3	113.8	116.8	113	79.5	81	87	87.5
TQTPPVSPAPQPTEERLPSSPVYEDAASFK	101.7	109.2	119.2	134.4	87.5	86.3	89.1	72.5
TYSMICLAIDDDDKTDK	118.8	118.1	118.9	108.4	84.7	83.9	83.7	83.6
LPSTSGSEGVPFR	114.1	118	111.3	120.6	86.4	81.5	85.9	82.1
SFTLDDESLK	118.5	113.2	119.7	112.6	86.8	85	83.2	81
ATSTATSGFAGAIGQK	120.7	119.2	111.5	112.5	79.5	81.9	88.8	85.9
RGFEGSCSQKESEEGNPVR	121	116.6	120.4	105.7	80.7	86.5	89.8	79.4
APSVANVGSHCDLSLK	120.2	119.5	118.1	105.7	84.8	85.6	85.7	80.4
TPLSQSMSVLPTSKPEK	117.5	115.2	121.3	109.6	81.8	84.7	85.3	84.8
NLALSRESLVV	118.2	115.4	122.8	107	75.8	85.8	88.9	86
QAFSMYEPGSALKPFGGPPGDELTTR	116	120	111.5	115.9	88.3	85.3	84.5	78.4
KGAGDGSDEEVDGKADGAEAKPAE	115.7	121.4	123.5	102.6	84.7	91	85	76.1
SQSIVSSVFSEAWK	117.8	117.7	120.7	106.3	81.9	83.7	84.3	87.5
TVSDSIKK	114.8	116.6	117.2	113.9	80.4	87.2	82.5	87.5
QIANSQDGYVWQVTDMNR	114.8	117	120	110.6	83.4	91.4	86.3	76.5
RMSDEFVDSFKK	121	118	116.5	106.6	78.5	88.1	90.3	81
AHLPLGQSNSCGSVLPPSLAAMAK	113.4	125.3	117.6	105.6	84	90.7	81.4	81.9
EIKCSPSESPLMEK	119.9	113.6	118.8	109.7	83.1	85.2	87	82.8
TSSFAEPGGGGGGGGGGPGGSASGPGGTGGGK	118.3	115.5	117.9	110	81.6	86.7	85.7	84.4
AAESPDQKDTDGGPKEEESPV	115.4	118.7	126	101.3	99.5	83.8	77.8	77.6
RFSDFLGLYEK	116.9	117.6	112.7	114	84.5	84.8	83.7	85.9
ISAPNVDFNLEGPK	119.1	118.6	115.1	107.8	81.9	86.4	86.8	84.3
KAASEELLEK	115.1	112.7	118.8	113.3	90	81.8	85.1	83.3
ASDPGLPAEEPKEK	118.9	117.1	118.9	105	83.2	86.9	94	76.1
MGAPESGLAEYLFDKHTLGDSDNES	114.8	123	117.8	104.2	80.5	85.2	89.9	84.6
DKDDQEWESPSPPKPTVFISGVIAR	113.3	115.3	120.2	110.9	84.5	88.7	83.4	83.6
SGSAAQAEGLCK	115.4	113.9	104.8	125.3	84.8	78.4	85	92.2
VKPPPSPTTEGPSLQPDLAPEEAAGTQRPK	114.2	114.9	119.8	110.3	87.7	84.7	85.7	82.7
IHRASDPGLPAEEPKEK	117	111.1	106.8	124.3	89	83.1	86.7	82
TLQRLSSGFDDIDLPSAVK	116.7	117	115.7	109.7	83.1	89.9	88.2	79.7
VSMPDVELNLKSPK	115.1	115.5	112.8	115.3	81.5	85.4	86.9	87.4
HASSANQYK	116	117.5	123.5	101.7	81.7	88.4	90.4	80.8
RQSMAFSILNTPK	114.4	117.3	112.8	114.2	83	82.3	88.1	88
AITGASLADIMAK	114.7	116.7	113.7	113.4	84.8	84.9	86.6	85.1
AASSLNLSNGETESVK	113.2	112.9	112.3	120.1	87.4	83.4	82.9	87.7
RWSAEVTSSTYSDEDRPPK	102.3	108.4	127	120.6	92.1	81.3	89.7	78.6
GPAFNMASPESDFGINLK	119.3	115.4	118.2	105.4	84.5	88.1	85.2	83.9
LTASEQAHPQEPAESAHEPRLSAEYEK	108.9	120.3	127.1	102	87.8	85.1	82	86.9
TYVDPHTYEDPNQAVLK	113.2	116.7	117.9	110.4	83.4	87.3	86.5	84.6
KHSMLFIEASAK	114.3	109.9	105.5	128.4	85.8	83.6	84.2	88.4
GRPSLYVQR	118.7	114.6	112	112.6	83.1	81.7	82.8	94.5
ITSPLMEPSSIEK	115.9	118.4	117.5	106.1	84.3	88.1	85.8	83.9
GSSLSGTDDGAQEVVKDILEDVVTSAIK	111.7	120.9	120.2	104.9	86.9	90.9	86.6	77.9
EEKDKDDQEWESPSPPKPTVFISGVIAR	114.1	117.6	117.4	108.6	84.2	89.7	85.2	83.3
LGSVEAPK	113.3	114	105.3	125	83.8	80.6	88.9	89.1
RLASTSDIEEKENR	113.2	119.6	111	113.6	79.5	85.7	96.1	81.2
GNFSPLELDNVLLK	114.9	115.2	118	109.3	92.4	82.5	82.1	85.6
SQSSDLLER	113.8	117.6	115.1	110.8	84.2	87.7	80.7	90
LEASYSDSPPGEEDLLVHVAEGSK	108.7	115.6	118.5	114.5	90	86.5	83.8	82.4
SESMPVQLNK	116.7	112.3	112.8	115.4	84.7	84.7	84.8	88.6
IRPVSLPVDR	112.1	111.2	109.1	124.8	84.4	80.7	86.4	91.3
KASPEAASTPRDPIDVDLPEEAER	111.3	115.2	120.1	110.4	77.9	94.9	91.9	78.3
EDLSKSPK	118.3	112.3	113.2	113.2	76.3	92.1	91.5	83.2
QKSDAEEDGGTVSQEEEDRKPK	121.9	117.8	117.3	100	86.7	94.5	87.5	74.4
QVLQSTQSPR	116.8	114.9	113.3	111.9	87	84.5	84.7	86.9
RLSSFVTK	117.1	108	115.3	116.4	79.8	88	90	85.4
EMEKSFDEQNVPK	114.9	117.3	119.2	105.4	83.4	86	85.7	88.1
MGPSGGEGMEPERRDSQDGSSYR	108.1	112.9	107.4	128.3	84	89	84.9	85.4
DSAPSTPTSPTEFLTPGLR	111.9	117.4	114.6	112.6	86.4	84.6	86.5	86
VMLTTAGGTKGTVIK	116.8	112.1	112.1	115.4	82.3	86.6	88.8	85.8
EVSPAPAVAGQSK	112.4	114.2	114.9	114.7	85.4	84.2	87	87.3
TGSNAAQYK	120.8	114.8	116.7	103.7	84.1	86.7	85	88.2
RHSEVETDSK	117.6	115.3	113.7	109.4	83	84.1	91.5	85.5
KPSGLNGEASKSQEMVHLVNK	116.2	120.7	119.8	99.2	89.8	97.6	86	70.7
SPGAPGPLTLK	120.1	116.4	112.6	106.7	85.3	83.6	90.9	84.3
TVSTSSQPEENVDR	118.1	113.6	114.8	109.2	82.3	83.3	87.8	90.9
HNSISEAK	121.9	120.1	113	100.4	84.2	90.7	87.6	82.1
AAGISLIVPGKSPTR	120.3	109.9	115.3	109.8	84.1	86.3	84.4	90
ADIKSPSLDVTVPEAELNLETPEISVGGK	109.3	118.2	118.2	109.4	94.9	88.8	81.4	79.8
TTNSSLEEIMDK	112.4	117.8	117.5	107.3	86.1	86.9	87.5	84.6
KISTEDINK	127.2	110	112	105.6	87.6	83.1	83.5	90.9
NLKTLQK	118.7	110.7	111.8	113.6	86.2	82.3	88.6	88.1
VIYDFIEK	116.5	116.5	114.1	107.6	87.9	87.6	84.7	85.2
RASFAEK	119.8	116.5	115.7	102.7	82.8	86.9	85.4	90.3
SPSIVASNQGR	115.6	116	114.3	108.7	84.9	85.4	87.6	87.5
IPEISIQDMTAQVTSPSGK	109.2	111.8	110.6	123	82.2	84.6	87.5	91.2
LSSTDDGYIDLQFK	113.7	114.2	115	111.5	85.2	86.8	87.1	86.4
LSTGTTVEDVQK	114.6	112.4	109.9	117.3	84.7	87.4	87.9	85.8
KLSSAMSAAK	116.3	115.9	114.6	107.3	90.4	83.4	87.8	84.4
DRSLLPSDDELK	116.3	110.8	113.1	113.8	89.4	86.9	89	80.7
SRPLATGPSSQSHQEK	110.2	127	115.1	101.7	88.8	85.8	89.9	81.5
GSSSASIVK	119.1	114.2	112.9	107.7	84.3	86.6	86.9	88.3
SSLGDMFSPIRDDAVVNK	115.2	112.1	115.3	111.2	88.6	89.2	85.8	82.6
SFSEGGER	106.4	109.3	103	135	82.4	81.1	86.5	96.3
NIIHGSDSVK	116.2	114.4	107.2	115.9	85	88.6	85.6	87.3
RKPSVPDSASPADDSFVDPGER	110.8	114	115.4	113.3	84.9	86	82.9	92.7
MNSLTFK	118.9	113.1	113.5	107.9	85	85.4	87.4	88.7
SPFSVAVSPSLDLSK	108.5	113.2	106.9	124.7	84.9	84.9	88	88.9
RTPSVGK	120	110.6	122.1	100.5	86.4	85	90.5	85
KASDSELER	104.5	116	106.2	126.3	82.2	88.6	84.8	91.3
SDAGLESDTAMK	112.5	116.8	112.9	110.8	82.9	86.8	85	92.3
HFSQSEETGNEVFGALNEEQPLPR	117	119.2	111.2	105.6	87.9	88.3	83.4	87.5
SMSAAFCSLLAPER	112.5	114.7	113	112.7	90.7	90.2	85.2	81.1
IMSQSQVSK	114.5	112.9	111.4	113.9	85.4	88.3	86	87.6
HLSQEDNDLNK	117.2	111.6	113.5	110.4	86.4	86.4	86.7	87.8
RLSQSDEDVIR	109.6	120.3	110.1	112.6	93.8	79.8	78.2	95.6
SWTFGMFSDSESTGGSSESR	99.6	118.4	115.9	118.5	83.4	84.5	96.5	83.2
RLASTSDIEEK	116.4	113.5	116.6	105.9	86.7	84.8	86.5	89.7
KQELDLNSSMR	112.8	105.9	105.2	128.4	90.9	80	85.4	91.4
GQKSPGALETPSAAGSQGNTASQGK	110.9	114.3	114.8	112.2	92.4	87.1	79.1	89.2
AQLEPVASPAK	115.7	113.7	111.6	111.2	83.7	86.7	87.7	89.8
AKGPSESSK	115.4	116.7	119.4	100.6	79.6	89.6	93.3	85.4
NEEPSEEEIDAPKPK	110.8	118.4	116.3	106.5	91.7	87.6	85.4	83.3
SAESPQDAADLFTDLENAFQGK	110.7	116.1	115.2	109.9	92	91.1	81.6	83.5
IHRASDPGLPAEEPK	110.9	110.7	108	122.1	84.1	88.9	86.3	89
QETVDCLKK	118.9	112.3	109.3	111.2	81.9	87.1	91.2	88.2
SATDADVVNSGWLVVGK	112.9	108.8	116.9	113	83.9	85.5	91.7	87.3
VPVLISPTLK	116.8	113.9	114.3	106.5	86.6	88.9	84.9	88.1
TVSPPIRK	118.1	114	110.9	108.4	78.9	87.6	91.8	90.3
GQGGAYAFLKFQNLDMAHRAK	112.4	115.3	120.3	103.3	86	92	92.5	78.1
NQKPSQVNGAPGSPTEPAGQK	117	112.9	110.1	111.2	87.4	90.8	86.1	84.4
SASQSSLDKLDQELKEQQK	111.2	112.3	120.8	106.9	81.1	96	95.4	76.4
SPTKAPHLQLIEGK	118.8	115.6	115.1	101.3	83.7	90	88.7	86.8
SSSFGSVSTSSNSSK	120.9	126.4	112.3	91.2	88.4	84.1	87.8	88.9
IADLQSPLFRGPDDDPAALFEMAK	114.8	120.1	111.9	103.8	86.6	88	90.3	84.6
SVSTTNIAGHFNDESPLGLR	116.3	114.5	116.2	103.5	83.6	89.6	91.6	84.7
EQNSALPTSSQDEELMEVVEK	110.6	113.8	116.1	109.6	97	90.5	82.3	80
KLEKEEEEGISQESSEEEQ	106.1	115.4	126.9	101.7	95	85.9	83.2	85.9
GFEGSCSQKESEEGNPVR	113.9	112.9	113.6	109.5	95	86.4	81.9	86.8
STSGEGFQFGK	112.2	110.6	109	117.9	87	83.4	83.6	96.2
SRLTPVSPESSSTEEK	111.6	111.4	115.2	111.6	89.1	88.3	86.2	86.7
DRPLSVHLNLGQK	117.5	107.7	99.3	124.8	81.7	85.6	89.3	94.1
AGGLDWPEATEVSPSR	112.2	111.5	111.3	114.2	87.7	88.5	88	86.6
SASAGPAGESKPK	111.4	110	117.5	110.3	89.8	81.8	93	86.2
KLSLPTDLKPDLDVK	118.9	114.3	113.4	102.3	84.9	88.5	87.2	90.5
KYDLESASAILPSSAIEDPDLGSLGK	112.6	117.4	112.3	106.4	95.9	87.6	81.8	85.9
SSPVKVGEK	107.7	117.5	114.3	109.3	84.5	88.3	92.9	85.6
NTETSKSPEKDVPMVEK	118	113.4	119.3	97.8	87.9	91.8	87.8	84
QAHDLSPAAESSSTFSFSGR	110.7	103.8	116.7	117.2	85.5	80.2	91.9	93.9
ELTNRHSLPFSLPSQMEPRPDVPR	109	113.1	115.1	111.3	92.6	91.4	89	78.6
VQRPSLK	113.9	115	115.9	103.6	83.4	90.2	89.8	88.2
TLQRLSSGFDDIDLPSAVK	109.4	116.7	110.5	111.8	86.1	90.1	82.5	92.9
VLSPLRSPPLIGSESAYESFLSADDK	111.5	116.7	117.3	102.8	93.7	93.4	85.3	79.4
LVSPGSANETSSILVESVTR	109.8	109.4	115.2	113.8	89.2	86.4	90.6	85.6
GGETPGSEQWK	116.6	115.3	112	104.2	85.4	87.7	88.7	90
IPGGNIYISPLKSPYK	113.6	113.9	112.5	108.1	77.6	91.8	94	88.6
AYTHQVVTR	110.7	114.5	116.6	106.2	82.3	85.6	90	94.1
KPSDEEFASR	110.7	115.1	112.1	110.1	83.3	86	92.3	90.5
KNQSSEDILR	116.3	108.7	115.3	107.5	82.3	88.1	90.1	91.6
RSPTVEPSTLPR	111	113.3	110.4	113.2	84.8	84	92.9	90.6
ASEKPVSPK	114.8	112.7	110.1	110.2	83.3	87.2	89.7	92.1
LASTSDIEEKENR	111.4	115.1	111.5	109.8	87.5	91	92.7	81.1
KGSVVNVNPTNTRPQSDTPEIR	106.4	113.6	110.7	117.1	90.6	92	83.6	86.2
AKSVDEIAK	116.5	114.9	108.2	108	84.4	86.7	90	91.2
KSTAALEEDAQILK	110.3	112.7	111.5	113	89.3	88.6	88	86.4
VTPDIEESLLEPENEK	111.3	109	111.6	115.7	89.4	88.8	87.2	87
IGDFGLATDHLAFSADSK	112.3	110.8	116.7	107.6	92.3	81.5	87.3	91.3
KPVVSTISK	114.1	112.4	108.8	112.1	88.1	86.6	87.3	90.5
RHSVTLPSSK	113.9	114.1	119	100.4	86	88.5	89.3	88.7
VASLLGK	112.8	110.8	111.4	112.3	84.9	88.7	91.9	87
LQLSVTEVGTEK	109.2	113.2	107.4	117.5	89	85.1	93	85.5
NSGSQEEDGKPK	113.1	112.9	110.1	111.1	85.9	84	92.9	89.8
RSYSLSELSVLQAK	106.8	104.4	109.3	126.7	82.9	85.5	91.6	92.8
HSDSKEDDGQEIA	111.2	114	109.6	112.3	85.4	86.4	91.1	89.9
MAGNEALSPTSPFR	110.9	111	112.6	112.6	87.6	86.2	88.5	90.5
KQITMEELVR	114.8	116.4	112.7	103.2	88	90.6	88.4	85.8
SSSVGSSSSYPISPAVSR	110.7	111.9	111.7	112.7	86.4	86.6	90.3	89.6
KKEPAITSQNSPEAR	113.4	116.7	114.4	102.5	85.7	89.9	90.5	86.9
NLESIDPQFTIRR	109.5	110.1	103.4	124	90	87.8	87.2	88
KSPSDTEGLVK	113.4	113.4	117.7	102.5	87.6	90.1	91.3	84.1
ASTPDWVSEGPQPGLR	111.2	111.6	108.5	115.5	89.5	86	89.4	88.3
RTSFSTSDVSK	115.1	112.3	115.4	103.9	84.7	88.1	91.1	89.4
VQMPSLK	110.1	108.8	107.8	120	86.5	82.6	91.9	92.3
DKSPSSLLEDAK	111.8	116.2	113.2	105.4	87.5	88.5	87.9	89.4
LNSPPSSIYK	114	111.2	106	115.5	87.6	87.1	89.6	89.1
SESELIDELSEDFDRSECK	110.7	109.8	116.7	109.5	92	91.1	85.4	84.9
FGSADNIPNLKDSLEEGQVDDAGK	106.4	111	118.5	110.8	98.5	79.7	88.1	87.1
TTTPGPSLSQGVSVDEK	116.9	115.5	108.2	106	88.1	88.6	85.5	91.3
TQVLSPDSLFTAK	114.2	107.2	114.7	110.5	87.1	88.6	86.4	91.4
LSSGFDDIDLPSAVK	112.6	114.1	113.3	106.4	91.1	88.7	87.3	86.4
RFSDGAASIQAFK	111.8	108.5	109.6	116.5	81.9	88.6	88.3	94.8
GVGSPEPGPTAPYLGR	110.7	112.7	111.5	111.5	88.4	90.3	88.8	86.1
STSMDSGSSESPASLK	112	112.2	111.5	110.6	94.9	100.3	81.3	77.2
VSFSSTK	119	113.4	110	103.8	86.9	89	89.3	88.5
VATTPGSPSLGR	113.3	109	110.5	113.4	85.4	90.2	88.2	90.1
NNMTASMFDLSMK	115.9	113.7	114.7	101.8	85.7	89.1	89	90.1
HAGVQTSRPISR	109.5	108.5	109.4	118.7	79.5	90.6	91.1	92.7
GAGDGSDEEVDGKADGAEAKPAE	109.9	113.6	117.7	104.8	90	91.4	87.8	84.8
RNSLGGDVLFVGK	101.9	107.6	101.6	134.7	84.7	88	91.5	89.9
MESMNRPYTSLVPPLSPQPK	111.9	112.1	113.9	108	87.9	89.5	87.6	89.2
SGTSSPQSPVFR	114.5	112.8	113.9	104.6	88.9	88.4	87.7	89.3
KLTLQSAK	115.1	115.5	111.3	103.9	86.8	87.1	90.2	90.2
EVNSQEEEEEELLRK	109.3	111	106.7	118.7	89	86.6	87.8	90.9
VMLGETNPADSKPGTIR	113.2	108.9	109.3	114.1	86.5	88	89.1	90.9
KLPSDSGDLEALEGK	108.9	112.7	108.9	115	89.4	89.1	86	90
LGAGEGGEASVSPEKTSTTSK	115.4	113.5	111.9	104.8	90.8	91.5	90.8	81.5
TEAQDLCRASPEPPGPESSSR	108.1	107.1	121.1	108.9	89	96.6	84.5	84.7
RRHSEVETDSK	116.9	105.5	116.8	106	83.8	85.4	93.2	92.5
AAALSLSTLASPK	110.2	113.2	109.6	112.2	88.1	87.3	90.7	88.9
TTPTQPSEQK	118.5	110	110.9	105.6	86.3	90.9	90	87.7
GFSFVATGLMEDDGKPR	112.6	110.5	113.6	108.2	86.4	85.8	91.4	91.4
SLTNSHLEK	115	109.5	111.2	109	91.5	84.1	87.6	92.1
RRGSSGSVDETLFALPAASEPVIR	99.8	105	104	135.9	92.6	87.7	85.3	89.7
NLALSRESLVV	112.5	107.9	112.2	112	90.8	85.9	89.1	89.6
TIPVKSPNLSEIK	113.9	108.4	112.5	109.7	84.7	88.3	87	95.4
KQSFDDNDSEELEDKDSK	110.1	111.7	114.9	107.8	88.1	88.5	87.3	91.6
LLDLSDSTSVASFPSADETDGNLPESR	106.4	119.9	110.6	107.6	92.6	94.4	82.4	86.1
ITSEAEDLVANFFPK	114.2	114.4	113.8	102	89.9	91.5	88.9	85.2
SEPSLEPESFRSPTFGK	113.3	112.2	111	107.9	88.3	89.9	87.7	89.7
KVSSAEGAAKEEPK	116.2	115.2	112.9	100	86.1	93	95.3	81.3
EGLYLSDTLPR	109.2	106.2	112	116.8	89.4	85.6	90.5	90.4
AAPEASSPPASPLQHLLPGK	111.5	112.4	113.3	106.9	91.2	90	88.5	86.2
QPPVSPGTALVGSQKEPSEVPTPK	110.1	109.2	106.2	118.6	94.8	89.7	84	87.4
TPESFLGPNAALVDLDSLVSRPGPTPPGAK	106.9	117.3	117.1	102.8	87.8	94	90.5	83.6
MLSQDAPTVK	110.2	111.9	112.1	109.8	87.1	91.3	89.8	87.8
ATSNVFAMFDQSQIQEFK	112.1	114.4	113.3	104	88.6	89.7	89.1	88.6
ITSPLMEPSSIEK	108.7	110.4	109.3	115.4	88.6	88.4	90	89.1
VSPKSPPTDQK	112.4	109.5	109.5	112.5	86.9	87.4	88.5	93.4
ISMSEVDLNVAAPK	114.6	111.3	110	107.8	89.1	87.4	89.6	90
SMSYSSQK	115	109.5	110.6	108.7	85.4	86	93.8	91
SGGLQTPECLSREGSPIPHDPEFGSK	109.9	115.5	117.7	100.6	90.8	94.7	88.4	82.3
KVIYSQPSAR	112.4	115.5	108.5	107.4	86.3	86.5	92.8	90.7
VLLSPSIPSVGQDQTLSPGSK	112.1	111.1	111.8	108.6	87.5	90.2	91.1	87.5
VSVGAPDLSLEASEGSIKLPK	107.6	105	134.2	96.8	91.8	92.4	88.8	83.3
ASSLNENVDHSALLK	106.2	108.2	111.8	117.4	91.1	86.3	89.3	89.8
SVPNTPLRPNQQSVVNSSFSELFVK	109.1	111.5	121.9	100.8	85.1	96.2	95.4	80
SAVRPASLNLNR	116.8	119.3	111.6	95.6	80.3	93.5	95.8	87.1
VIYSQPSAR	112.3	110.8	108.9	111.2	80.9	90.1	94.2	91.5
SQSTTFNPDDMSEPEFK	109.7	115.5	111.7	106.3	95.2	87.7	86.1	87.7
TLSSSAQEDIIR	119.3	111.8	112.7	99.3	86.7	89	87.4	93.7
VDLKSPQVDIK	110.6	114.2	109.9	108.4	88.5	88.1	87.2	93
EEPVLTLVDEAIVK	109.7	114.8	111.5	107.2	93.8	83.3	91.2	88.6
YVDAETSL	105.5	112	108.9	116.6	88.1	86.3	88.4	94.2
NSATFKSFEDR	116.2	108.9	113	104.8	86.4	89.1	91.3	90.3
RDSFDNCSLGESSK	109.5	115.5	112.5	105.4	87.3	87.8	90.4	91.6
QDSLASAK	114.3	109	113.6	105.9	88.7	87.8	89	91.7
SSSPELVTHLK	113.6	115.8	112.7	100.6	86	91.6	88.8	90.9
GEGPGEAGGPLTPR	109.4	112.6	112.3	108.3	90.2	91.9	89.4	85.8
SAVDLSCSR	114.8	109.4	108.7	109.7	84.5	86.8	95.9	90.2
SSGTASSVAFTPLQGLEIVNPQAAEK	107.4	112.2	116.6	106.3	97.1	87.3	84.1	88.9
KYSEVDDSLPSGGEKPSK	110.3	101.5	110.2	120.5	95.2	89.3	80.2	92.7
AKTQTPPVSPAPQPTEER	113.1	114.1	110.3	105	86.5	94	92.8	84.2
KRESESESDETPPAAPQLIK	122.7	105.8	114.9	99	90.7	91.5	88.8	86.5
KDSIHAGGPMK	109	108.4	107.2	117.7	88.1	85.8	90.5	93.2
VSQGSAESLSPSFR	107.2	110.7	114	110.3	90.7	83.8	90.7	92.5
KFELLPTPPLSPSR	106.2	107	108.7	120.3	91.5	85.1	88.1	93
NDSWGSFDLR	115.3	114.9	109.2	102.6	89.9	84.8	92.6	90.8
ERPISLGIFPLPAGDGLLTPDAQK	109.6	114.3	116.4	101.6	95.8	91.5	85.5	85.3
DALGDSLQVPVSPSSTTSSR	110.6	108.2	111.4	111.8	92.5	88.8	90.9	86
SLTDSCLFEK	111.8	111.2	108.5	110.2	90.1	89.7	90.7	87.7
RSPQQTVPYVVPLSPK	108.4	112	110.4	111	88.4	89.2	91.1	89.6
RRGSSGSVDETLFALPAASEPVIR	110.7	112.2	109.7	109.1	91.6	89.2	90.6	87
LGSLSAR	108.9	111	108.9	112.7	85.6	90.6	89.8	92.5
SFSKEELMSSDLEETAGSTSIPK	111.4	113.9	115.4	100.9	87.9	96.3	91.7	82.7
VEVTSPNLDVSLPSMEVDIQAPGAK	112.1	121	108.3	100	90	99.3	80.8	88.5
YLSFTPPEKDGFPSGTPALNAK	113.9	114.3	111.8	101.3	84.2	94.4	96.3	83.8
ANSTSDSVFTETPSPVLK	112.8	113.5	105.1	109.9	89.8	90.4	92.9	85.6
EVRSPTK	113.3	115	111.1	101.8	86.7	87.5	89.7	94.8
KSSGTGTEPVAK	110.7	110.9	107.6	112	87.9	88.1	88.4	94.3
TSPLKDNPSPEPQLDDIKR	107.8	112.1	114.3	106.8	88.3	92.4	88.3	89.9
LSPHKVQGR	113.6	118.5	100.5	108.3	81.5	85.6	95.1	96.7
SEVQQPVHPKPLSPDSR	112.5	112.4	114.4	101.7	90.5	91.5	89.4	87.6
GPVGTVSEAQLAR	108.9	115.4	111.5	105.2	92.4	87.3	86.9	92.4
RRPSDENTIAPSEVQK	109.1	110.8	108.9	112.1	88.1	86.8	90.8	93.4
ATQCLVKSPEVK	111.1	107.8	109.8	112.1	87.6	88.5	89.7	93.3
SASYSLESTDVK	114.8	107	102.2	116.8	85.6	93.6	90.9	89.1
DSSFTEVPRSPK	114.5	112.7	110.7	102.8	84.8	91.6	90	92.8
GSGSQSSVPSVDQFTGVGIR	103.6	105.7	110.6	120.8	90.5	91.8	87.8	89.1
MAPTPIPTRSPSDSSTASTPVAEQIER	109.4	112.3	113.1	106	93.5	89.4	90.1	86.3
FAFSPLSEEEEEDEQKEPMLK	107.5	111.2	113.8	108.2	94.6	96.7	87	81.1
RPSEGNEPSTK	119.7	110	101.1	109.8	91.5	91.4	82.6	93.9
DKKSPLIESTANMDNNQSQK	116.1	114.1	114	96.4	90.8	95.5	88.6	84.5
RHTVVVQSPLTDLNFNEWK	102.4	109.2	109.3	119.7	91	89.5	88.7	90.2
RVTSFAELAK	107	102.1	100.3	131.1	86.7	84.8	93.4	94.6
MGPSGGEGMEPERRDSQDGSSYR	109.4	109.8	112.3	108.9	88.8	91.2	91.7	87.8
SPSDSSTASTPVAEQIER	109.3	110.9	112	108.3	90.1	91.9	88.1	89.5
MPSFGVSAPGR	105.7	112.1	103.6	119.1	86.3	87.5	95.3	90.5
QSSVSSTASVNLGDPGSTR	116	105.3	109.1	110	83.6	100.4	95.7	79.9
VASFSIPGSSSR	109.4	109.4	111	110.6	92.3	86.4	93.8	87.1
SASFAFEFPK	110.2	107.4	110.5	112.2	88	88.6	87.9	95.2
IQPQPPDEDGDHSDKEDEQPQVVVLK	116.1	104.2	107.5	112.5	97.7	86.3	87.6	88.1
IFDGSLQPQDVMCSIGVVDQGCFPKPLLSPEER	115.4	116	103.9	104.9	90.3	82.4	96.2	90.8
QITMEELVR	110.6	108.4	110.9	110.3	92.6	89.6	88.5	89.1
TISNPEVVMK	115	113	110.2	102	85.8	89.8	93.7	90.5
TDSRDKPLKDVIIADCGK	110.6	113.1	112.2	104.3	84.5	93.3	92.2	90
VHSEAISPAPEEK	106.1	106.5	102.7	124.7	84.8	91.4	90.7	93.1
EVEEELATSGGQSPTGEQIPQFQQR	110.6	114.4	102.8	112	95.2	85.3	92.8	86.8
ANSFVGTAQYVSPELLTEK	112.2	112.6	112.8	102.2	90.1	91.9	90.7	87.5
RRSSDEDAAGEPK	109.3	110.5	116.9	103.1	88.9	90	96.2	85.1
EAAFSPGQQDWSR	117.3	109.5	108	105	85.1	87.7	95.2	92.3
RKDSAQDDQAK	117	109.6	112.3	100.8	84.1	89.4	89.9	97
GHLSEGLVTK	111.1	111.7	110.3	106.4	84.8	92.1	93.7	89.8
KMGAPESGLAEYLFDKHTLGDSDNES	103.6	113.7	115.9	106.2	89.5	91.1	94.9	84.9
QLSSTSPLAPYPTSQMVSSDR	105.3	112.2	110.3	111.7	91.7	84.3	92.4	92.1
STIGVMVTASHNPEEDNGVK	108.4	114.8	112.6	103.7	94	95	90	81.6
APSSDEECFFDLLTK	112.2	114.9	107.8	104.4	91.7	89	91.7	88.1
SLSPVAAPPLREPR	112.8	116	111.1	99.4	79	90.8	97.2	93.6
QGSSLNLFEDVQITEPEAEPESK	114.2	110	112	103.2	92.5	94.2	84.8	89.2
EGAKDIDISSPEFK	109.1	108.1	105.6	116.6	79.5	96.4	99.2	85.6
QQSHFAMMHGGTGFAGIDSSSPEVK	110.8	113.6	115.7	99	92.7	90.2	90.7	87.2
AEPYVASEYK	110.4	113.4	109.4	105.9	91.4	89.2	87.6	92.6
QKSDAEEDGGTVSQEEEDRKPK	111	112.7	112.3	103	88.8	98.1	95.9	78.2
ACEVALEEIKAETEKQSPPHGEAK	104.3	116.2	113.6	104.9	90.1	96.9	89.6	84.4
EKVSSIDLEIDSLSSLLDDMTK	105.8	109.6	116.7	106.9	93	89.9	90.9	87.3
RPVSAIFTESIQPQKPGPGAAATVGK	105.8	114.7	112	106.5	92.5	92.1	88.6	88
LPSSPVYEDAASFK	112.6	111.3	112	102.8	90	89.5	89.6	92.2
MVIQGPSSPQGEAMVTDVLEDQKEGR	111.9	102.8	118.6	105.3	90.4	97.2	90.4	83.3
IKQSSQDNELK	106.6	112.3	107.9	111.9	83	93.2	95.1	90.1
KCSLPAEEDSVLEK	110.1	111.7	109.8	106.8	86.4	91.3	93.7	90.1
TSSIADEGTYTLDSILR	111.3	110.7	113.7	102.8	89.6	94.6	93	84.4
RSSGFISELPSEEGK	113.8	109.2	105.3	110	86.5	90.3	92.8	92
SNSSSEAVLGQEELSAQAK	108.3	110.4	111.2	108.4	91.1	92.8	90.5	87.2
QEAIPDLEDSPPVSDSEEQQESAR	106.4	114	113.9	104	100.5	95.3	85.4	80.4
ALSSDSILSPAPDAR	109	109.3	109.4	110.7	90.1	89.4	89.9	92.3
IRTSPTFR	112.4	108	107.9	110	82.2	92.8	96.4	90.3
ISIPDVDLDLK	109.8	108.5	107.2	112.8	99.1	89	86.6	87
SSKASLGSLEGEAEAEASSPK	111	107.5	119.3	100.5	90	92.9	89.8	89.1
RSSTVAPAQPDGAESEWTDVETR	109.1	102.2	109.9	117	87	93.6	84.1	97.1
LFRPPSPAPAAPGAR	108.2	108.4	108.4	113.2	94.1	86.4	88.1	93.3
IISIFSGTEK	115.2	108.5	108.5	105.7	86.8	87.1	90.6	97.6
RTPSEADRWLEEVSK	114.6	113	108.7	101.5	80.6	91.8	100.2	89.6
TGSSSPPGGPPKPGSQLDSMLGSLQSDLNK	113.4	111.4	115.1	97.9	93.6	92.2	90.7	85.7
DWSLSKSQVIAEK	110.4	114	103.5	109.8	87.1	90.4	93.3	91.4
ANSALTPPKPESGLTLQESNTPGLR	106.5	106.4	107.4	117.4	90.7	89.5	89.8	92.3
ILSPSMASK	106.6	112.3	108.9	109.9	87.8	96.8	94.7	83
RNSEGSELSCTEGSLTSSLDSR	109.3	111	102	115.3	94.6	87.8	91.6	88.3
SFSKEVEER	115	113.3	109.3	100	86.6	93	93.7	89.1
APSPARPFLK	113.1	111.7	112.3	100.4	88.6	92.1	93	88.9
SPQISMSDIDLNLK	109.4	107.6	111.5	108.9	92	90.4	89.9	90.3
RYSDFEWLK	113	108.1	107.3	108.8	90.9	90	90.5	91.4
ATSFSSAGEVPKPRPPSTR	112.4	110.7	104.6	109.5	88	88.3	92.7	93.8
ASPGTPLSPGSLR	108.2	104.7	103.9	120.3	89.4	88.3	89	96.1
YGSQEHPIGDK	107.7	110.9	107.7	110.9	89.3	89.3	93	91.3
TTAGSVDWTDQLGLR	110.4	104	112.1	110.6	84.4	93.9	94.7	89.9
TYSLTTPAR	102.7	102.3	109.2	122.9	86.5	88	92.4	96
TASEINFDK	125.5	104.5	103.2	103.8	88	88.9	92.2	93.9
SSGFISELPSEEGK	111.2	114.2	107.9	103.7	92.5	88.4	90.4	91.8
KPSLVASK	116.3	107.7	111	101.8	86.2	92	92.7	92.2
LVGMDPEQASVTNQNEYAR	106.7	108.5	108	113.7	95.7	85	89.5	93
EVSSLEGSPPPCLGQEEAVCTK	107.9	109.9	107.9	111	90.4	92.2	91.4	89.2
SKSATLLYDQPLQVFTGSSSSSDLISGTK	99.7	110.9	122.5	103.6	99	92.5	87.1	84.7
SPAPEQFQSREDFR	113.2	110.8	110.3	102.3	91.2	94.3	91.5	86.3
TDSLAATPPAAK	104.3	105.2	106.2	120.8	85.6	92.8	93.7	91.2
LTLEDQATFIKK	112.7	103.4	106.5	114	92.8	90.1	87.8	92.7
INQMVCNSDR	105.2	109.3	106.1	115.9	91	94.2	93.4	84.9
KPDAEVLTVESPEEEAMTK	110.8	109	110.7	105.9	91.9	89.3	87.7	94.7
TVIIEQSWGSPK	87.9	89.9	95.2	90.4	108.6	107.9	110.6	109.4
KMPLDLSPLATPIIR	91.7	89.5	92.4	89.8	105.1	109.6	110.9	111
SRSPSSPELNNK	87.1	96.5	89.9	89.8	103.1	118	112.8	102.8
GTDDSPKDSQEDLQER	94.1	90	93	86.2	110.5	111.8	110.5	103.9
KLSDASDER	95.6	88.4	88.1	91.1	116.2	102.1	106.7	111.8
ALPSEDEEGQDDKDFYLR	88.5	89.6	88.9	96.2	118.3	99.6	118.6	100.4
TNSMSSSGLGSPNR	89.3	89.9	85.3	98.6	97.6	111.3	110	117.9
GGGTPDANSLAPPGK	96.8	91.3	90.1	84.9	110.9	115.6	103.5	106.9
EQMMNSSISSGSGSLR	89	88.3	94.5	91.3	107	110.3	112	107.6
SQEPIPDDQKVSDDDKEK	92.8	87.6	94.3	88.3	120.2	104.8	99.8	112.1
SGAHSSASPPR	96.5	87.9	89.3	89.2	108.8	108.3	110	109.9
DMLGSLRDSALFVK	92.6	94.1	86.5	89.7	107.9	110.8	110.4	108
VSAGEPGSHPSPAPR	90.2	91.1	91	90.5	106.3	114.7	113	103.1
KDRSDEK	93.1	90	89.6	89.8	106.1	109.1	109.7	112.6
EREKEISDDEAEEEK	91.6	85.9	97.7	87.3	118.5	109.4	102.3	107.3
SPSTLLPK	90.5	91.4	90.5	90.1	108.3	108.6	108	112.6
SVPNTPLRPNQQSVVNSSFSELFVK	94.4	92.6	82.6	92.8	105.4	114.7	118.7	98.7
SSSPVTELASRSPIR	90.2	93	89.2	90	111.8	109.9	107.7	108.2
LGAGGGSPEKSPSAQELK	91.2	92.8	94.4	83.9	109.1	107.6	112.5	108.6
QSHSSSSPHPK	96.5	95	94.7	75.9	106.6	114.5	111.6	105.2
VSEEQTQPPSPAGAGMSTAMGR	90.7	90.2	88.4	92.8	109.6	111.4	104.5	112.4
TDHGAEIVYKSPVVSGDTSPR	88.2	94.6	95	84.3	117.8	113.6	105.2	101.4
TFNSPNLK	87.6	89.4	92.3	92.7	108	110.1	108.3	111.6
HGLQLGAQSPGR	92.1	88.5	91.4	90	103.4	109.2	110.6	114.9
SESPPPLSDPK	91.7	94.2	91.4	84.5	105.5	111.2	112.3	109.1
SSSEAKPTSLGLAGGHK	86.1	93.1	90.2	92.5	103.6	110.2	123.8	100.7
GNVVPSPLPTR	90.1	89.6	89.2	92.9	109.2	106.7	109.1	113.3
YSHSYLSDSDTEAK	90.3	87.6	98.5	85.3	120.3	108.9	100.6	108.5
RKASPEPPDSAEGALK	87.3	91.3	93	90.1	104.4	110	113.2	110.7
KTPSKPPAQLSPSVPK	89.7	86.3	92.7	93	108.9	106.2	108.3	114.9
VTQHESDNENEIQIQNK	88.8	94.2	91.3	87.3	115.6	110.3	106.8	105.7
MNDFHISDDEEKNPSK	88	93.2	93.6	86.6	113.1	111.1	108.6	105.8
RRSSSPFLSK	93.5	89.3	92	86.5	102.6	110.1	112.9	113.1
VKSSTPPRQSPSR	95.6	83.1	91.8	90.8	116.2	113.6	104.5	104.5
KETERASPIK	92	90.9	89.5	88.9	108.2	111.6	110.8	108.2
ESSPIPSPTSDRK	87.2	89.2	89.6	95.3	110.5	108.1	111.1	109.2
GAGAGHPGAGGAQPPDSPAGVR	90.9	89.7	87.6	93	109.3	109.1	109.8	110.6
ANQISPSNSSLK	85.4	98.6	85	92	113.2	119.7	106	100
WVEENVPSSVTDVALPALLDSDEER	89.5	90.5	92.3	88.5	111.3	114.2	106.2	107.4
IPSPIGFTPGPQQLLGDPFQGMR	90.4	91.4	93	85.9	109.4	113.2	110.5	106.1
RPSPFLK	96.7	84.7	87.6	91.7	105.3	108	111.3	114.7
GSPTRPNPPVR	96	90.7	90.5	83.5	105.8	109.6	110.3	113.7
SSPVESLK	90.1	87.5	85.3	97.7	110	107.6	104.7	117
SRSDIDVNAAASAK	94.3	92.2	91.8	82.3	108.6	108.1	110.7	112
SEDMPFSPK	92.1	90.1	87.1	91.3	106.9	110.8	108.7	113
AFGPGLQGGSAGSPAR	90.1	87.1	89.4	93.9	110.6	107.8	109.9	111.2
KNSSTDQGSDEEGSLQK	93	87.4	93.5	86.6	117.3	113.3	105.6	103.3
TFSATVR	91.5	89.1	92	87.9	103.9	107.5	111.4	116.7
KQSDPHLMDK	93.7	87.1	98.3	81.3	100.6	110.6	117.2	111.1
SEPFSPSLRPEPPKHPESIK	90.1	93.2	86.7	90.4	112.6	116.5	110.4	100
NQASDSENEELPKPR	88.2	83.9	96	92.3	128.5	106.7	102.7	101.7
EDVSNFDDEFTSEAPILTPPREPR	84.7	98.1	87.5	90.1	107.2	104.1	112	116.3
LEAIITPPPAK	85.9	86.7	85.6	102.1	111.7	109.9	107.4	110.7
KAPAGPSLEETSVSSPK	90.2	91.9	93	85.2	113.9	106.6	113.9	105.4
EYFTFPASK	89.2	90.8	92.4	87.8	107.2	112	113.9	106.7
LITSEEERSPAK	91.6	88.2	89.1	91.2	117.4	108.5	105	108.9
GGSGYHSRSPAR	92.7	95.8	91.3	80.3	109	110.4	105.3	115.2
ASAPSPNAQVACDHCLK	88.9	90.6	90.6	90	108.5	114	107	110.4
IQQLLNTLK	88.9	89.6	89.6	92	113.5	103	109.4	114
NSNPVIAELSQAINSGTLLSKPSPPLPPK	92.8	88.1	88.2	90.9	117.8	109.9	106.4	106
QQAAYYAQTSPQGMPQHPPAPQGQ	88.6	96.8	96.2	78.4	105.8	114.7	118.3	101.3
SKSKDQAEEK	97.3	90.2	91.1	81.3	107.1	112.5	110.3	110.2
ASQEPSPKPGTEVIPAAPR	90.1	91.8	91.7	86.3	110.3	110.4	110.5	108.9
RPAEATSSPTSPERPR	97.7	89	88.2	85	106.9	114.2	109.6	109.5
TRHTLEK	91.2	89.2	88.5	91	106.9	107.7	111.2	114.4
LLGGTRTPINDAS	92.2	88.5	88.3	90.7	104.6	109.1	113.3	113.3
SGAGSSPETK	93.3	87.4	87.5	91.4	109.3	108.6	110.4	112
AAQSLDEMSQTITDLLSEQK	87.2	90.1	90	92.3	121.8	111.1	106.2	101.2
QDKPLSPAGSSQEAADTPDTR	94.9	90.1	85.7	88.9	109.4	120.3	117.6	93.1
HRSPTPK	93.4	86.7	83.4	96.1	106.2	111.4	109.5	113.3
DVYLSPR	95.2	93	91.2	80.1	109.3	108	108	115.2
NEERKSQENLGNPSK	88.8	86.1	91.6	92.9	115.2	107.1	107.1	111.1
AASPYSQRPASPTAIR	91.5	83.5	88.3	96	107.9	111.4	110.8	110.6
GKNSDEEAPK	91	90.9	88.2	89.2	107.4	109.4	112.9	111
KPNAGGSPAPVR	90.7	89.8	89.3	89.5	108.3	110.7	112	109.8
RQDSAGPVLDGAR	90.5	88.3	87	93.4	107.3	112.7	111.9	108.9
RKSLSDSESDDSK	92.1	93.3	91.7	82.1	104.1	114.8	112.1	109.8
AEGSPSEGKK	95.5	89	90.1	84.5	105.6	112.2	111.9	111.1
SIGSPESTPK	86.8	88.6	91.9	91.8	110.9	110.6	108.9	110.5
ADSDSEDKGEESKPK	89.8	93.2	93.3	82.8	115.4	116.7	103.7	105.2
CLSPDDSTVK	89.7	87.5	93.7	88.2	109.7	110.7	109	111.6
AGLREGSEEK	91.5	89.5	91.1	86.9	105.2	114.7	117.5	103.5
SRSPLAIR	84.1	83.5	85.4	105.9	104.1	107.7	117.2	112.1
VKPAPLEIKPLPEWEELQAPVRSPITR	90.2	92	94.5	82.1	116.1	111.8	107.8	105.4
KASGSENEGDYNPGR	89.2	90.5	90.7	88.3	111.2	108.3	111	110.6
ISSSSFSR	91.5	90.2	84.9	92.1	108	107.1	110.1	116
VTSSMSSPSMQPK	90	88.9	91.1	88.6	110.7	108.4	111.1	111.3
RKPSPEPEGEVGPPK	88.6	87.3	90.8	91.8	108.6	110.9	111.6	110.4
QGSITSPQANEQSVTPQR	87.7	96.9	87.9	86	122.3	98.7	106.4	114.2
THSTSSSLGSGESPFSR	88.7	98.5	98.8	72.5	116.1	113.8	114.1	97.6
TAPSPLVEAK	86	87.5	90.7	94.2	110.8	109.2	110.2	111.3
RAGDLLEDSPK	93.9	88	89.4	87	114.3	106.7	104.8	115.8
SPLAPSEGAGSDVFDGDLGMGAAK	84.6	93.4	95.1	85.2	110	113.6	112.2	105.8
INENEKSPSQNR	93.5	89.3	92.3	83.1	104.8	110.4	110	116.5
LQGSGVSLASK	87.9	92.3	89.5	88.5	109.8	107.8	105.3	118.8
SEAEEGEVRTPTK	91.8	89.6	91.6	85.1	110.5	111.7	110.2	109.5
KVDTTPNQGK	91.7	90.1	88.1	88.2	103.4	111.8	109	117.7
TPPITTK	86.8	92.4	88.2	90.6	110.5	111.6	107.5	112.4
AMADELSEK	92	88.7	90	87.3	114.7	107.3	105	115.1
GKDSLSDDGVDLK	91.5	87.1	91.4	87.9	107.4	109.2	110.8	114.7
GSLASLDSLR	90.9	89.8	90.6	86.5	111.1	109.2	109.8	112.2
GWAPPGPSPSSGALDLLDTPAGLEK	86.9	87.2	92.5	91.1	115.8	107.4	107.4	111.8
GKLPESPK	93.9	90.2	90	83.3	106.2	107.5	109.8	119
RRSSDEDAAGEPK	91.9	87.8	88.3	89.3	109.6	109.3	108.4	115.5
FVSFTSR	94.5	87.3	84.7	90.7	103.9	109.7	111.8	117.5
MQEAMTQEVSDVFSDTTTPIK	88	84.5	95	89.6	108.4	115.2	110.4	108.8
KLSFLSWGTNK	96.5	83.3	91.6	85.7	111.3	106.1	108.1	117.4
AKPVGSPLFK	89.5	87	88.2	92.4	108.7	110.2	110.7	113.3
ASEAASPLPDSPGDK	87.6	90.2	90.4	88.9	115.1	111.5	109	107.4
RPATADSPKPSAK	89.5	89.7	92.4	85.4	105.9	110.8	110.7	115.5
NSSNTSVGSPSNTIGR	84.8	91.6	88.7	91.9	108.9	110.4	111.6	112.1
DGLPRTPSR	91.9	91.5	88.7	84.9	114.4	107.9	106.1	114.7
DDSHSAEDSEDEKEDHK	87.1	90.8	93.4	85.7	119.7	107.6	106.7	109.1
KVFSPVIR	90.9	86.5	84.8	94.5	109.4	107.1	110.7	115.9
HSPTEDEESAK	95	86.3	94.3	81.1	121.8	109.9	102.2	109.4
SPEKIEEVLSPEGSPSKSPSK	89.8	89.9	91.4	85.6	104.1	119.9	118.1	101.2
SGSMDPSGAHPSVR	89.8	89.8	100.5	76.5	111.1	115.8	121.1	95.4
SLPTTVPESPNYR	90.5	87.7	89.7	88.6	108.8	110.3	110.6	113.7
NYQQNYQNSESGEKNEGSESAPEGQAQQR	87.1	87.7	86	95.5	107.8	103.3	109.2	123.2
DYDEEEQGYDSEKEK	88.4	89.1	95.8	83	125.9	113.2	99.8	104.7
ERSPALKSPLQSVVVR	88.5	87	89.7	91	110.5	111.3	111.2	110.7
FSSVSSPQPR	88.4	87	87.4	93.4	105.2	112.5	106.7	119.4
ESSPKKEETVAR	98.1	88.9	91.6	77.5	101.5	113.4	114.2	114.7
LASPSGSTSSGLEVVAPEGTSAPGGGPGTLDDSATICR	102	80.3	93.2	80.5	101.2	123.4	104.2	115.3
SDSLKESR	89.7	85.6	93	87.6	107.7	107.6	115.8	113
KDNEESEQPPVPGTPTLR	87.2	90.9	93.4	84.4	114.9	114.2	108.5	106.5
IPSLGWSPSK	92.3	88.4	89.4	85.6	111.8	108.3	107.7	116.5
EQEKGEGSDSKESPK	87.3	92.4	88.7	87.3	107.5	115.7	114	107.1
IMVGSTDDPSVFSLPDSK	88.4	88.9	86.8	91.5	108.6	113.4	114.5	107.9
QSQQPMKPISPVKDPVSPASQK	87.6	89.8	93.6	84.6	115.3	118.1	106.2	104.8
NDSPTQIPVSSDVCR	86.7	86.6	94.1	88.2	107.1	111.9	110.4	115
AGKEPAKPSPSR	89.6	88.6	90.7	86.7	103.3	108.5	113.7	119
TGSNISGASSDISLDEQYK	87.6	90.8	88.9	88.3	112	108.6	115.2	108.7
NSQEDSEDSEDKDVK	89.7	90.3	93.9	81.6	120.2	113.9	105.1	105.4
LADMYGGVDSDKDS	90.4	87.8	92.9	84.3	111.7	110.5	111.6	110.7
KHPSSPAR	95	85.7	85.7	89	105.1	112.2	112.2	115.1
DAFLTRLQSK	91.5	90.6	87.7	85.6	108.9	111	111.3	113.4
KAEGAATEEEGTPK	89	88.4	87.9	90.1	116.2	113	106.8	108.6
YNLDASEEEDSNK	89.3	89.6	89.3	87.2	121.8	107	106.1	109.8
GLGAGAGAGEESPATSLPR	79.5	92.7	83.3	99.6	116.1	117.9	103.8	107.2
KSPSGPVKSPPLSPVGTTPVK	86.8	89.6	94.7	83.9	109	110.1	111.6	114.4
RSPESCSKPEK	91.6	93	88.9	81.4	108.6	112.5	112.5	111.6
KAPKSPAK	92.2	90.6	91.9	80.1	103.1	104.5	115.7	121.8
IIPTLEEGLQLPSPTATSQLPLESDAVECLNYQHYK	87.4	93	92.9	81.5	115.2	116.7	111.6	101.7
LSGLSFKR	92.2	92.6	89.1	80.8	102.6	113.8	114.5	114.4
LEVTEIVKPSPK	90.7	89.7	89.9	84.4	108.1	110.7	114	112.5
GNSRPGTPSAEGGSTSSTLR	92	84.6	83.7	94.3	110.9	105.9	109.7	118.8
RHSTSDK	97.4	92.1	90.1	75	100.9	107.9	113.9	122.8
SSPLPAK	93.4	88.1	85.4	87.5	112.1	108.7	107.2	117.6
AMADELSEK	87.6	87.4	87	92.3	115.6	108.1	105.7	116.2
SETSWESPK	91.3	89.4	87.3	86.3	107.8	114.7	108.6	114.6
VLSTSTDLEAAVADALK	89.3	88	92.8	84	116.3	110.2	110.7	108.7
NASASFQELEDK	89.5	90.3	88.1	86.2	117.1	104.7	112.4	111.7
EQLSAQELMESGLQIQKSPEPEVLSTQEDLFDQSNK	93.9	88	91.9	80.2	117.6	120.2	103.7	104.5
SDGAPASDSKPGSSEAAPSSK	87	85.1	93.5	88.3	130.8	105.1	102.1	108.1
FSISPDEDSSSYSSNSDFNYSYPTK	93.2	92.6	91.1	77	120.3	115.5	107.3	103
RPNEDSDEDEEK	89.9	87.4	90.3	86.2	125.8	109.6	99.3	111.5
KGNAEGSSDEEGK	81	84.7	87.8	100.3	112.6	113.2	99.4	121.1
KTEVVMNSQQTPVGTPK	92.6	87.9	88.2	85	108.3	111.2	112	114.9
AGGASPAASSTAQPPTQHR	94.4	86.7	87.4	85.1	115.6	113.7	102.7	114.3
SPSHSGNAGDLK	91.2	87.7	93.5	81.2	110.9	107.1	114.3	114.1
RLPSSPASPSPK	89.5	87.8	85.2	91.1	109.4	109.6	112.3	115.2
WDSYENLSADGEVLHTQGPVDGSLYAK	87.2	89	89.4	87.9	122.2	116.5	105.3	102.5
SRLSSSSSNDSGNK	90.9	83.7	83.3	95.5	110.9	106.8	114.7	114.2
TITLVKSPISVPGGSALISNLGK	87.1	92	88.6	85.7	110.6	115.3	112.2	108.5
SLVESVSSSPNKESNEEEQVWHFLGK	87.1	91.9	92.8	81.6	114.7	117.8	110.3	103.8
KEQTPEHGK	90.5	89.4	87.2	85.9	106	108.2	113.5	119.2
SSSSSQESLNRPLSAK	86.3	88.7	90.6	87.4	108.2	117.5	109.7	111.5
QSSESDIESVIYTIEAVAK	83.7	89.5	86.8	93	117.2	111.6	113.8	104.4
KRESIEGK	90.8	87.8	88.8	85.4	108.6	107.9	110.3	120.4
QESDPEDDDVK	87.5	81.3	93.2	90.7	134.7	102.8	97.1	112.8
ASGVAVSDGVIK	86.3	85.1	81.3	99.9	112.3	109.5	113.8	111.7
LFPDTPLALDANKK	83.1	89.3	89.9	90.2	107.5	115.6	112.7	111.8
YMLTHQELASDGEIETK	90.4	87.3	88.5	86.2	112.2	114.2	112.6	108.6
MVEPENAVTITPLRPEDDYSPR	86.5	88.8	91.1	86	118.7	112.4	106.8	109.8
GSSERGSPIEK	93.3	87.1	84.3	87.5	105.6	111.6	109.7	120.8
HYEDGYPGGSDNYGSLSR	84.2	88.8	85.8	93.3	111.6	116.1	108.1	112.1
KSPPKADEK	93.8	95.2	90.2	72.9	113.8	113.4	107.8	113
KRSPSPSPTPEAK	90.7	88.3	88.5	84.4	108.3	112.7	112.9	114.2
KIESFGSPK	92.9	88.4	85.3	85.1	113.7	108.3	110.5	115.9
ASPATQPPPLLPPSATGPDATVGGPAPTPLLPPSATASVK	83.7	88.6	91.6	87.8	118.2	113.1	112.7	104.4
ESTSSKSPPRK	91.8	90.2	93.6	75.9	107.2	112	112.1	117.1
QSNASSDVEVEEK	88	87.5	88.1	87.9	127.4	110.7	104.5	105.9
KASGSENEGDYNPGR	83.3	89.5	97.3	81.3	107.1	114.5	114.5	112.5
EKTPSPKEEDEEPESPPEK	85.6	87.5	92.7	85.6	116.5	116.4	106.8	108.9
AQTLPTSVVTITSESSPGKR	90.4	88.2	91	81.7	110	113.4	116.3	109
TLQPPESPR	86.9	86.4	85.1	92.9	105	110.8	113.2	119.7
SPGSISYLPSFFTK	87.7	87.9	87.3	88.3	114.7	114.7	111.7	107.7
LSLEGDHSTPPSAYGSVK	86.9	86.8	89.8	87.5	113.7	120.5	113.2	101.6
ACSPCSSQSSSSGICTDFWDLLVK	84.7	91.4	92.7	82.2	115.8	114.8	109.8	108.6
LDGLVETPTGYIESLPR	85.7	87.6	88.8	88.8	113.5	113.3	112.2	110.1
EKDSPKEK	89.4	84.9	87.1	89.5	101	110.5	112.5	125.1
KPIKSPSK	95.3	88.5	88.1	78.8	113.6	111.1	105.8	118.7
SQTTTERDSDTDVEEEELPVENR	88.4	85.5	95.5	81.2	124.7	100.6	114	110.1
SLPELDRDKSDSDTEGLLFSR	87.6	88.5	89.6	84.8	106.6	117.8	118.5	106.6
LTFDSSFSPNTGK	90.6	88.2	88.3	83.2	112.9	108.8	108.8	119.2
GVDFESSEDDDDDPFMNTSSLR	82.9	87.7	95.4	84.3	121.4	125.3	101.2	101.9
SYSPDGKESPSDKK	89.2	89.6	91.7	79.7	112.1	117.3	109.9	110.4
NLLEDDSDEEEDFFLR	82.2	95.3	88.4	84.3	129.3	108.2	110.7	101.5
EHSPSKEK	89.8	92	93.5	74.8	111.1	114.6	113.4	110.8
KPSPAASPATK	89.2	90.2	86.4	84.2	107.9	109.6	114.7	117.7
WRSLQQLAEER	85.8	87.6	86	90.5	108.6	115.9	115	110.6
TSSKESSPIPSPTSDRK	93.4	87.6	87.4	81.4	109.5	120.4	112.2	108.1
DLQSPDFTTGFHSDK	90.2	84.8	90.8	84	120.6	120.8	102.9	106
GKSDSEDGEKENEK	86.8	87.8	91.6	83.4	124.7	115.5	105.1	105.1
MEPQSPGEVK	87.2	88.8	87.2	86.3	111.8	113.9	107.5	117.3
TDDVSEKTSLADQEEVR	85.1	89.6	86.7	88.1	119.3	115.4	108.3	107.5
IEEVLSPEGSPSKSPSKK	83.1	90.7	87.2	88.5	119.7	114.2	106.9	109.9
SNSREHLGGGSESDNWR	83.7	88	93.5	84.2	109	122.8	121.3	97.5
KASGPPVSELITK	82.6	97.4	88.7	80.6	131	106.2	110	103.5
GNDSDGEGESDDPEKK	86	87.8	93.5	81.9	130.8	112.1	99.5	108.3
KAEGSPSEGK	91.7	87.5	85.9	84	109	114.3	109.7	117.9
SAGGSSPEGGEDSDREDGNYCPPVK	78.3	88.6	99	83	121.9	109	113.9	106.3
ETSVSKEDTDHEEK	91	90.5	84.3	83	138.7	92.6	101.2	118.6
KCEDPDSPVTK	85.8	88.8	87.7	86.1	111	110.7	113.6	116.4
FKIPSLGWSPSK	90.5	86	88	83.7	104.4	110.4	116.1	121
RPSTEDTHEVDSK	82.7	85.6	83.4	96.2	102.9	106.3	119.8	123
SLPAPVAQRPDSPGGGLQAPGQK	90.5	88.3	87.1	82	111.5	113.3	113.1	114.2
KVTSPLQSPTK	92.8	81	89.1	85	118.5	116.7	105.9	111
KSLSDSESDDSK	90.3	84.4	87.8	85.2	108.2	114.8	114.9	114.5
KREEGSDIEDEDMEELLNDTR	91.7	82.2	83.8	89.5	120.4	111.9	118.2	102.2
QNGSNDSDRYSDNEEGK	88.4	88.9	84.1	85.8	119.8	123.5	113.8	95.8
RRPPSPEPSTK	90.1	80.9	91.6	84.1	113.4	108.2	116.7	115
SPLAPSEGAGSDVFDGDLGMGAAK	82.6	83.8	88.2	92.1	115.6	115.8	110	111.9
RKPNAGGSPAPVR	94.1	85.3	83.5	83.7	109.5	106.9	116	120.9
SETAPAETATPAPVEKSPAKK	88.6	82.6	85.9	89.5	110.7	114.2	113.9	114.7
ASLYNAVTIEDVQK	85.3	85.5	83.7	92.1	112.3	111.4	115.3	114.5
ESTSSKSPPR	90	88.3	86.6	81.4	108	118.5	112.7	114.4
WAESGSGTSPESGDEEVSGAGSSPVSGGVNLFANDGSFLELFK	78.4	90.6	87.6	89.5	118.8	122.4	106.9	105.9
SAGEEEDGPVLTDEQK	84	92.3	83.3	86.4	114.9	120.5	125.6	93
MVIQGPSSPQGEAMVTDVLEDQK	87	86.3	90	82.6	117.3	117	111.3	108.4
RDSSDDWEIPDGQITVGQR	82.9	85.3	89.3	88.4	125.4	114.3	108.5	105.8
RSRSHSDNDR	92.2	80.9	88.3	84.2	133.7	109.7	86.7	124.2
TNTPVKEDWNVR	87.1	82.8	88.8	86.3	120.9	118.3	103.9	111.9
GMKDDKEEEEDGTGSPQLNNR	86.5	88.6	90.9	78.9	117.1	122.5	114.2	101.2
SLYASSPGGVYATR	88.9	88.1	85.9	81.9	109	115.9	113.2	116.9
GSLSPVTKPR	88.3	86.3	82.5	87.8	111.5	104.1	117.9	121.7
HHSDSDEEK	94.4	84.1	85.4	80.9	128.7	110.3	100.1	116.1
RFSLFGK	92.8	82.9	87	81.8	107.4	109.2	118.3	120.4
ETERASPIK	88.8	88.2	89.1	78.4	112.5	115.3	111.3	116.4
QSQQPMKPISPVKDPVSPASQK	88.5	84.7	92.6	78.7	118.5	117.1	111.4	108.5
FHSGWEPPVDVLQEAPWEVEGLASAPIEEVSPVSR	74.7	91.1	91	87.6	132.7	115	110.2	97.7
VDYESQSTDTQNFSSESKR	89.2	85.5	87.8	81.9	116.1	119.2	110.9	109.5
SGSAHGSGK	76.3	77.7	85.3	105	133.3	105	96.8	120.7
KVAVVRTPPK	92.1	82.7	81.1	88	111.6	110.2	113.8	120.4
RPPSPEPSTK	86.3	85.2	84.4	88	110	113	113.5	119.6
LGAPENSGISTLER	84.8	91.8	88.6	78.6	109.6	116.4	122.2	107.8
NSPTFKSFEER	87.4	86.2	86.6	83.5	110	114.5	114.7	117
EQDRVHSPCPTSGSEK	85.4	91	90	77.3	106.4	120.5	120.1	109.3
SSEDIIK	88.7	86.9	81.4	86.6	116.4	112.3	114.6	113
TPSPKEEDEEPESPPEK	84.1	87.1	87.8	84.6	123.7	112	104.4	116.3
CSGPGLSPGMVR	89.9	89.2	83.3	81.1	108.3	117.8	114.5	115.8
IPCKSSPELEDTATSSK	86.1	89	89.3	79.1	112.6	124.2	111.2	108.5
NFYESDDDQKEK	86.5	86.6	85.4	84.7	117.6	118.1	104.2	116.9
TTPPPGRPPAPSSEEEDGEAVAH	84.5	87.4	88.2	82.7	114.2	117.2	114.3	111.5
AQTAPTKTSPR	82.5	90.2	83.4	86.3	117.4	116	118.7	105.3
RESGGRPIKPPK	91.4	82.5	85.3	82.8	116.5	116.9	106.8	117.7
NSPEDLGLSLTGDSCK	87.6	84.9	87.1	82.3	118.5	114.7	107.7	117.2
IILDLISESPIK	87.2	83.8	88	82.3	118.7	113.4	111	115.7
KFDGVEGPRTPK	83.6	87.3	90.2	80.2	108.9	122.4	113.3	114.2
SKTFDWAEFRPIQQALAQER	85.8	87.4	88.9	78.9	114.5	119.2	115.1	110.2
GSLASLDSLRK	90.2	86.6	83.8	80.2	113	118.2	114.5	113.4
IDSPGFKPASQQK	88.6	84.1	83.5	84.6	104.1	112.4	120.4	122.2
VHGLPTTSPSGMNMAELAQQVVK	82.5	87.9	83.5	86.9	113.2	120.4	118.1	107.6
SADVSPTTEGVK	80.6	83.2	84.3	92.6	122.9	114.8	112.2	109.3
KASPEPPDSAEGALK	86.3	85.7	84.6	83.9	113.8	118.5	113.2	114.1
EEDEEPESPPEKK	85.1	84.2	88.7	82	134.8	111	103.3	110.7
LFPDTPLALDANK	80.2	83.5	85.7	90.5	115.2	112.2	114	118.7
MPLDLSPLATPIIR	80	96.1	84.4	79.1	121.5	111.3	99.7	127.9
RSPVSTRPLPSASQK	89	84.9	89.6	76	114.8	115.6	115.4	114.7
TIGGGDDSFNTFFSETGAGK	81.9	86.9	83.3	86.9	117.6	116.8	114.6	112
EVYELLDSPGK	80.2	82.8	85.1	90.2	116.6	119.4	109.3	116.4
SGGGDLTLGLEPSEEEAPRSPLAPSEGAGSDVFDGDLGMGAAK	77.1	89.3	94.2	77.6	129.2	112.2	109.6	110.9
GLLPGLLPAPADKLTPK	86.4	78.7	83.1	89.7	120.4	111.8	119.6	110.2
SLDMDSIIAEVK	77.8	85.5	82.6	91.1	116.2	115.7	114.2	117
VSPAGGTLDDKPK	84.6	85.6	86.9	79.8	117.8	115.6	110.7	119.2
KSQENLGNPSK	84.3	89	86.3	76.9	116.7	120.4	111.1	115.3
DSGRGDSVSDSGSDALR	78.6	81.6	86.5	89.8	120.3	120.5	110.9	111.8
IEEVLSPEGSPSKSPSKK	85.1	83.6	84.2	83.5	114	118.2	115.5	116
CVPAPGAGASGGTSPSATQPNPAVFIFEHK	87.7	80.7	82.8	85.1	125.7	110.8	112.9	114.3
KDDSHSAEDSEDEKEDHK	83.8	86.6	92.9	71.9	128.1	118.8	109	108.9
ALESPERPFLAILGGAK	85.6	83.8	86.9	78.6	115.3	117.7	118.5	113.7
TKEVYELLDSPGK	84.3	82.5	83.7	84.2	112.4	116.7	121.5	114.8
GACSTPDMPQFEPVK	86.2	86.9	85.7	75.6	117.6	118	112.5	117.4
TPPKSPSSAK	89.9	84.3	84.3	75.1	110	120	113.5	122.9
ASDKDITVSK	88.7	81.6	79.5	83.5	121.2	109.8	112.6	123.2
TPADTGFAFPDWAYKPESSPGSR	81.8	85.7	86.2	79.4	117.2	117.7	116.6	115.3
GSLASLDSLRK	83	81.5	81.1	87.4	113.5	117.5	117.6	118.4
VDGPRSPSYGR	80.9	95.3	76.5	80.3	146.7	113.8	95.6	111
LSSSSSNDSGNK	85.6	83.5	76.4	86.9	114.4	112	118.9	122.3
SGSAHGSGK	81.2	84.4	86	80.7	125.1	118.4	112.1	112.2
KDDSHSAEDSEDEKEDHK	82	82.5	86.7	80.7	125.2	120.2	115.3	107.3
KTESPSLGK	88.6	82.9	81.1	77.9	111.9	119.6	117.6	120.4
KLEDVKNSPTFK	84.2	83	82.9	80.1	112.1	119.8	120.8	117
DDSHSAEDSEDEKEDHK	83.3	85.9	88.8	72.1	127.2	116.4	114.6	111.7
KSSTPEEVK	80	87	84.2	78.8	115	118.8	115	121.2
RPSVGSQSNQAGQGK	76.8	80.3	90.5	82.3	113.8	111.4	118.3	126.5
SGGGDLTLGLEPSEEEAPR	82.2	78.6	85.7	83.1	126	115.9	113.7	114.9
GDSPELKPR	81.5	83.7	81.7	81.4	119.7	116.1	110.6	125.3
LSGLSFK	85.6	82.6	82.4	77.7	118.9	114.5	113.2	125.2
KQKGSEENLDEAR	82.7	86.1	86.7	72.5	110.3	130.3	115.1	116.3
GHSPAQKPK	85.3	81.8	85.1	75.1	114.7	116.1	114.5	127.2
GKSDSEDGEKENEK	84	80.1	85	78	123.7	122.6	116	110.6
AQLGGPEAAKSDETAAK	80.9	75	76.6	94.5	113.9	116.1	118.9	124
VAQGATEKSPEDK	83.2	84.6	84.3	74.6	128.1	115.9	112.4	117
VAGAATPK	81.2	80.6	76.3	88.1	121.3	116.9	114.1	121.4
GEAAAERPGEAAVASSPSK	79.5	79.3	82.3	85.1	119.5	116.2	116.2	121.9
LKNSQETIPNSDEGIFK	81.7	84.2	83.7	76	116.1	123.1	122.5	112.6
QKGSEENLDEAR	83.2	81.7	81.7	78.7	116.4	122.6	118.6	117
TPSPKEEDEEPESPPEKK	81.8	81.5	86.3	75.5	123.2	123.5	113	115.1
FVSEGDGGR	78.3	80.6	75.8	89.1	114.9	123.4	119.8	117.9
VKSPGSGHVK	79.8	77.4	81.2	84.4	113.8	117.2	126.4	119.8
LEKSPLAGNK	84.3	78	82.4	78.1	118.5	115	121.5	122.3
LISISGK	82.5	81.6	76.7	81.2	115.8	109.9	132.2	120.1
TPESQPDTPPGTPLVSQDEK	73.7	91.8	82.8	73.3	114.8	134.9	140.3	88.4
LIRPEYAWIVQPVSGAVYDRPGASPK	77.4	79.7	83.7	80.7	130.2	112.3	115.5	120.6
NSQEDSEDSEDKDVK	80.5	81.7	82.4	76.8	124.1	122.4	118.8	113.5
GVTIPYRPKPSSSPVIFAGGQDR	79.3	80.3	85.3	76.4	111.8	119.4	119.2	128.3
DSPSKSSAEAQTPEDTPNK	81.6	78.3	80.8	80.5	121.8	119.8	117.2	120
SNISPNFNFMGQLLDFER	78.2	82.8	81.5	78	123	119.7	119.6	117.1
YVASYLLAALGGNSSPSAK	78.4	81.2	82.6	78.1	121.6	118.3	122.7	117.1
VSPLTFGR	74.8	79.5	76.3	88.5	122.1	122	117.4	119.5
HHSDSDEEKSHR	85.3	66.2	85.9	80.5	123.6	117.6	131.4	109.6
IEEVLSPEGSPSKSPSK	80.8	78.9	80.5	77.2	123	121.9	117.3	120.3
LLGLNELDDLLGKESPSKDSEPSCWGK	71.3	74.1	83.3	88.7	123.3	133.5	115.8	109.9
KVDSLKK	82.1	82.2	77	76	118.7	118.2	121.2	124.6
QSQQPMKPISPVKDPVSPASQK	80.5	77.6	82.7	76.3	125.3	122.9	116.7	118
AEDGATPSPSNETPKKK	78.8	81.4	77.2	79.5	110.5	131.5	134	107.1
KVAGAATPKK	73.5	84.3	83	76	112.6	117.6	132	120.9
KAAGGATPKK	63.7	59.7	65.5	125.5	110.6	119.3	121	134.6
ERDKEVSDDEAEEK	76.7	77.4	83.3	76.6	152	118.1	102.8	113
VAVVRTPPKSPSSAK	78.6	76.7	79.2	77.7	118.9	121.5	118.9	128.5
QEIESETTSEEQIQEEK	78.1	80.3	81.3	71.2	131.8	130.7	113.4	113.3
AAATPAKK	80	77.1	77.9	75.8	116.2	121.9	126	125
SLSPIIGK	81.6	79.8	79	68.7	116.8	122.8	124.6	126.7
KVAGAATPK	74.8	74.1	73	86.9	121.3	119.9	124	125.9
GGSPQMDDIK	75	77.3	78.6	76.7	148.2	111.6	112.4	120
SPLAPSEGAGSDVFDGDLGMGAAK	73.7	77.4	78	78.4	125.7	127	123	116.8
GTGASGSFK	77.7	78.2	75	74.6	117.9	124.1	125.9	126.6
SETAPAETATPAPVEKSPAK	76.4	76.1	77	75.3	123.4	127.7	123.3	120.8
ALRPPTSPGVFGALQNFK	78.8	73.7	75.7	75.1	126	118.1	121.5	131
TPRTPRTPQLK	77.5	74.6	77.2	73.7	116.9	124.1	128.3	127.7
KMSGGSTMSSGGGNTNNSNSK	81	71.2	85	65.8	127.6	126.9	124	118.6
KAAGGATPK	74.8	77.6	73.6	74.2	117.2	124.8	131.3	126.4
ALLSLRSPK	74.6	70.3	72	82.7	120.8	120.8	123.5	135.3
ALVATPGKK	78.1	73.3	73.9	72.5	118.4	123.7	124.4	135.8
SPLAPSEGAGSDVFDGDLGMGAAK	73.4	75.2	77.5	71.2	132.5	131.1	122.2	117
SSSTRSGGGDLTLGLEPSEEEAPR	73.5	73.7	80.4	68.5	130.9	131.9	124.6	116.5
TSTSAVPNLFVPLNTNPK	74.6	71.1	78.5	69.5	131.2	124.9	117.2	132.8
EGGSKSDSEDITR	78.1	72.6	69.3	69.9	119.1	128.7	135	127.3
VAVATPAKK	77.2	68.6	69.4	72.9	122.9	127.8	128.8	132.2
AEDGATPSPSNETPKK	71.9	72.2	73.5	69.6	128.4	129.1	127.9	127.4
SGLTVPTSPK	68.9	64.7	62.6	90.4	122.9	126.6	133	130.9
KATGAATPKK	72.5	70.7	70.7	72.2	117.5	125.3	133	137.9
STVGSSDNSSPQPLKR	65.7	69.2	68.9	82	124.5	133.8	132.4	123.5
FFTTPSK	76.9	69.8	64.7	74.3	137.2	117.5	125.7	133.9
MQASIEK	72.7	71.6	71.5	68.3	126.3	128	130.5	131.2
SSPFKVSPLTFGR	70.5	71.3	70.7	71.3	127.4	129.4	130.1	129.4
KATGAATPK	68.8	71.6	68.9	72.9	125.4	124.8	133.1	134.6
KAEGTPNQGK	67.6	84.3	60.9	67.7	118.6	138	133.4	129.4
AEDGATPSPSNETPK	70.2	70.1	71.3	68.3	133	132.2	126.1	128.8
QLSSGVSEIR	71.2	71.8	73.1	63.4	128.6	129.9	131.2	130.8
SIRDTPAK	71.3	69.3	69.3	62.4	127.2	129	134.7	136.8
KPAGATPK	67.7	65.7	67.8	63	130	135.7	128.5	141.6
KVKTPQPK	67.2	62.7	67.6	62.8	126.4	133.5	137.1	142.8
LSGFSFK	61.9	61.2	59.8	55.3	143.1	136.9	132.5	149.2
