# Supplementary material for: PFKFB4 is overexpressed in clear-cell renal cell carcinoma promoting pentose phosphate pathway that mediates Sunitinib resistance
Source: J Exp Clin Cancer Res. 2021 Sep 30;40:308. doi: 10.1186/s13046-021-02103-5 (PMC8482632; doi:10.1186/s13046-021-02103-5)
Supplement: Supplementary file 4 — Additional file 4: Suppl Table 4. [file 13046_2021_2103_MOESM4_ESM.xlsx]

## Sheet: Primers
Primers for qPCR/ChIP-PCR
Gene	Sequence (5' - 3')
	Forward	Reverse
PFKFB4	ACAGTGATGAGGCTACGG	ATGCGGCTCTGGATGTG
HIF1A	GAACGTCGAAAAGAAAAGTCTCG	CCTTATCAAGATGCGAACTCACA
NCOA3	AGACGGGAGCAGGAAAGTAAA	GTAAAAGCGGTCCTAAGGAGTC
FBP1	CGCGCACCTCTATGGCATT	TTCTTCTGACACGAGAACACAC
GAPDH	GGAGCGAGATCCCTCCAAAAT	GGCTGTTGTCATACTTCTCATGG
HRE-A	TAAGATACTCCCAGGGCTTAGTG	TTTAGTAGAGGCGGGATTTCACC
HRE-B	TCCCGCCTCTACTAAAAATACAA	TGCTGGGAGCAAATGCGTGGGAC
HRE-C	CTCCCAGCAGCCAAAGCAAAGAA	CCAGGTTGGTCAGAGCCGACAGG
HRE-D	TCGTCCCACTGCATGAAAACCCC	GCGCTGATTTGCATAGGCCCCAC
HRE-E	GCCTGCACAATCCGGGCCTTGAA	GCCGCGACAGCCCATGTCTATCTT
ACTB	CATGTACGTTGCTATCCAGGC	CTCCTTAATGTCACGCACGAT

## Sheet: Clones
cDNA clones
Gene	Source	Cat. No.
PFKFB4	Origene	RC201573
HIF1A	Origene	RC202461
MYC	Origene	RC201611
EPAS1	Origene	RC208604
ETS1	Origene	RC227466
TCF4	Origene	RC224345
LEF1	Origene	RC208663
MAZ	Origene	RC219635
EPAS1	Origene	RC208604
SPI1	Origene	RC217488
CTCF	Origene	RC202416
RUNX1	Origene	RC223809
ARNT	Origene	RC217284
PARP1	Origene	RC207085
NCOA3	Origene	RC212580
FBP1	Origene	RC204461
shRNA transcripts
Gene	Sequence
PFKFB4#1	CGTGGTCAAGACCTACAAA
PFKFB4#2	TGGCCTACTTCCTCGACAA
NCOA3	TTCCACCTCCTAGGGATATAA
FBP1	CCAACTGCCCAACTCTCATTG

## Sheet: Antibodies
Antibodies in immunohistochemistry
Gene	Source	Cat.	Dilution
PFKFB4	Abcam	ab137785	1:500
NCOA3	ThermoFisher	600-401-A40	1:500
HIF1A	Abcam	ab51608	1:100
FBP1	Abcam	ab109020	1:100
CD31	Abcam	ab28364	1:100
Antibodies in Co-IP/Western blotting
Gene	Source	Cat.	Dilution
PFKFB4	Abcam	ab137785	1:500
HIF1A	CST	#36169	1:1000
NCOA3	ThermoFisher	600-401-A40	1:100
p-NCOA3 (T24)	CST	#2979	1:1000
p-NCOA3 (S857)	ThermoFisher	PA5-64836	1:1000
ANXA2	ThermoFisher	11256-1-AP	1:100
Rabbit IgG	CST	#7074	1:10000
Mouse IgG	CST	#7076	1:10000
PDGFRA	Abcam	ab203491	1:1000
VEGFR1	Abcam	ab32152	1:2000
c-Kit	Abcam	ab32363	1:1000
TKT	CST	#8616	1:1000
G6PD	Abcam	ab210702	1:1000
